# Supplementary material for: Attenuation of canine distemper virus leads to a potent antiviral innate immune response with restricted infection of alveolar macrophages
Source: J Virol. 2025 Dec 17;100(1):e01761-25. doi: 10.1128/jvi.01761-25 (PMC12817944; doi:10.1128/jvi.01761-25)
Supplement: Table S1 — Differentially expressed genes in clusters 1 to 6. [file jvi.01761-25-s0006.xlsx]

## Sheet: S1_DEGs in clusters 1-6
Supplementary Table S1: Differentially expressed genes (DEGs) in clusters 1-6
CDV = canine distemper virus
alveolar macrophage = AM
logFC = log-fold change
logCPM = log counts per million
F = F-statistic
FDR = false discovery rate
						non-infected AMs vs. CDV Onderstepoort-infected AMs (Reference: non-infected AMs; values > 0 indicate higher expression in CDV Ond-infected AMs, values < 0 indicate higher expression in non-infected cells)					non-infected AMs vs. CDV R252-infected AMs (Reference: non-infected AMs; values > 0 indicate higher expression in CDV R252-infected AMs, values < 0 indicate higher expression in non-infected AMs)					CDV Ond-infected AMs vs. CDV R252-infected AMs Reference: CDV Ond-infected AMs; values > 0 indicate higher expression in CDV R252-infected AMs, values < 0 indicate higher expression in CDV Ond-infected AMs)
ENSEMBLE_ID	Cluster	SYMBOL	ENTREZID	DESCRIPTION	TYPE	logFC	logCPM	F	pValue	FDR	logFC	logCPM	F	pValue	FDR	logFC	logCPM	F	pValue	FDR
ENSCAFG00845000024	1	RBFA	606936	ribosome binding factor A [Source:HGNC Symbol;Acc:HGNC:26120]	protein_coding	-1.1955	4.53252	11.8295	0.00361022	0.0230882	-0.644528	4.53252	4.34961	0.0543565	0.192627	0.550968	4.53252	2.99477	0.103869	0.353741
ENSCAFG00845000042	1	ALDH1A1	476323	aldehyde dehydrogenase 1 family member A1 [Source:NCBI gene (formerly Entrezgene);Acc:476323]	protein_coding	-1.94378	1.63101	21.5144	0.000314525	0.00399386	-0.966014	1.63101	7.1874	0.0170014	0.105814	0.97777	1.63101	6.42402	0.0227741	0.15656
ENSCAFG00845000043	1	SYNE1	484037	spectrin repeat containing nuclear envelope protein 1 [Source:HGNC Symbol;Acc:HGNC:17089]	protein_coding	-1.1245	4.34039	19.4822	0.000492827	0.00552587	-0.189197	4.34039	0.687838	0.419792	0.614808	0.935306	4.34039	15.6167	0.00125917	0.0238537
ENSCAFG00845000096	1				protein_coding	-1.63977	1.50042	13.7334	0.00208567	0.0156871	-1.20665	1.50042	9.76605	0.00689184	0.0666969	0.433119	1.50042	1.14349	0.301678	0.589787
ENSCAFG00845000111	1	TEAD2	484381	TEA domain transcription factor 2 [Source:HGNC Symbol;Acc:HGNC:11715]	protein_coding	-1.37497	1.7315	10.8974	0.00479966	0.0280604	-0.452596	1.7315	1.527	0.235403	0.436748	0.922376	1.7315	5.70335	0.0303939	0.181333
ENSCAFG00845000256	1	TRMT11,TRMT11	476285,476284	tRNA methyltransferase 11 homolog [Source:HGNC Symbol;Acc:HGNC:21080],tRNA methyltransferase 11 homolog [Source:HGNC Symbol;Acc:HGNC:21080]	protein_coding,protein_coding	-1.17099	4.86428	19.4444	0.0004971	0.00556127	-0.578278	4.86428	5.97954	0.0271692	0.134004	0.592709	4.86428	5.92155	0.0278121	0.173161
ENSCAFG00845000266	1	ARL15	489204	ADP ribosylation factor like GTPase 15 [Source:HGNC Symbol;Acc:HGNC:25945]	protein_coding	-1.21873	4.83095	12.1118	0.00331912	0.0217521	-1.17008	4.83095	14.1793	0.00184486	0.033619	0.0486492	4.83095	0.0236651	0.879773	0.950505
ENSCAFG00845000297	1	IDI1	100687634	isopentenyl-diphosphate delta isomerase 1 [Source:HGNC Symbol;Acc:HGNC:5387]	protein_coding	-3.24153	4.49269	38.2086	1.68986e-05	0.000454941	-1.16189	4.49269	7.28904	0.016368	0.103921	2.07964	4.49269	18.9293	0.000559599	0.0135963
ENSCAFG00845000491	1	ECHDC1	609850		protein_coding	-1.00364	2.49104	11.0586	0.00456514	0.0271511	-0.775456	2.49104	8.315	0.0112874	0.0856261	0.228183	2.49104	0.683664	0.421175	0.69096
ENSCAFG00845000526	1	DHDH	403786	dihydrodiol dehydrogenase [Source:NCBI gene (formerly Entrezgene);Acc:403786]	protein_coding	-2.15631	3.92814	58.5097	1.40872e-06	6.95155e-05	-0.966608	3.92814	15.9147	0.00116614	0.0272226	1.1897	3.92814	21.3216	0.000327838	0.00917945
ENSCAFG00845000625	1	RPS5	476366	ribosomal protein S5 [Source:HGNC Symbol;Acc:HGNC:10426]	protein_coding	-1.14356	5.03757	12.0013	0.00342979	0.0222724	-1.07254	5.03757	13.3613	0.00231426	0.0389014	0.0710186	5.03757	0.0565612	0.815206	0.921313
ENSCAFG00845000778	1	PAFAH1B3	476449		protein_coding	-2.02504	3.00262	43.3278	8.32547e-06	0.00027032	-0.78242	3.00262	8.70253	0.00985951	0.0797077	1.24262	3.00262	19.2288	0.00052224	0.0129173
ENSCAFG00845000852	1	ERGIC1	609628	endoplasmic reticulum-golgi intermediate compartment 1 [Source:HGNC Symbol;Acc:HGNC:29205]	protein_coding	-1.33073	6.51456	15.5657	0.00127592	0.0107874	-0.0409917	6.51456	0.0184045	0.893876	0.941972	1.28974	6.51456	16.6365	0.000971523	0.0198853
ENSCAFG00845001013	1	TMEM123	100856041	transmembrane protein 123 [Source:HGNC Symbol;Acc:HGNC:30138]	protein_coding	-1.15526	4.06199	18.7144	0.000588282	0.00621205	-0.288094	4.06199	1.45974	0.245515	0.44843	0.867167	4.06199	12.2849	0.00315397	0.0451902
ENSCAFG00845001301	1	FGF10	612454	fibroblast growth factor 10 [Source:HGNC Symbol;Acc:HGNC:3666]	protein_coding	-4.43963	4.8812	129.2	8.22716e-09	1.28138e-06	-2.25112	4.8812	53.9658	2.29777e-06	0.000424151	2.18851	4.8812	41.4027	1.07809e-05	0.000817606
ENSCAFG00845001348	1	SYTL3	484055	synaptotagmin like 3 [Source:HGNC Symbol;Acc:HGNC:15587]	protein_coding	-1.42764	2.76577	8.18148	0.0118332	0.0530129	-1.90128	2.76577	18.3667	0.0006383	0.0198831	-0.473641	2.76577	1.11503	0.30756	0.595721
ENSCAFG00845001357	1	,	119867197,119872230	,	protein_coding,protein_coding	-1.24589	6.22323	22.9931	0.000230574	0.00322803	-0.78678	6.22323	11.6278	0.00383601	0.0502462	0.459114	6.22323	3.76089	0.0713423	0.290095
ENSCAFG00845001404	1	PSENEN	476479	presenilin enhancer, gamma-secretase subunit [Source:NCBI gene (formerly Entrezgene);Acc:476479]	protein_coding	-1.02695	5.49967	14.7206	0.0015939	0.012782	-0.741475	5.49967	9.63487	0.00719597	0.0682487	0.285477	5.49967	1.37057	0.25982	0.550922
ENSCAFG00845001418	1	GOT2	478103	glutamic-oxaloacetic transaminase 2 [Source:NCBI gene (formerly Entrezgene);Acc:478103]	protein_coding	-1.01373	4.89849	13.8619	0.00201277	0.0152805	-0.563553	4.89849	5.36224	0.0350083	0.152519	0.450174	4.89849	3.25826	0.0909983	0.32853
ENSCAFG00845001492	1		119872801		protein_coding	-1.14486	5.948	10.5186	0.0054065	0.0305607	-0.820885	5.948	6.82938	0.0194681	0.114152	0.323974	5.948	1.01785	0.328891	0.616804
ENSCAFG00845001526	1	TMEM143	612068	transmembrane protein 143 [Source:HGNC Symbol;Acc:HGNC:25603]	protein_coding	-1.08573	3.07635	18.1283	0.00067538	0.00676602	-0.34162	3.07635	2.25423	0.153827	0.341427	0.74411	3.07635	9.95888	0.00647104	0.0708828
ENSCAFG00845001577	1	ZNG1A	484176	Zn regulated GTPase metalloprotein activator 1A [Source:NCBI gene (formerly Entrezgene);Acc:484176]	protein_coding	-1.27956	5.65704	28.6695	7.79567e-05	0.00140444	-0.922617	5.65704	18.9674	0.000554682	0.0181794	0.356946	5.65704	2.70575	0.120595	0.38105
ENSCAFG00845001633	1	HMGCS1	479344	3-hydroxy-3-methylglutaryl-CoA synthase 1 [Source:HGNC Symbol;Acc:HGNC:5007]	protein_coding	-1.1262	5.37522	15.3504	0.00134946	0.0112376	-0.625803	5.37522	5.96588	0.0273191	0.134441	0.500396	5.37522	3.61885	0.0763357	0.300898
ENSCAFG00845001724	1	CD79A	484483	CD79a molecule [Source:NCBI gene (formerly Entrezgene);Acc:484483]	protein_coding	-2.74182	3.96415	25.2272	0.000147638	0.00228664	-3.01205	3.96415	40.3029	1.25475e-05	0.00162433	-0.27023	3.96415	0.327891	0.575314	0.799561
ENSCAFG00845001775	1	CARD8	119876002	caspase recruitment domain family member 8 [Source:HGNC Symbol;Acc:HGNC:17057]	protein_coding	-2.19971	5.84732	40.5328	1.21526e-05	0.000356285	-1.37256	5.84732	21.269	0.000331581	0.0132513	0.827149	5.84732	7.11813	0.0174491	0.132067
ENSCAFG00845001848	1	ACAT2	484063	acetyl-CoA acetyltransferase 2 [Source:HGNC Symbol;Acc:HGNC:94]	protein_coding	-1.78514	4.56673	24.8201	0.000159818	0.00242476	-0.921747	4.56673	8.6906	0.00990026	0.0799722	0.863394	4.56673	6.9787	0.0183922	0.135904
ENSCAFG00845001851	1				protein_coding	-1.83149	3.87746	10.087	0.00620763	0.033538	-2.16974	3.87746	18.2272	0.000659707	0.0201923	-0.33825	3.87746	0.4371	0.518466	0.764147
ENSCAFG00845001878	1		119871454		protein_coding	-1.18628	3.9586	11.8759	0.00356045	0.0228676	-0.947461	3.9586	9.61598	0.00724101	0.0683494	0.238817	3.9586	0.582237	0.457168	0.719208
ENSCAFG00845001891	1				protein_coding	-1.35094	2.96322	11.5129	0.00397176	0.0247132	-0.643614	2.96322	3.34959	0.086989	0.248683	0.707331	2.96322	3.73212	0.0723217	0.291864
ENSCAFG00845001925	1	PRKACB	479975	protein kinase cAMP-activated catalytic subunit beta [Source:HGNC Symbol;Acc:HGNC:9381]	protein_coding	-1.62692	3.37716	56.5687	1.72945e-06	8.09349e-05	-1.34708	3.37716	50.4358	3.43915e-06	0.000571358	0.279837	3.37716	2.05204	0.172337	0.451117
ENSCAFG00845001960	1				lncRNA	-2.61309	2.45093	17.4267	0.000799528	0.00765581	-0.714238	2.45093	1.85747	0.192855	0.390172	1.89886	2.45093	10.6471	0.00519142	0.0625733
ENSCAFG00845002014	1	MTHFD1	480352		protein_coding	-1.58426	5.7028	34.4135	2.99266e-05	0.000683061	-0.876796	5.7028	13.6336	0.00214431	0.0374667	0.707462	5.7028	8.26762	0.0114777	0.100891
ENSCAFG00845002030	1	IL2RA	403870	interleukin 2 receptor subunit alpha [Source:NCBI gene (formerly Entrezgene);Acc:403870]	protein_coding	-2.07287	9.11286	8.43198	0.0108328	0.049826	-0.963662	9.11286	2.42987	0.139708	0.322588	1.10921	9.11286	2.91629	0.108117	0.360915
ENSCAFG00845002034	1	GTF2I	479714	general transcription factor IIi [Source:HGNC Symbol;Acc:HGNC:4659]	protein_coding	-1.9353	5.93607	40.4776	1.22462e-05	0.000357977	-1.00927	5.93607	14.5711	0.00165908	0.0322965	0.926034	5.93607	11.2285	0.00433209	0.0563002
ENSCAFG00845002040	1	METTL18	100685478	methyltransferase 18, RPL3 N3-histidine [Source:HGNC Symbol;Acc:HGNC:28793]	protein_coding	-1.37492	3.85261	14.3842	0.00174493	0.0137825	-0.931345	3.85261	8.4654	0.0107068	0.0834443	0.443572	3.85261	1.80474	0.198941	0.483645
ENSCAFG00845002069	1	FTO	478125	FTO alpha-ketoglutarate dependent dioxygenase [Source:HGNC Symbol;Acc:HGNC:24678]	protein_coding	-1.2307	5.00831	25.5022	0.000140008	0.00220475	-0.872031	5.00831	16.2571	0.00106878	0.0259843	0.358665	5.00831	2.61752	0.12634	0.389291
ENSCAFG00845002094	1	S100A4,S100A4	490460,403787	S100 calcium binding protein A4 [Source:NCBI gene (formerly Entrezgene);Acc:403787],S100 calcium binding protein A4 [Source:NCBI gene (formerly Entrezgene);Acc:403787]	protein_coding,protein_coding	-3.94377	2.74998	11.3498	0.00417404	0.0255727	-2.41071	2.74998	6.62621	0.0210504	0.118692	1.53305	2.74998	2.21954	0.156821	0.432698
ENSCAFG00845002109	1	SERPINB10	483951	serpin family B member 10 [Source:HGNC Symbol;Acc:HGNC:8942]	protein_coding	-1.45317	3.60997	16.8927	0.000911532	0.00836206	-1.45274	3.60997	21.6642	0.000304603	0.012495	0.000436234	3.60997	1.87331e-06	0.998926	0.999929
ENSCAFG00845002425	1				lncRNA	-1.98503	2.78333	8.81509	0.00948438	0.0454255	-1.29625	2.78333	5.03175	0.0402729	0.164188	0.688774	2.78333	1.29162	0.273429	0.56326
ENSCAFG00845002530	1		100686271		protein_coding	-2.10918	8.14055	18.5458	0.000611958	0.00637409	-0.7495	8.14055	3.12303	0.0973486	0.264488	1.35968	8.14055	9.13631	0.0085006	0.0839782
ENSCAFG00845002572	1	GSTM4	479912	glutathione S-transferase mu 4 [Source:HGNC Symbol;Acc:HGNC:4636]	protein_coding	-2.25991	5.96154	50.8009	3.29529e-06	0.000130866	-1.33056	5.96154	23.847	0.000193837	0.0091572	0.929347	5.96154	10.6382	0.0052059	0.062672
ENSCAFG00845002582	1				lncRNA	-1.29931	2.08863	22.9383	0.00023319	0.00325551	-0.708282	2.08863	8.74712	0.00970889	0.0790748	0.591028	2.08863	5.61478	0.0315205	0.183963
ENSCAFG00845002598	1	EEF2K	479812	eukaryotic elongation factor 2 kinase [Source:HGNC Symbol;Acc:HGNC:24615]	protein_coding	-2.54349	2.68991	51.4791	3.04582e-06	0.000122446	-0.255973	2.68991	0.733559	0.405092	0.602404	2.28752	2.68991	46.4944	5.54329e-06	0.000506932
ENSCAFG00845002797	1	HSD11B1	480014	TRAF3 interacting protein 3 [Source:HGNC Symbol;Acc:HGNC:30766]	protein_coding	-3.11666	4.29471	26.9174	0.000107165	0.00181055	-1.44971	4.29471	8.52494	0.0104865	0.0823064	1.66695	4.29471	9.50897	0.00750238	0.0776867
ENSCAFG00845002849	1		102154781		protein_coding	-1.44678	2.74389	11.7954	0.0036473	0.0232334	-0.868716	2.74389	5.49388	0.0331374	0.148306	0.578066	2.74389	2.24979	0.154206	0.430085
ENSCAFG00845002874	1	C8H14orf93	480245	chromosome 14 open reading frame 93 [Source:HGNC Symbol;Acc:HGNC:20162]	protein_coding	-1.0959	3.25101	28.4428	8.11728e-05	0.00144746	-0.374716	3.25101	4.17877	0.0587408	0.200937	0.721186	3.25101	14.4394	0.00171906	0.0296464
ENSCAFG00845003116	1	APRT	479615	adenine phosphoribosyltransferase [Source:HGNC Symbol;Acc:HGNC:626]	protein_coding	-1.38444	5.40108	10.1985	0.0059884	0.0326366	-0.827471	5.40108	4.65869	0.047361	0.178756	0.55697	5.40108	1.98686	0.17889	0.460157
ENSCAFG00845003348	1	TMEM159,TMEM159	479819,489980	ankyrin repeat and sterile alpha motif domain containing 4B [Source:HGNC Symbol;Acc:HGNC:26795],ankyrin repeat and sterile alpha motif domain containing 4B [Source:HGNC Symbol;Acc:HGNC:26795]	protein_coding,protein_coding	-1.61377	2.30556	26.1938	0.000122715	0.0020152	-1.20332	2.30556	19.0193	0.000548065	0.0181794	0.410452	2.30556	2.04783	0.17275	0.451705
ENSCAFG00845003441	1	RBL2	478127	RB transcriptional corepressor like 2 [Source:HGNC Symbol;Acc:HGNC:9894]	protein_coding	-1.02047	4.3011	18.6468	0.000597644	0.00627716	-0.612643	4.3011	8.43007	0.01084	0.0840882	0.40783	4.3011	3.55476	0.0787238	0.305814
ENSCAFG00845003501	1		607397		protein_coding	-1.11777	9.21713	10.0125	0.00635938	0.0340992	-0.33554	9.21713	1.12443	0.3056	0.509076	0.782228	9.21713	5.75284	0.0297849	0.179632
ENSCAFG00845003565	1	MIGA1	479983	mitoguardin 1 [Source:HGNC Symbol;Acc:HGNC:24741]	protein_coding	-1.57832	2.38092	22.0407	0.000281199	0.00368331	-1.15403	2.38092	15.3558	0.00134756	0.028887	0.424287	2.38092	1.92275	0.185645	0.467287
ENSCAFG00845003573	1	EPB41L3	480198	erythrocyte membrane protein band 4.1 like 3 [Source:HGNC Symbol;Acc:HGNC:3380]	protein_coding	-1.24507	4.30605	11.2858	0.0042566	0.0259192	-0.882621	4.30605	7.21242	0.0168428	0.105458	0.362446	4.30605	1.15398	0.299549	0.587662
ENSCAFG00845003582	1	ACAT1	489421	acetyl-CoA acetyltransferase 1 [Source:HGNC Symbol;Acc:HGNC:93]	protein_coding	-1.99108	4.01288	14.1548	0.00185722	0.014392	-1.04476	4.01288	5.20703	0.0373742	0.157191	0.946323	4.01288	3.85816	0.068145	0.282908
ENSCAFG00845003664	1	HERPUD1	478116	homocysteine inducible ER protein with ubiquitin like domain 1 [Source:HGNC Symbol;Acc:HGNC:13744]	protein_coding	-1.00115	7.34469	9.60325	0.00727155	0.0374588	-0.124512	7.34469	0.182883	0.674931	0.810665	0.87664	7.34469	8.53749	0.0104407	0.0952044
ENSCAFG00845003828	1	MT1E,MT1E	100686073,403800	metallothionein 1E [Source:NCBI gene (formerly Entrezgene);Acc:403800],metallothionein 1E [Source:NCBI gene (formerly Entrezgene);Acc:403800]	protein_coding,protein_coding	-2.78264	3.32445	25.4392	0.000141714	0.00222808	-1.10036	3.32445	5.70818	0.0303339	0.141367	1.68229	3.32445	11.1151	0.00448613	0.0577003
ENSCAFG00845003962	1	STYX	490692	serine/threonine/tyrosine interacting protein [Source:HGNC Symbol;Acc:HGNC:11447]	protein_coding	-1.50617	4.89381	27.6274	9.40458e-05	0.00164465	-0.7708	4.89381	9.31674	0.00799947	0.0716169	0.735369	4.89381	7.8745	0.0132071	0.111661
ENSCAFG00845004099	1				lncRNA	-2.40586	5.62	42.8066	8.92105e-06	0.000280521	-1.21124	5.62	14.8783	0.00152827	0.0314099	1.19463	5.62	12.929	0.00261643	0.0396965
ENSCAFG00845004163	1	MAN2A1	488878	mannosidase alpha class 2A member 1 [Source:HGNC Symbol;Acc:HGNC:6824]	protein_coding	-1.77963	6.33558	27.5882	9.47224e-05	0.00165037	-0.752736	6.33558	6.44582	0.0225805	0.121601	1.02689	6.33558	10.9432	0.00473158	0.0594759
ENSCAFG00845004219	1	ACADM	490207	acyl-CoA dehydrogenase medium chain [Source:HGNC Symbol;Acc:HGNC:89]	protein_coding	-1.51765	3.95165	35.9854	2.34934e-05	0.000564295	-1.07389	3.95165	23.2974	0.000216642	0.00981585	0.443757	3.95165	3.73453	0.0722389	0.291864
ENSCAFG00845004249	1	DHRS4	480254	dehydrogenase/reductase 4 [Source:NCBI gene (formerly Entrezgene);Acc:480254]	protein_coding	-1.85276	3.95325	47.69	4.78055e-06	0.000177147	-0.80784	3.95325	11.9848	0.00344663	0.0472288	1.04492	3.95325	18.0276	0.00069177	0.0157074
ENSCAFG00845004250	1	DDHD1	480326	DDHD domain containing 1 [Source:HGNC Symbol;Acc:HGNC:19714]	protein_coding	-1.91343	4.18922	30.3023	5.86347e-05	0.00112135	-0.519996	4.18922	2.95643	0.105919	0.276026	1.39343	4.18922	18.6796	0.000593088	0.0140521
ENSCAFG00845004303	1	NSMCE1	479800	NSE1 homolog, SMC5-SMC6 complex component [Source:HGNC Symbol;Acc:HGNC:29897]	protein_coding	-1.91502	4.62173	31.8323	4.5328e-05	0.000923987	-0.679567	4.62173	5.29826	0.0359619	0.154114	1.23545	4.62173	15.6107	0.00126112	0.0238537
ENSCAFG00845004360	1	MDH2	482945		protein_coding	-1.62679	6.26078	36.275	2.24879e-05	0.000550761	-1.03159	6.26078	18.9236	0.000560338	0.0181937	0.595194	6.26078	5.91278	0.0279108	0.173418
ENSCAFG00845004424	1	PCBD1	609680	pterin-4 alpha-carbinolamine dehydratase 1 [Source:HGNC Symbol;Acc:HGNC:8646]	protein_coding	-1.91831	2.6219	13.884	0.00200054	0.0152108	-1.27394	2.6219	8.16107	0.0119193	0.0879943	0.644372	2.6219	1.90271	0.187821	0.469946
ENSCAFG00845004436	1	HSPB1	403979	heat shock protein family B (small) member 1 [Source:NCBI gene (formerly Entrezgene);Acc:403979]	protein_coding	-1.42613	4.20939	12.1211	0.00331003	0.0217232	-0.196661	4.20939	0.292347	0.59659	0.754297	1.22947	4.20939	10.3379	0.00572667	0.066107
ENSCAFG00845004629	1	TIMM50	476461	translocase of inner mitochondrial membrane 50 [Source:HGNC Symbol;Acc:HGNC:23656]	protein_coding	-1.03081	4.99115	10.9879	0.00466628	0.0275391	-0.309203	4.99115	1.23008	0.284707	0.48872	0.721607	4.99115	6.31374	0.0237826	0.158891
ENSCAFG00845004701	1				protein_coding	-1.33678	1.42397	18.179	0.000667292	0.00674602	-0.91503	1.42397	11.0005	0.00464821	0.0549132	0.421746	1.42397	2.14194	0.163782	0.440314
ENSCAFG00845004716	1	GMFG	611578	glia maturation factor gamma [Source:HGNC Symbol;Acc:HGNC:4374]	protein_coding	-1.35035	7.02616	9.63756	0.00718958	0.0372406	-1.40913	7.02616	13.3898	0.00229576	0.038721	-0.0587762	7.02616	0.0227286	0.882156	0.951557
ENSCAFG00845004746	1	FPGT	100533995	fucose-1-phosphate guanylyltransferase [Source:NCBI gene (formerly Entrezgene);Acc:100533995]	protein_coding	-1.62702	4.03028	37.379	1.90774e-05	0.000489911	-0.641463	4.03028	7.5457	0.0148859	0.0992526	0.985553	4.03028	16.1781	0.00109041	0.0215658
ENSCAFG00845004758	1	IL16	488762	interleukin 16 [Source:HGNC Symbol;Acc:HGNC:5980]	protein_coding	-2.49617	5.05591	80.8014	1.85751e-07	1.38522e-05	-0.980757	5.05591	17.2612	0.00083248	0.0230433	1.51541	5.05591	35.693	2.4561e-05	0.00148318
ENSCAFG00845004799	1	SLC18B1	611318	solute carrier family 18 member B1 [Source:HGNC Symbol;Acc:HGNC:21573]	protein_coding	-2.16955	2.74805	12.4707	0.00298693	0.0201992	-0.587989	2.74805	1.24821	0.281319	0.485281	1.58156	2.74805	7.67364	0.0142051	0.116607
ENSCAFG00845004848	1	SARS2	484518	seryl-tRNA synthetase 2, mitochondrial [Source:VGNC Symbol;Acc:VGNC:110096]	protein_coding	-1.37308	3.97134	10.7166	0.00507904	0.0292188	-0.87968	3.97134	5.63851	0.031214	0.143252	0.493401	3.97134	1.66448	0.216367	0.504904
ENSCAFG00845004898	1	PGM1	479545	phosphoglucomutase 1 [Source:HGNC Symbol;Acc:HGNC:8905]	protein_coding	-1.23871	5.86491	25.7274	0.00013409	0.00212651	-0.684773	5.86491	9.95337	0.00648266	0.0644902	0.55394	5.86491	6.15633	0.025313	0.163631
ENSCAFG00845004925	1	TMEM156	611297	transmembrane protein 156 [Source:HGNC Symbol;Acc:HGNC:26260]	protein_coding	-2.34085	3.93811	30.6688	5.5084e-05	0.00107242	-1.40073	3.93811	15.0317	0.00146739	0.0307288	0.940113	3.93811	6.09801	0.0259086	0.166296
ENSCAFG00845004976	1	LCK	478151	LCK proto-oncogene, Src family tyrosine kinase [Source:HGNC Symbol;Acc:HGNC:6524]	protein_coding	-3.37632	3.16304	33.7925	3.30014e-05	0.000734276	-3.03286	3.16304	38.3738	1.64992e-05	0.00189039	0.343455	3.16304	0.469264	0.503685	0.752733
ENSCAFG00845005101	1	IVNS1ABP	480043	influenza virus NS1A binding protein [Source:HGNC Symbol;Acc:HGNC:16951]	protein_coding	-1.69959	8.37392	22.6583	0.000247087	0.0033693	-0.821885	8.37392	6.88467	0.0190615	0.112695	0.877702	8.37392	7.25325	0.0165879	0.128077
ENSCAFG00845005121	1	PAXX	480670	PAXX non-homologous end joining factor [Source:HGNC Symbol;Acc:HGNC:27849]	protein_coding	-1.13942	5.06746	14.2319	0.00181856	0.0141847	-0.674719	5.06746	6.29256	0.0239821	0.124767	0.464699	5.06746	2.83319	0.112846	0.368615
ENSCAFG00845005166	1	SPARC	100855736	secreted protein acidic and cysteine rich [Source:HGNC Symbol;Acc:HGNC:11219]	protein_coding	-5.16246	5.67659	10.2542	0.0058823	0.0323344	-0.221247	5.67659	0.0333347	0.857553	0.921329	4.94121	5.67659	10.0401	0.00630271	0.070196
ENSCAFG00845005250	1	ADSS2	480098	adenylosuccinate synthase 2 [Source:HGNC Symbol;Acc:HGNC:292]	protein_coding	-1.37633	5.69719	19.6113	0.000478575	0.00540278	-1.00098	5.69719	13.2729	0.00237267	0.039326	0.375346	5.69719	1.77515	0.202464	0.488778
ENSCAFG00845005276	1	PHPT1	491245	phosphohistidine phosphatase 1 [Source:HGNC Symbol;Acc:HGNC:30033]	protein_coding	-1.96075	3.0904	13.1875	0.00243068	0.0177242	-1.58742	3.0904	11.4684	0.00402585	0.0518472	0.373325	3.0904	0.592233	0.453403	0.716134
ENSCAFG00845005295	1	AK1	480712	adenylate kinase 1 [Source:NCBI gene (formerly Entrezgene);Acc:480712]	protein_coding	-2.69169	3.04211	12.3559	0.00308891	0.0207482	-2.06712	3.04211	10.133	0.00611608	0.0631073	0.624571	3.04211	0.847641	0.371666	0.652263
ENSCAFG00845005436	1	THNSL1	477983	threonine synthase like 1 [Source:HGNC Symbol;Acc:HGNC:26160]	protein_coding	-1.43764	3.56647	45.4564	6.31864e-06	0.000220997	-0.605414	3.56647	10.3576	0.00569068	0.0612578	0.83223	3.56647	17.973	0.000700855	0.0158062
ENSCAFG00845005445	1				protein_coding	-2.40219	4.1081	10.4561	0.00551487	0.0309528	-1.20068	4.1081	3.60241	0.0769399	0.232474	1.20151	4.1081	3.18165	0.0945326	0.335817
ENSCAFG00845005473	1	EIF3L	474513	eukaryotic translation initiation factor 3 subunit L [Source:NCBI gene (formerly Entrezgene);Acc:474513]	protein_coding	-1.04799	5.77765	9.21472	0.00827853	0.0411649	-0.813783	5.77765	6.98822	0.018326	0.11031	0.234208	5.77765	0.556596	0.467068	0.725766
ENSCAFG00845005502	1		119881604		protein_coding	-3.77661	1.93177	10.2507	0.00588889	0.0323344	-0.918448	1.93177	0.999726	0.333098	0.537182	2.85817	1.93177	6.7206	0.0202975	0.145348
ENSCAFG00845005830	1		479165		protein_coding	-1.76575	5.37119	19.2424	0.000520611	0.00575327	-1.18979	5.37119	11.4428	0.00405733	0.0520508	0.575961	5.37119	2.51201	0.133654	0.401029
ENSCAFG00845005867	1	AHR	475251	aryl hydrocarbon receptor [Source:HGNC Symbol;Acc:HGNC:348]	protein_coding	-1.3062	4.87138	32.9357	3.78495e-05	0.000806162	-0.706454	4.87138	12.2584	0.00317859	0.0461246	0.599749	4.87138	8.29712	0.0113588	0.100355
ENSCAFG00845005953	1	ENPP2	482026	ectonucleotide pyrophosphatase/phosphodiesterase 2 [Source:HGNC Symbol;Acc:HGNC:3357]	protein_coding	-3.70873	9.87292	47.7924	4.72099e-06	0.00017625	-1.37481	9.87292	10.0406	0.00630159	0.0639005	2.33392	9.87292	23.363	0.000213767	0.00660009
ENSCAFG00845006037	1	SERINC5	479168	serine incorporator 5 [Source:HGNC Symbol;Acc:HGNC:18825]	protein_coding	-1.34268	3.98079	12.2319	0.00320348	0.0212599	-0.00565485	3.98079	0.000272484	0.987046	0.992813	1.33702	3.98079	13.753	0.00207436	0.0336649
ENSCAFG00845006253	1	FGGY	479554	FGGY carbohydrate kinase domain containing [Source:HGNC Symbol;Acc:HGNC:25610]	protein_coding	-2.64479	2.71936	60.8157	1.11184e-06	5.62577e-05	-0.762197	2.71936	7.20213	0.0169078	0.105666	1.8826	2.71936	35.8103	2.41265e-05	0.00147542
ENSCAFG00845006300	1	NEDD8	480265	NEDD8 ubiquitin like modifier [Source:HGNC Symbol;Acc:HGNC:7732]	protein_coding	-1.14782	5.27879	21.2412	0.000333578	0.0041668	-1.13326	5.27879	26.2062	0.000122428	0.00685596	0.0145616	5.27879	0.00419151	0.949227	0.978448
ENSCAFG00845006309	1	PEX7	484000	peroxisomal biogenesis factor 7 [Source:HGNC Symbol;Acc:HGNC:8860]	protein_coding	-1.5021	1.29151	19.2541	0.000519216	0.00575061	-0.3611	1.29151	1.4631	0.244996	0.448146	1.141	1.29151	12.7693	0.00273922	0.0410595
ENSCAFG00845006313	1	CXCL6	106557449	C-X-C motif chemokine ligand 6 [Source:HGNC Symbol;Acc:HGNC:10643]	protein_coding	-4.1827	10.5024	28.5201	8.00591e-05	0.0014353	-2.16642	10.5024	12.0155	0.0034153	0.0471319	2.01628	10.5024	8.83306	0.00942602	0.0893992
ENSCAFG00845006325	1	SLC41A2	481298	solute carrier family 41 member 2 [Source:HGNC Symbol;Acc:HGNC:31045]	protein_coding	-1.557	3.30375	18.1353	0.000674259	0.00676602	-0.84173	3.30375	6.88483	0.0190603	0.112695	0.715275	3.30375	4.5696	0.0492633	0.237111
ENSCAFG00845006406	1	NANS	481624	N-acetylneuraminate synthase [Source:HGNC Symbol;Acc:HGNC:19237]	protein_coding	-1.65685	6.71463	46.7571	5.36454e-06	0.000193746	-0.44429	6.71463	4.32668	0.0549219	0.193518	1.21256	6.71463	29.1839	7.11822e-05	0.00309844
ENSCAFG00845006463	1	MMUT	474930	methylmalonyl-CoA mutase [Source:HGNC Symbol;Acc:HGNC:7526]	protein_coding	-1.12042	5.51151	30.731	5.45059e-05	0.00106532	-0.749741	5.51151	17.3489	0.000814837	0.0229787	0.370679	5.51151	4.04775	0.0623865	0.268039
ENSCAFG00845006499	1	MYL6,MYL6	606992,607030	myosin light chain 6B [Source:HGNC Symbol;Acc:HGNC:29823],myosin light chain 6B [Source:HGNC Symbol;Acc:HGNC:29823]	protein_coding,protein_coding	-1.44616	8.78232	18.6612	0.000595633	0.00626294	-1.30171	8.78232	19.4007	0.000502073	0.0170808	0.144449	8.78232	0.230853	0.637764	0.833298
ENSCAFG00845006590	1	,	607890,119863969	,	protein_coding,protein_coding	-1.24456	8.03503	13.6954	0.00210779	0.0157973	-0.538328	8.03503	3.23102	0.0922367	0.256866	0.706234	8.03503	5.23067	0.0370021	0.200782
ENSCAFG00845006609	1				protein_coding	-1.035	3.09985	24.1768	0.000181463	0.00267974	-0.856915	3.09985	20.8952	0.000359613	0.0138939	0.178081	3.09985	0.860995	0.368025	0.650768
ENSCAFG00845006702	1	HSD17B4	474630	hydroxysteroid 17-beta dehydrogenase 4 [Source:HGNC Symbol;Acc:HGNC:5213]	protein_coding	-1.1434	5.45835	29.2969	6.97861e-05	0.00128345	-0.654553	5.45835	12.0989	0.00333182	0.0469206	0.488851	5.45835	6.40482	0.0229461	0.156934
ENSCAFG00845006828	1	TMEM192	475489	transmembrane protein 192 [Source:HGNC Symbol;Acc:HGNC:26775]	protein_coding	-1.20566	3.59073	10.156	0.00607103	0.0329788	-0.29191	3.59073	0.750232	0.399928	0.598411	0.913752	3.59073	6.78192	0.0198251	0.142786
ENSCAFG00845006832	1	SNX30	481672	sorting nexin family member 30 [Source:HGNC Symbol;Acc:HGNC:23685]	protein_coding	-1.04078	3.83424	42.0985	9.80932e-06	0.000303662	-0.0266466	3.83424	0.0341533	0.855835	0.920078	1.01413	3.83424	45.9121	5.96404e-06	0.000535581
ENSCAFG00845006875	1		102153215		protein_coding	-1.82503	4.16069	20.2823	0.000411612	0.00487286	-1.10955	4.16069	9.88691	0.00662456	0.0652506	0.715473	4.16069	3.78554	0.0705154	0.288254
ENSCAFG00845007120	1	MSMO1,MSMO1	102154725,475491	methylsterol monooxygenase 1 [Source:NCBI gene (formerly Entrezgene);Acc:475491],methylsterol monooxygenase 1 [Source:NCBI gene (formerly Entrezgene);Acc:475491]	protein_coding,protein_coding	-1.61253	6.55275	26.6466	0.000112707	0.00187871	-0.849821	6.55275	9.57704	0.00733491	0.0686871	0.762707	6.55275	7.17311	0.0170926	0.130259
ENSCAFG00845007177	1	VIPAS39	490808	VPS33B interacting protein, apical-basolateral polarity regulator, spe-39 homolog [Source:HGNC Symbol;Acc:HGNC:20347]	protein_coding	-1.22665	4.90715	14.2258	0.00182163	0.0141847	-0.828838	4.90715	8.2433	0.0115768	0.0866349	0.397807	4.90715	1.80359	0.199077	0.483645
ENSCAFG00845007207	1	UCP2	403576	uncoupling protein 2 [Source:NCBI gene (formerly Entrezgene);Acc:403576]	protein_coding	-1.75223	8.2753	31.5737	4.73143e-05	0.000952786	-1.0444	8.2753	14.6517	0.00162357	0.0320096	0.707832	8.2753	6.28118	0.0240902	0.159703
ENSCAFG00845007243	1	ZNF790	484548		protein_coding	-1.22869	1.67721	11.0745	0.00454275	0.0270664	-0.797705	1.67721	5.98182	0.0271443	0.134004	0.430981	1.67721	1.61436	0.223068	0.511865
ENSCAFG00845007464	1	COL15A1	474778	collagen type XV alpha 1 chain [Source:HGNC Symbol;Acc:HGNC:2192]	protein_coding	-2.99461	4.49551	51.4774	3.04641e-06	0.000122446	-0.753581	4.49551	4.72379	0.0460253	0.176794	2.24103	4.49551	33.5246	3.44373e-05	0.00189011
ENSCAFG00845007615	1	SLC16A7	481138	solute carrier family 16 member 7 [Source:HGNC Symbol;Acc:HGNC:10928]	protein_coding	-1.16538	5.77089	10.5309	0.00538551	0.0304842	-0.118259	5.77089	0.134637	0.718752	0.838053	1.04712	5.77089	9.79258	0.00683213	0.0734657
ENSCAFG00845007636	1		100683446		protein_coding	-1.31321	2.97629	13.843	0.00202332	0.0153489	-1.01676	2.97629	10.6214	0.00523361	0.0584195	0.29645	2.97629	0.851313	0.370659	0.651743
ENSCAFG00845007640	1				lncRNA	-2.87546	5.85666	27.5903	9.46858e-05	0.00165037	-1.17397	5.85666	6.55689	0.0216238	0.119836	1.70149	5.85666	11.7515	0.00369562	0.0503427
ENSCAFG00845007650	1	SPIC	612169	Spi-C transcription factor [Source:HGNC Symbol;Acc:HGNC:29549]	protein_coding	-3.67257	1.30424	10.1601	0.00606302	0.0329532	-0.46266	1.30424	0.27304	0.608865	0.764861	3.20991	1.30424	8.5449	0.0104137	0.0952044
ENSCAFG00845007665	1	MRPL2	474908	mitochondrial ribosomal protein L2 [Source:HGNC Symbol;Acc:HGNC:14056]	protein_coding	-1.39806	4.20377	40.8007	1.17101e-05	0.00034637	-0.643003	4.20377	11.045	0.00458452	0.0546448	0.75506	4.20377	14.1134	0.00187834	0.0317706
ENSCAFG00845007681	1	ERCC8	487225	ERCC excision repair 8, CSA ubiquitin ligase complex subunit [Source:HGNC Symbol;Acc:HGNC:3439]	protein_coding	-1.09476	2.08622	11.254	0.00429835	0.0260938	-0.92146	2.08622	10.1063	0.00616919	0.0632457	0.173302	2.08622	0.33772	0.569704	0.796578
ENSCAFG00845007744	1	ZNF568			protein_coding	-1.05821	2.94315	10.1086	0.00616462	0.0333599	-0.990847	2.94315	11.1896	0.00438427	0.053426	0.0673611	2.94315	0.0494933	0.826922	0.927215
ENSCAFG00845007894	1	,	100683244,106559132	,	protein_coding,protein_coding	-1.01705	3.14306	17.9011	0.000713019	0.00706499	-0.647981	3.14306	9.14087	0.00848749	0.0740332	0.369065	3.14306	2.80983	0.114221	0.370623
ENSCAFG00845008056	1	CRYBG1	475012	crystallin beta-gamma domain containing 1 [Source:HGNC Symbol;Acc:HGNC:356]	protein_coding	-1.71355	2.8572	15.0239	0.00147042	0.0120042	-1.41802	2.8572	13.4636	0.00224865	0.0383155	0.295522	2.8572	0.547689	0.470591	0.727254
ENSCAFG00845008187	1	MECR	478159	mitochondrial trans-2-enoyl-CoA reductase [Source:HGNC Symbol;Acc:HGNC:19691]	protein_coding	-1.16367	4.1217	23.3925	0.000212489	0.00303886	-0.780159	4.1217	13.3135	0.00234564	0.0391647	0.383512	4.1217	3.05027	0.100985	0.348747
ENSCAFG00845008205	1	RTN4IP1	475013	reticulon 4 interacting protein 1 [Source:HGNC Symbol;Acc:HGNC:18647]	protein_coding	-1.22341	3.26128	36.1531	2.29051e-05	0.000556634	-0.578273	3.26128	10.2574	0.00587615	0.0618516	0.64514	3.26128	11.8891	0.00354634	0.0488258
ENSCAFG00845008218	1		613011		protein_coding	-1.02503	1.9728	10.502	0.00543508	0.0306777	-0.690246	1.9728	6.01823	0.0267499	0.132547	0.334787	1.9728	1.32967	0.266754	0.557738
ENSCAFG00845008301	1	CENPX	119873204	centromere protein X [Source:HGNC Symbol;Acc:HGNC:11422]	protein_coding	-1.08261	2.02609	11.2459	0.0043091	0.0261431	-1.0473	2.02609	13.3147	0.00234481	0.0391647	0.0353087	2.02609	0.0143792	0.90613	0.961599
ENSCAFG00845008325	1	PARP1	490385	poly(ADP-ribose) polymerase 1 [Source:HGNC Symbol;Acc:HGNC:270]	protein_coding	-1.59461	3.98963	33.2315	3.60899e-05	0.000785468	-0.535142	3.98963	4.84329	0.0436862	0.172353	1.05947	3.98963	17.1847	0.000848215	0.0181438
ENSCAFG00845008385	1	SLC25A39	490938		protein_coding	-2.21954	6.73978	53.8172	2.33611e-06	0.000100015	-0.829478	6.73978	10.1256	0.0061307	0.063131	1.39006	6.73978	25.1371	0.000150241	0.00512063
ENSCAFG00845008407	1	RUNDC3B	482285	RUN domain containing 3B [Source:HGNC Symbol;Acc:HGNC:30286]	protein_coding	-1.54316	1.52184	10.4846	0.00546527	0.0307784	-1.04807	1.52184	6.31897	0.0237337	0.123891	0.495097	1.52184	1.28264	0.275037	0.564108
ENSCAFG00845008525	1		119881735		protein_coding	-1.07641	5.06426	16.7302	0.000949065	0.00861592	-0.663245	5.06426	7.98541	0.0126906	0.0910725	0.413163	5.06426	2.95163	0.106178	0.357682
ENSCAFG00845008552	1	FOXP1	484692	forkhead box P1 [Source:HGNC Symbol;Acc:HGNC:3823]	protein_coding	-1.84359	5.47729	17.8656	0.000719104	0.00709705	-1.49673	5.47729	15.4574	0.00131231	0.0285661	0.346859	5.47729	0.7905	0.387865	0.66233
ENSCAFG00845008609	1		119863976		protein_coding	-1.2156	6.57124	14.1304	0.00186966	0.0144696	-0.501906	6.57124	3.03254	0.101895	0.270518	0.713694	6.57124	5.7637	0.0296531	0.17955
ENSCAFG00845008660	1				lncRNA	-2.54625	5.21211	18.1152	0.000677492	0.00678036	-2.05564	5.21211	16.1159	0.00110776	0.0266408	0.490611	5.21211	0.873275	0.364724	0.648167
ENSCAFG00845008711	1				protein_coding	-1.41974	2.63149	20.2424	0.000415282	0.00490465	-1.00878	2.63149	13.1759	0.00243868	0.0400474	0.410959	2.63149	2.04006	0.173518	0.452545
ENSCAFG00845008744	1				protein_coding	-1.66479	5.64949	36.7172	2.10451e-05	0.000525758	-1.25509	5.64949	27.1435	0.000102775	0.00608991	0.409701	5.64949	2.74239	0.118303	0.377232
ENSCAFG00845008747	1	SULT1C4	474542	sulfotransferase family 1C member 4 [Source:HGNC Symbol;Acc:HGNC:11457]	protein_coding	-1.4472	5.97523	53.7573	2.35176e-06	0.000100181	-1.05491	5.97523	36.6866	2.11415e-05	0.0022419	0.392283	5.97523	4.82175	0.0440974	0.222676
ENSCAFG00845008749	1	ETS1	489287		protein_coding	-1.73564	4.05943	14.6769	0.00161265	0.0129219	-1.75495	4.05943	19.4757	0.000493557	0.0170808	-0.019312	4.05943	0.00227885	0.96255	0.983567
ENSCAFG00845008928	1	FMO5	475819		protein_coding	-2.47948	3.18849	89.5594	9.52644e-08	7.9133e-06	-1.60095	3.18849	51.6795	2.97624e-06	0.000511694	0.878528	3.18849	13.9558	0.00196134	0.0323726
ENSCAFG00845008938	1	RPUSD3	484663	RNA pseudouridine synthase D3 [Source:HGNC Symbol;Acc:HGNC:28437]	protein_coding	-1.12916	2.9469	15.9033	0.00116956	0.01012	-0.623163	2.9469	6.12876	0.0255925	0.12943	0.505996	2.9469	3.79016	0.0703619	0.288202
ENSCAFG00845008970	1	,	611915,611922	,	protein_coding,protein_coding	-1.58338	4.97318	9.6778	0.00709479	0.0369492	0.189804	4.97318	0.174678	0.681858	0.815932	1.77318	4.97318	13.409	0.00228341	0.0359197
ENSCAFG00845009086	1				processed_pseudogene	-1.27379	2.71889	17.9985	0.000696602	0.00692987	-0.79887	2.71889	9.04685	0.00876233	0.075166	0.474918	2.71889	2.98548	0.104361	0.354677
ENSCAFG00845009241	1		612867		protein_coding	-1.38404	5.77186	10.906	0.00478669	0.0280174	-1.07293	5.77186	8.39129	0.0109885	0.084384	0.311108	5.77186	0.673432	0.424597	0.694106
ENSCAFG00845009256	1	SLA	608259	Src like adaptor [Source:HGNC Symbol;Acc:HGNC:10902]	protein_coding	-0.731641	2.84776	3.71544	0.0728967	0.186508	-1.19196	2.84776	12.2581	0.00317893	0.0461246	-0.460319	2.84776	1.78915	0.200788	0.486025
ENSCAFG00845009326	1		476006		protein_coding	-1.31431	4.32379	23.6422	0.000202002	0.0029182	-1.29702	4.32379	29.3694	6.89056e-05	0.00483698	0.0172871	4.32379	0.0050311	0.944382	0.97734
ENSCAFG00845009333	1	RDH16	474409	retinol dehydrogenase 16 [Source:HGNC Symbol;Acc:HGNC:29674]	protein_coding	-2.91296	2.25064	26.5674	0.000114389	0.00190039	-1.31235	2.25064	7.89341	0.0131173	0.0924807	1.6006	2.25064	9.63696	0.00719101	0.0756917
ENSCAFG00845009397	1	EPHX1	480113	epoxide hydrolase 1 [Source:HGNC Symbol;Acc:HGNC:3401]	protein_coding	-4.10465	4.11131	66.9651	6.11992e-07	3.45189e-05	-2.17686	4.11131	29.857	6.33037e-05	0.00457255	1.92779	4.11131	19.1912	0.000526772	0.0129808
ENSCAFG00845009481	1				protein_coding	-1.00393	3.47229	16.2917	0.00105945	0.00937886	-0.760911	3.47229	11.7709	0.00367413	0.0489619	0.243018	3.47229	1.14554	0.301259	0.589381
ENSCAFG00845009564	1	GNAQ	403928	G protein subunit alpha q [Source:NCBI gene (formerly Entrezgene);Acc:403928]	protein_coding	-1.26687	7.60361	21.3888	0.000323123	0.00406165	-0.450691	7.60361	3.40943	0.0844756	0.244073	0.816176	7.60361	10.4573	0.00551282	0.064753
ENSCAFG00845009636	1	ADK	479253	adenosine kinase [Source:HGNC Symbol;Acc:HGNC:257]	protein_coding	-1.80307	4.8393	18.4444	0.000626715	0.00648039	-1.17291	4.8393	10.2578	0.00587547	0.0618516	0.630158	4.8393	2.75617	0.117455	0.376218
ENSCAFG00845009690	1	GALC	403916	galactosylceramidase [Source:NCBI gene (formerly Entrezgene);Acc:403916]	protein_coding	-1.40619	4.66007	35.4968	2.53081e-05	0.00059922	-0.747099	4.66007	12.8315	0.00269068	0.0421599	0.659087	4.66007	9.32123	0.00798743	0.0806674
ENSCAFG00845009775	1	GSTA4	474939	glutathione S-transferase alpha 4 [Source:NCBI gene (formerly Entrezgene);Acc:474939]	protein_coding	-1.66905	3.38197	22.4463	0.000258237	0.00346914	-1.29226	3.38197	17.5686	0.000772468	0.0222962	0.376787	3.38197	1.39916	0.255117	0.545759
ENSCAFG00845009887	1	ACSS3	475414	acyl-CoA synthetase short chain family member 3 [Source:HGNC Symbol;Acc:HGNC:24723]	protein_coding	-1.91976	2.76084	18.3951	0.00063403	0.00654245	-0.44401	2.76084	1.31056	0.270079	0.473302	1.47575	2.76084	12.5184	0.00294571	0.0429909
ENSCAFG00845009969	1	RBKS	475710	ribokinase [Source:HGNC Symbol;Acc:HGNC:30325]	protein_coding	-2.02652	3.95728	53.8709	2.32216e-06	0.000100015	-1.25876	3.95728	27.8022	9.11023e-05	0.00574752	0.767765	3.95728	9.45841	0.00762962	0.0780713
ENSCAFG00845009981	1	SESN1	481956	sestrin 1 [Source:HGNC Symbol;Acc:HGNC:21595]	protein_coding	-1.52252	2.48362	21.018	0.000350121	0.00434081	-1.08051	2.48362	13.7431	0.00208006	0.0366974	0.442016	2.48362	2.13427	0.164491	0.440844
ENSCAFG00845010145	1	PDLIM4	481498	PDZ and LIM domain 4 [Source:HGNC Symbol;Acc:HGNC:16501]	protein_coding	-2.31571	4.54914	48.5995	4.27964e-06	0.000163446	-1.15955	4.54914	16.6481	0.0009687	0.0246168	1.15617	4.54914	14.7339	0.00158825	0.0279711
ENSCAFG00845010208	1				lncRNA	-1.87033	5.11232	53.104	2.5305e-06	0.000105983	-0.647836	5.11232	8.37671	0.0110449	0.0844056	1.22249	5.11232	26.7171	0.000111233	0.00416417
ENSCAFG00845010312	1	ALDH7A1	481486	aldehyde dehydrogenase 7 family member A1 [Source:HGNC Symbol;Acc:HGNC:877]	protein_coding	-2.06052	3.56375	40.3953	1.23871e-05	0.000359983	-1.42027	3.56375	25.7189	0.000134307	0.0071977	0.640251	3.56375	4.80499	0.0444204	0.223258
ENSCAFG00845010323	1	GSDME	611223	gasdermin E [Source:HGNC Symbol;Acc:HGNC:2810]	protein_coding	-1.63266	5.97322	25.354	0.000144064	0.0022403	-1.78496	5.97322	39.0208	1.50349e-05	0.00180563	-0.152295	5.97322	0.27926	0.604851	0.815164
ENSCAFG00845010326	1	ZMPSTE24	482460	zinc metallopeptidase STE24 [Source:HGNC Symbol;Acc:HGNC:12877]	protein_coding	-1.07316	6.35015	9.13376	0.00850792	0.0419007	-0.499686	6.35015	2.47745	0.136161	0.317858	0.573477	6.35015	3.09674	0.0986441	0.344902
ENSCAFG00845010400	1	TBC1D10C	610509	TBC1 domain family member 10C [Source:HGNC Symbol;Acc:HGNC:24702]	protein_coding	-2.45477	3.20462	15.0398	0.00146426	0.0119637	-2.1367	3.20462	15.4484	0.00131539	0.0285661	0.318068	3.20462	0.322236	0.578592	0.801461
ENSCAFG00845010412	1	HNMT	476133	histamine N-methyltransferase [Source:HGNC Symbol;Acc:HGNC:5028]	protein_coding	-2.71949	5.03809	136.343	5.69492e-09	9.95912e-07	-1.08386	5.03809	30.5454	5.62517e-05	0.00438483	1.63564	5.03809	59.4841	1.2735e-06	0.000176309
ENSCAFG00845010437	1	ARL6IP5	476559	ADP ribosylation factor like GTPase 6 interacting protein 5 [Source:HGNC Symbol;Acc:HGNC:16937]	protein_coding	-1.50194	7.31562	9.65312	0.00715276	0.0371697	-0.382812	7.31562	0.797999	0.385679	0.585888	1.11913	7.31562	6.24072	0.0244788	0.161059
ENSCAFG00845010586	1	C10H12orf66	474426	KICSTOR subunit 2 [Source:HGNC Symbol;Acc:HGNC:26517]	protein_coding	-1.36068	3.07456	9.19947	0.00832118	0.0413281	-0.619806	3.07456	2.44728	0.138398	0.320974	0.740874	3.07456	3.22033	0.0927282	0.332129
ENSCAFG00845010695	1	PRELID1	479276	PRELI domain containing 1 [Source:HGNC Symbol;Acc:HGNC:30255]	protein_coding	-1.73659	7.8163	47.5086	4.88823e-06	0.000179139	-0.619774	7.8163	7.85348	0.0133076	0.0933934	1.11682	7.8163	23.1974	0.000221113	0.00678172
ENSCAFG00845010732	1	AKAP11	609431	A-kinase anchoring protein 11 [Source:HGNC Symbol;Acc:HGNC:369]	protein_coding	-1.16985	4.26321	29.5303	6.69964e-05	0.00124826	-0.166837	4.26321	0.750338	0.399896	0.598411	1.00302	4.26321	25.0731	0.000152121	0.00513924
ENSCAFG00845010772	1	GLT8D2	612239	glycosyltransferase 8 domain containing 2 [Source:HGNC Symbol;Acc:HGNC:24890]	protein_coding	-2.75645	1.75161	28.4878	8.0522e-05	0.00144101	-1.99916	1.75161	21.1932	0.00033706	0.0132513	0.757284	1.75161	2.65505	0.123856	0.385532
ENSCAFG00845010791	1	AIF1	474841	allograft inflammatory factor 1 [Source:HGNC Symbol;Acc:HGNC:352]	protein_coding	-1.80019	6.03394	23.9195	0.000191035	0.00278152	-1.63105	6.03394	25.6354	0.000136473	0.00727469	0.169132	6.03394	0.266129	0.613395	0.819897
ENSCAFG00845010824	1	JCHAIN	475166	joining chain of multimeric IgA and IgM [Source:HGNC Symbol;Acc:HGNC:5713]	protein_coding	-4.92228	9.77793	20.3282	0.000407432	0.00483487	-4.46403	9.77793	24.4595	0.000171567	0.00868113	0.45825	9.77793	0.286714	0.600116	0.813152
ENSCAFG00845010853	1	CTSO	482665	cathepsin O [Source:HGNC Symbol;Acc:HGNC:2542]	protein_coding	-2.71396	2.73701	10.9904	0.0046627	0.0275342	-1.56023	2.73701	5.16184	0.0380976	0.158894	1.15374	2.73701	2.44762	0.138372	0.408438
ENSCAFG00845010856	1	MEGF10	474665	multiple EGF like domains 10 [Source:HGNC Symbol;Acc:HGNC:29634]	protein_coding	-3.60529	2.59076	15.6365	0.00125271	0.0106363	-2.51023	2.59076	11.364	0.00415597	0.052432	1.09506	2.59076	1.87153	0.191272	0.474752
ENSCAFG00845010878	1	HCFC2	475449	host cell factor C2 [Source:HGNC Symbol;Acc:HGNC:24972]	protein_coding	-1.1739	4.4502	27.5498	9.53885e-05	0.00165192	-0.84102	4.4502	17.9125	0.000711069	0.021158	0.332882	4.4502	2.67067	0.122841	0.383934
ENSCAFG00845010893	1	PDGFC	482666	platelet derived growth factor C [Source:HGNC Symbol;Acc:HGNC:8801]	protein_coding	-1.09185	5.00567	19.2179	0.000523545	0.0057729	-0.661045	5.00567	8.86117	0.00933555	0.0773614	0.430802	5.00567	3.58123	0.0777269	0.303479
ENSCAFG00845010937	1	AP4S1	480283	adaptor related protein complex 4 subunit sigma 1 [Source:VGNC Symbol;Acc:VGNC:111340]	protein_coding	-1.06539	1.68925	20.1739	0.000421665	0.00494515	-0.767891	1.68925	13.2838	0.00236534	0.0392961	0.2975	1.68925	1.86819	0.191647	0.475182
ENSCAFG00845011050	1	U2,U2,U2,U2,U2,U2,U2,U2	119864515,119873485,119873495,119875698,119876683,119876684,119876686,119880621	U2 spliceosomal RNA [Source:RFAM;Acc:RF00004],U2 spliceosomal RNA [Source:RFAM;Acc:RF00004],U2 spliceosomal RNA [Source:RFAM;Acc:RF00004],U2 spliceosomal RNA [Source:RFAM;Acc:RF00004],U2 spliceosomal RNA [Source:RFAM;Acc:RF00004],U2 spliceosomal RNA [Source:RFAM;Acc:RF00004],U2 spliceosomal RNA [Source:RFAM;Acc:RF00004],U2 spliceosomal RNA [Source:RFAM;Acc:RF00004]	snRNA,snRNA,snRNA,snRNA,snRNA,snRNA,snRNA,snRNA	-2.42371	1.46795	25.372	0.000143564	0.00223952	-0.941613	1.46795	5.44748	0.0337833	0.149437	1.4821	1.46795	11.0659	0.00455493	0.0580586
ENSCAFG00845011059	1	U2,U2,U2,U2,U2,U2,U2,U2	119864515,119873485,119873495,119875698,119876683,119876684,119876686,119880621	U2 spliceosomal RNA [Source:RFAM;Acc:RF00004],U2 spliceosomal RNA [Source:RFAM;Acc:RF00004],U2 spliceosomal RNA [Source:RFAM;Acc:RF00004],U2 spliceosomal RNA [Source:RFAM;Acc:RF00004],U2 spliceosomal RNA [Source:RFAM;Acc:RF00004],U2 spliceosomal RNA [Source:RFAM;Acc:RF00004],U2 spliceosomal RNA [Source:RFAM;Acc:RF00004],U2 spliceosomal RNA [Source:RFAM;Acc:RF00004]	snRNA,snRNA,snRNA,snRNA,snRNA,snRNA,snRNA,snRNA	-2.42434	1.33527	25.7781	0.000132797	0.00211458	-0.94264	1.33527	5.56249	0.0322083	0.145867	1.4817	1.33527	11.2043	0.00436444	0.0565731
ENSCAFG00845011132	1	TBRG1	489312	transforming growth factor beta regulator 1 [Source:HGNC Symbol;Acc:HGNC:29551]	protein_coding	-1.20484	6.63828	9.27088	0.00812356	0.0406913	-0.761508	6.63828	4.68452	0.0468257	0.177881	0.443336	6.63828	1.51122	0.237727	0.527104
ENSCAFG00845011162	1	CCL13	445451	chemokine (C-C motif) ligand 13 [Source:NCBI gene (formerly Entrezgene);Acc:445451]	protein_coding	-4.9976	6.90793	57.1084	1.63265e-06	7.74964e-05	-2.82099	6.90793	30.0911	6.07983e-05	0.00454636	2.17662	6.90793	15.268	0.0013789	0.02522
ENSCAFG00845011210	1	TMEM218	479400	transmembrane protein 218 [Source:HGNC Symbol;Acc:HGNC:27344]	protein_coding	-1.27991	1.98238	20.6096	0.000382852	0.00461191	-0.669593	1.98238	7.23223	0.0167186	0.105076	0.61032	1.98238	5.53014	0.0326426	0.187558
ENSCAFG00845011363	1	H2AFV	475501	H2A.Z variant histone 2 [Source:HGNC Symbol;Acc:HGNC:20664]	protein_coding	-1.35046	3.64165	9.98845	0.00640914	0.0342922	-0.800461	3.64165	4.49447	0.0509371	0.185646	0.549997	3.64165	1.98195	0.179396	0.460406
ENSCAFG00845011397	1	SCFD2	482149	sec1 family domain containing 2 [Source:HGNC Symbol;Acc:HGNC:30676]	protein_coding	-1.40037	3.40696	12.6686	0.00282008	0.0194255	-0.451009	3.40696	1.68203	0.214082	0.415049	0.949361	3.40696	6.80168	0.0196755	0.142502
ENSCAFG00845011420	1	PLEKHA2	482851	pleckstrin homology domain containing A2 [Source:HGNC Symbol;Acc:HGNC:14336]	protein_coding	-2.13519	5.2702	28.0453	8.71807e-05	0.00154355	-1.15302	5.2702	10.9957	0.00465507	0.0549132	0.982173	5.2702	7.24406	0.0166449	0.128193
ENSCAFG00845011422	1	MSTO1	490423	misato mitochondrial distribution and morphology regulator 1 [Source:HGNC Symbol;Acc:HGNC:29678]	protein_coding	-1.20374	2.57369	12.8313	0.00269082	0.0188623	-0.28638	2.57369	0.919375	0.35271	0.555859	0.917355	2.57369	8.65054	0.0100385	0.0932419
ENSCAFG00845011513	1	OSTF1		osteoclast stimulating factor 1 [Source:HGNC Symbol;Acc:HGNC:8510]	protein_coding	-1.27024	8.05688	11.2234	0.00433889	0.0262599	-0.606994	8.05688	3.2408	0.09179	0.256588	0.663248	8.05688	3.64457	0.0754016	0.298944
ENSCAFG00845011535	1	FEM1C	481437	fem-1 homolog C [Source:HGNC Symbol;Acc:HGNC:16933]	protein_coding	-1.39917	6.1702	16.2224	0.00107821	0.00951954	-0.966409	6.1702	9.90921	0.00657655	0.0649709	0.432762	6.1702	1.88589	0.189673	0.47231
ENSCAFG00845011554	1				protein_coding	-1.15464	3.00583	9.22251	0.00825683	0.0410904	-0.20771	3.00583	0.375019	0.549374	0.719505	0.946933	3.00583	7.17615	0.0170732	0.130259
ENSCAFG00845011737	1	VWA5A	489335	von Willebrand factor A domain containing 5A [Source:HGNC Symbol;Acc:HGNC:6658]	protein_coding	-1.26737	5.39399	9.08272	0.00865628	0.0424426	-0.791216	5.39399	4.49784	0.0508606	0.18557	0.476151	5.39399	1.54249	0.233153	0.522027
ENSCAFG00845011755	1	PABPC4	482464	poly(A) binding protein cytoplasmic 4 [Source:HGNC Symbol;Acc:HGNC:8557]	protein_coding	-2.14265	5.81916	15.6421	0.00125092	0.0106302	-1.56909	5.81916	11.2298	0.0043304	0.0532087	0.573554	5.81916	1.41052	0.253278	0.543404
ENSCAFG00845011827	1	COA1	608597		protein_coding	-1.00076	4.81983	15.9466	0.00115666	0.0100344	-0.639879	4.81983	8.16813	0.0118895	0.0878734	0.360876	4.81983	2.48279	0.13577	0.40458
ENSCAFG00845011964	1				protein_coding	-1.6567	3.30358	16.9653	0.000895299	0.00827933	-0.969056	3.30358	7.58856	0.0146537	0.0987489	0.687647	3.30358	3.511	0.0804053	0.309119
ENSCAFG00845012016	1	MARS1	474414	methionyl-tRNA synthetase 1 [Source:HGNC Symbol;Acc:HGNC:6898]	protein_coding	-1.32761	5.79751	19.295	0.000514363	0.00570955	-0.463246	5.79751	2.97331	0.10501	0.275218	0.86436	5.79751	9.61973	0.00723204	0.0758832
ENSCAFG00845012036	1	SQLE	608021	squalene epoxidase [Source:HGNC Symbol;Acc:HGNC:11279]	protein_coding	-2.15524	2.69292	27.3304	9.92993e-05	0.00170364	-0.633814	2.69292	3.22139	0.0926793	0.257549	1.52142	2.69292	15.812	0.0011973	0.0230372
ENSCAFG00845012071	1	RAB30	476787	RAB30, member RAS oncogene family [Source:HGNC Symbol;Acc:HGNC:9770]	protein_coding	-1.1868	2.22966	14.0795	0.00189586	0.0146278	-0.542246	2.22966	3.73921	0.0720788	0.224105	0.644557	2.22966	4.88695	0.0428663	0.219124
ENSCAFG00845012369	1	RUNX2	449531	RUNX family transcription factor 2 [Source:HGNC Symbol;Acc:HGNC:10472]	protein_coding	-1.75411	3.64248	7.37607	0.0158472	0.0651559	-2.3286	3.64248	16.5227	0.000999588	0.0249722	-0.574496	3.64248	1.00298	0.332338	0.619448
ENSCAFG00845012499	1	CYP51A1	475225	cytochrome P450 family 51 subfamily A member 1 [Source:HGNC Symbol;Acc:HGNC:2649]	protein_coding	-2.48799	4.56001	31.3407	4.91888e-05	0.000980961	-0.639402	4.56001	2.8616	0.111202	0.283422	1.84859	4.56001	20.0903	0.000429621	0.0112313
ENSCAFG00845012618	1	NDUFS7	476754	NADH:ubiquinone oxidoreductase core subunit S7 [Source:HGNC Symbol;Acc:HGNC:7714]	protein_coding	-1.33846	4.45701	20.5433	0.000388493	0.00466004	-0.955689	4.45701	13.39	0.00229562	0.038721	0.382769	4.45701	2.03408	0.174112	0.453241
ENSCAFG00845012982	1				lncRNA	-1.35123	4.01285	9.28641	0.00808129	0.0405392	-0.789254	4.01285	4.05336	0.0622251	0.207445	0.561973	4.01285	1.9228	0.185639	0.467287
ENSCAFG00845013095	1				lncRNA	-2.56905	2.7116	34.9491	2.75333e-05	0.000636068	-1.71986	2.7116	21.8339	0.000293792	0.012164	0.849198	2.7116	4.74862	0.0455276	0.226006
ENSCAFG00845013102	1	TCP11L2	474532	t-complex 11 like 2 [Source:HGNC Symbol;Acc:HGNC:28627]	protein_coding	-1.51229	3.62262	33.0754	3.7007e-05	0.000797059	-1.00221	3.62262	18.7969	0.00057708	0.018437	0.510086	3.62262	4.54182	0.0498745	0.238785
ENSCAFG00845013172	1	CKAP4	481295	cytoskeleton associated protein 4 [Source:HGNC Symbol;Acc:HGNC:16991]	protein_coding	-1.2657	3.81454	12.4127	0.00303794	0.0205025	0.0777666	3.81454	0.0584612	0.812191	0.894083	1.34347	3.81454	15.8049	0.00119947	0.0230372
ENSCAFG00845013209	1	UBASH3B	489355	ubiquitin associated and SH3 domain containing B [Source:HGNC Symbol;Acc:HGNC:29884]	protein_coding	-1.05843	3.43493	18.1477	0.000672275	0.00676602	-0.306422	3.43493	1.90392	0.187688	0.383691	0.752013	3.43493	10.7075	0.00509354	0.061617
ENSCAFG00845013371	1	PTGR2	480383	prostaglandin reductase 2 [Source:VGNC Symbol;Acc:VGNC:111671]	protein_coding	-1.11385	3.58171	22.1684	0.000273729	0.00361674	-0.714338	3.58171	11.5217	0.00396124	0.0514377	0.399513	3.58171	3.40839	0.0845186	0.31708
ENSCAFG00845013384	1	SORL1	479408	sortilin related receptor 1 [Source:HGNC Symbol;Acc:HGNC:11185]	protein_coding	-1.88197	3.54571	11.5434	0.0039352	0.024547	-1.24407	3.54571	6.68503	0.0205775	0.117376	0.637905	3.54571	1.61828	0.222534	0.511464
ENSCAFG00845013423	1	GPX4	119864793	glutathione peroxidase 4 [Source:HGNC Symbol;Acc:HGNC:4556]	protein_coding	-2.55666	4.27056	19.0124	0.000548939	0.00594117	-1.26231	4.27056	6.46494	0.0224125	0.121092	1.29435	4.27056	5.95355	0.0274552	0.172339
ENSCAFG00845013501	1	PTGS1	403544	prostaglandin-endoperoxide synthase 1 [Source:NCBI gene (formerly Entrezgene);Acc:403544]	protein_coding	-3.00891	2.07128	27.5128	9.60348e-05	0.00165618	-1.82215	2.07128	14.7411	0.00158521	0.0318577	1.18676	2.07128	5.28875	0.0361062	0.197693
ENSCAFG00845013534	1	BCAT1	486633	branched chain amino acid transaminase 1 [Source:HGNC Symbol;Acc:HGNC:976]	protein_coding	-1.19224	7.17019	41.2544	1.10018e-05	0.000331867	-0.974665	7.17019	34.9324	2.76048e-05	0.00271722	0.217571	7.17019	1.67521	0.214967	0.503002
ENSCAFG00845013561	1	PPAT	611407	phosphoribosyl pyrophosphate amidotransferase [Source:HGNC Symbol;Acc:HGNC:9238]	protein_coding	-1.02621	3.75699	9.84656	0.00671245	0.035402	-0.932488	3.75699	10.2425	0.00590443	0.061953	0.0937236	3.75699	0.0993796	0.756881	0.896778
ENSCAFG00845013631	1	HAPSTR1	100685663	HUWE1 associated protein modifying stress responses [Source:HGNC Symbol;Acc:HGNC:30103]	protein_coding	-1.74257	6.78337	9.85898	0.00668525	0.0352959	-1.54628	6.78337	10.1104	0.00616099	0.0632457	0.196293	6.78337	0.157138	0.69734	0.864455
ENSCAFG00845013649	1	MRC1	487114	mannose receptor C-type 1 [Source:HGNC Symbol;Acc:HGNC:7228]	protein_coding	-3.25443	8.52636	17.6222	0.000762514	0.0073722	-1.70811	8.52636	7.08865	0.0176438	0.108097	1.54632	8.52636	5.08758	0.0393221	0.207433
ENSCAFG00845013895	1	RFESD	488902	Rieske Fe-S domain containing [Source:HGNC Symbol;Acc:HGNC:29587]	protein_coding	-1.03535	1.55475	10.6601	0.00517009	0.0295888	-1.11106	1.55475	15.4814	0.00130416	0.0285084	-0.0757138	1.55475	0.0682125	0.797479	0.914611
ENSCAFG00845013914	1	SPINK2,SPINK2	611439,100855799	,	protein_coding,protein_coding	-3.38114	2.90469	39.3264	1.43948e-05	0.000405332	-2.17809	2.90469	24.1973	0.000180722	0.00883056	1.20305	2.90469	6.38164	0.0231557	0.157225
ENSCAFG00845013971	1	CXCL14	610078	C-X-C motif chemokine ligand 14 [Source:HGNC Symbol;Acc:HGNC:10640]	protein_coding	-1.52366	5.64263	22.9097	0.000234566	0.00325947	-0.518141	5.64263	3.39435	0.0851009	0.245276	1.00552	5.64263	11.7266	0.00372344	0.050497
ENSCAFG00845014030	1	PIP4K2B	491034	phosphatidylinositol-5-phosphate 4-kinase type 2 beta [Source:HGNC Symbol;Acc:HGNC:8998]	protein_coding	-1.0443	6.80834	21.4292	0.000320333	0.00404498	-0.427073	6.80834	4.46821	0.051538	0.186879	0.617231	6.80834	8.85454	0.0093568	0.0892522
ENSCAFG00845014048	1	CUBN	403767	cubilin [Source:NCBI gene (formerly Entrezgene);Acc:403767]	protein_coding	-1.38245	1.7282	10.8515	0.00486885	0.0284316	-0.464936	1.7282	1.58788	0.226716	0.427689	0.917514	1.7282	5.56514	0.032173	0.186237
ENSCAFG00845014104	1	TRPS1	482018	transcriptional repressor GATA binding 1 [Source:HGNC Symbol;Acc:HGNC:12340]	protein_coding	-1.37513	4.51613	31.2249	5.01516e-05	0.00099386	-0.54817	4.51613	6.32511	0.0236763	0.123887	0.826957	4.51613	13.3239	0.00233876	0.0364832
ENSCAFG00845014110	1	CISD3		CDGSH iron sulfur domain 3 [Source:HGNC Symbol;Acc:HGNC:27578]	protein_coding	-1.56876	3.33195	13.5392	0.00220154	0.0163818	-0.781644	3.33195	4.3654	0.0539709	0.191695	0.787116	3.33195	4.05321	0.0622293	0.267602
ENSCAFG00845014164	1	SEPTIN1	489900	septin 1 [Source:HGNC Symbol;Acc:HGNC:2879]	protein_coding	-3.11326	3.67119	25.4289	0.000141998	0.00222903	-3.22077	3.67119	36.7779	2.08552e-05	0.0022419	-0.107515	3.67119	0.0410804	0.842083	0.935668
ENSCAFG00845014218	1				protein_coding	-1.34026	2.63243	10.9853	0.00467017	0.0275427	-0.217758	2.63243	0.369514	0.552284	0.721327	1.1225	2.63243	8.86409	0.00932621	0.0890877
ENSCAFG00845014220	1	C24H20orf27	477169	adipose secreted signaling protein [Source:HGNC Symbol;Acc:HGNC:15873]	protein_coding	-1.51596	5.43431	10.793	0.0049588	0.0287588	-0.582655	5.43431	2.04557	0.172974	0.365955	0.933307	5.43431	4.83038	0.043932	0.222298
ENSCAFG00845014247	1	DHCR24	489573	24-dehydrocholesterol reductase [Source:HGNC Symbol;Acc:HGNC:2859]	protein_coding	-2.84545	2.2163	43.3403	8.31175e-06	0.00027032	-0.722111	2.2163	4.09627	0.0610063	0.204889	2.12334	2.2163	27.7498	9.19738e-05	0.00366999
ENSCAFG00845014283	1	EVI2B	610438		protein_coding	-3.40504	5.53011	97.5599	5.4288e-08	5.2033e-06	-1.16059	5.53011	16.9772	0.000892679	0.0237263	2.24444	5.53011	51.142	3.16704e-06	0.000335841
ENSCAFG00845014284	1	CLDND2	476400	electron transfer flavoprotein subunit beta [Source:HGNC Symbol;Acc:HGNC:3482]	protein_coding	-1.15221	5.54234	14.6008	0.00164593	0.0131358	-0.799345	5.54234	8.8777	0.00928281	0.0771689	0.352868	5.54234	1.65176	0.218043	0.506633
ENSCAFG00845014452	1	TPD52	477920	tumor protein D52 [Source:HGNC Symbol;Acc:HGNC:12005]	protein_coding	-1.58442	5.98165	19.6071	0.000479029	0.00540278	-1.0371	5.98165	10.8741	0.00483455	0.056101	0.547312	5.98165	2.84982	0.11188	0.367284
ENSCAFG00845014457	1	ALG14	612241	ALG14 UDP-N-acetylglucosaminyltransferase subunit [Source:HGNC Symbol;Acc:HGNC:28287]	protein_coding	-1.32889	1.67242	12.2938	0.00314574	0.0209464	-0.60646	1.67242	3.30615	0.0888689	0.251446	0.722425	1.67242	4.26033	0.0565977	0.25551
ENSCAFG00845014511	1				protein_coding	-1.43349	1.55333	11.7182	0.00373288	0.0236382	-1.25337	1.55333	11.5659	0.00390849	0.0510369	0.180122	1.55333	0.221665	0.644489	0.837123
ENSCAFG00845014531	1	PRPF8	480651	pre-mRNA processing factor 8 [Source:HGNC Symbol;Acc:HGNC:17340]	protein_coding	-1.00735	6.24887	10.3579	0.00569019	0.0315279	-0.408075	6.24887	2.11564	0.166229	0.35646	0.59928	6.24887	4.3338	0.0547455	0.251138
ENSCAFG00845014552	1	CYB5R3	474479	cytochrome b5 reductase 3 [Source:NCBI gene (formerly Entrezgene);Acc:474479]	protein_coding	-1.15718	5.85673	17.0941	0.000867316	0.00811014	-0.453353	5.85673	3.29211	0.0894872	0.252497	0.703829	5.85673	7.4658	0.0153301	0.123036
ENSCAFG00845014616	1				lncRNA	-1.49948	3.25053	14.9349	0.00150547	0.0122502	-1.10706	3.25053	10.531	0.0053853	0.0589249	0.392419	3.25053	1.24046	0.282761	0.571136
ENSCAFG00845014823	1				protein_coding	-1.86062	6.26342	17.3982	0.000805098	0.00769436	-0.680677	6.26342	3.05382	0.100803	0.269716	1.17994	6.26342	8.27535	0.0114464	0.100704
ENSCAFG00845014858	1	RNF5	474858	ring finger protein 5 [Source:HGNC Symbol;Acc:HGNC:10068]	protein_coding	-1.1107	4.37489	11.7002	0.00375313	0.023708	-0.244197	4.37489	0.706016	0.413849	0.609523	0.866506	4.37489	8.28601	0.0114034	0.100503
ENSCAFG00845014931	1	NPEPPS	480538	aminopeptidase puromycin sensitive [Source:HGNC Symbol;Acc:HGNC:7900]	protein_coding	-1.0405	7.41763	8.79695	0.00954373	0.0455613	-0.774676	7.41763	6.12403	0.0256409	0.129543	0.265827	7.41763	0.693949	0.417779	0.688562
ENSCAFG00845014990	1	TREM2,TREM2	119863908,474898	,	protein_coding,protein_coding	-2.44223	1.74562	13.9735	0.00195181	0.0149648	-1.08516	1.74562	3.90392	0.0666996	0.215864	1.35707	1.74562	5.10097	0.039098	0.207116
ENSCAFG00845015139	1	PRIMPOL	475632	primase and DNA directed polymerase [Source:HGNC Symbol;Acc:HGNC:26575]	protein_coding	-1.29122	3.03208	11.102	0.00450433	0.0269341	-0.559135	3.03208	2.6559	0.123801	0.301061	0.732081	3.03208	4.20519	0.0580363	0.258871
ENSCAFG00845015149	1	ZMYM1	608768	zinc finger MYM-type containing 1 [Source:HGNC Symbol;Acc:HGNC:26253]	protein_coding	-1.37606	4.51127	12.9779	0.00258009	0.0183571	-0.726585	4.51127	4.62677	0.0480327	0.17996	0.649471	4.51127	3.45164	0.0827551	0.313747
ENSCAFG00845015160	1				protein_coding	-1.70773	2.12933	11.3652	0.00415441	0.0255152	-1.62736	2.12933	13.4433	0.00226151	0.0384032	0.0803619	2.12933	0.0308375	0.862932	0.943892
ENSCAFG00845015191	1	FOCAD	481557	focadhesin [Source:HGNC Symbol;Acc:HGNC:23377]	protein_coding	-1.19205	3.57257	29.243	7.04479e-05	0.00129085	-0.580536	3.57257	8.78495	0.0095832	0.0788814	0.611509	3.57257	9.11529	0.00856127	0.0844102
ENSCAFG00845015272	1	TMEM241	606973	transmembrane protein 241 [Source:HGNC Symbol;Acc:HGNC:31723]	protein_coding	-1.06068	2.06153	13.2263	0.00240409	0.0175818	-0.66093	2.06153	6.49755	0.022129	0.120461	0.399748	2.06153	2.22722	0.156151	0.431945
ENSCAFG00845015291	1	FARSA	476695	phenylalanyl-tRNA synthetase subunit alpha [Source:HGNC Symbol;Acc:HGNC:3592]	protein_coding	-1.12299	5.36302	15.5053	0.00129607	0.0109207	-0.406831	5.36302	2.54797	0.131105	0.310859	0.716155	5.36302	7.42505	0.0155625	0.123903
ENSCAFG00845015299	1	GAP43,GAP43	478572,119880636	growth associated protein 43 [Source:HGNC Symbol;Acc:HGNC:4140],growth associated protein 43 [Source:HGNC Symbol;Acc:HGNC:4140]	protein_coding,protein_coding	-3.55596	6.54945	22.6453	0.000247754	0.00337234	-1.47278	6.54945	5.86621	0.0284421	0.137051	2.08319	6.54945	9.67973	0.00709027	0.0754278
ENSCAFG00845015304	1	FOS	490792	Fos proto-oncogene, AP-1 transcription factor subunit [Source:HGNC Symbol;Acc:HGNC:3796]	protein_coding	-3.60236	5.94227	18.7565	0.000582529	0.0061646	-2.27912	5.94227	11.1531	0.0044338	0.0538037	1.32324	5.94227	3.38432	0.0855195	0.318795
ENSCAFG00845015445	1	COBLL1	488375	cordon-bleu WH2 repeat protein like 1 [Source:HGNC Symbol;Acc:HGNC:23571]	protein_coding	-3.12978	2.87701	18.9567	0.000556055	0.00599866	-2.9462	2.87701	23.2036	0.000220833	0.00996049	0.183574	2.87701	0.0863266	0.772892	0.902817
ENSCAFG00845015478	1	GCDH	476696	glutaryl-CoA dehydrogenase [Source:HGNC Symbol;Acc:HGNC:4189]	protein_coding	-1.01909	3.3236	21.9537	0.000286416	0.00373691	-0.80057	3.3236	17.0606	0.000874505	0.0234961	0.218522	3.3236	1.21254	0.288037	0.57603
ENSCAFG00845015507	1				lncRNA	-1.23917	3.52337	8.43412	0.0108247	0.049826	-0.716533	3.52337	3.58783	0.0774806	0.233331	0.522637	3.52337	1.78935	0.200763	0.486025
ENSCAFG00845015529	1	N4BP2L1	607846	NEDD4 binding protein 2 like 1 [Source:HGNC Symbol;Acc:HGNC:25037]	protein_coding	-2.41521	4.25528	95.8843	6.08657e-08	5.67018e-06	-1.13017	4.25528	28.9596	7.40509e-05	0.00502136	1.28504	4.25528	32.8637	3.82925e-05	0.00204117
ENSCAFG00845015621	1	PSD3	606759		protein_coding	-1.17719	1.96643	12.7479	0.0027562	0.0191306	-0.465283	1.96643	2.53585	0.131957	0.311916	0.711906	1.96643	5.46032	0.033603	0.19064
ENSCAFG00845015626	1	,	119866317,476342	,	protein_coding,protein_coding	-1.19174	3.26338	11.7862	0.00365731	0.0232765	-0.762065	3.26338	6.12023	0.0256798	0.129608	0.42968	3.26338	1.83163	0.195808	0.479562
ENSCAFG00845015650	1				lncRNA	-1.39124	3.31419	18.8084	0.000575538	0.00612922	-0.9729	3.31419	11.8221	0.00361824	0.04849	0.418335	3.31419	2.04939	0.172597	0.451602
ENSCAFG00845015676	1	TESPA1	486489	thymocyte expressed, positive selection associated 1 [Source:HGNC Symbol;Acc:HGNC:29109]	protein_coding	-1.85898	2.51182	11.6241	0.0038403	0.0240574	-1.98145	2.51182	17.1688	0.000851532	0.0233189	-0.122475	2.51182	0.0629028	0.805339	0.91801
ENSCAFG00845015754	1	SCRN3	488407	secernin 3 [Source:HGNC Symbol;Acc:HGNC:30382]	protein_coding	-1.02901	3.10719	13.0178	0.00255088	0.0182143	-0.335279	3.10719	1.73026	0.207961	0.407656	0.693732	3.10719	6.93056	0.0187315	0.137696
ENSCAFG00845015781	1	ZNF639	478636	zinc finger protein 639 [Source:HGNC Symbol;Acc:HGNC:30950]	protein_coding	-1.9211	5.16263	10.2071	0.00597194	0.0325956	-1.4859	5.16263	8.06274	0.0123442	0.0897941	0.4352	5.16263	0.653935	0.43124	0.698282
ENSCAFG00845015821	1	GPR155	488408	G protein-coupled receptor 155 [Source:HGNC Symbol;Acc:HGNC:22951]	protein_coding	-2.16641	3.26592	15.4508	0.00131457	0.0110114	-1.42795	3.26592	9.08398	0.00865258	0.0744809	0.738454	3.26592	2.20732	0.157892	0.433572
ENSCAFG00845015876	1	PNPO	480540	pyridoxamine 5'-phosphate oxidase [Source:HGNC Symbol;Acc:HGNC:30260]	protein_coding	-1.30558	4.17493	21.6128	0.000307963	0.00394573	-0.745031	4.17493	8.97428	0.00898143	0.0760286	0.560549	4.17493	4.76289	0.0452443	0.225357
ENSCAFG00845015916	1	IRF4	100684399	interferon regulatory factor 4 [Source:HGNC Symbol;Acc:HGNC:6119]	protein_coding	-2.43963	2.74736	23.2857	0.000217161	0.00308797	-2.20671	2.74736	25.7253	0.000134143	0.0071977	0.232925	2.74736	0.269947	0.610884	0.818453
ENSCAFG00845015947	1	CSNK2A1	477185		protein_coding	-1.15472	7.37283	10.6547	0.00517888	0.0296174	-1.00328	7.37283	10.1752	0.00603345	0.0627657	0.151439	7.37283	0.223887	0.642848	0.836824
ENSCAFG00845016007	1				protein_coding	-3.32928	2.04484	12.0885	0.0033421	0.0218883	-0.989897	2.04484	1.65885	0.217106	0.418127	2.33938	2.04484	6.93899	0.0186715	0.137458
ENSCAFG00845016072	1	PRDX3	477839	peroxiredoxin 3 [Source:NCBI gene (formerly Entrezgene);Acc:477839]	protein_coding	-1.41739	7.1722	14.6523	0.00162333	0.0129952	-0.745307	7.1722	5.17621	0.0378658	0.158458	0.672084	7.1722	3.949	0.0653111	0.276207
ENSCAFG00845016093	1	GSN	474819	gelsolin [Source:HGNC Symbol;Acc:HGNC:4620]	protein_coding	-1.86571	4.5783	9.28681	0.0080802	0.0405392	0.0259287	4.5783	0.0023183	0.962227	0.980123	1.89164	4.5783	10.6016	0.00526641	0.0629448
ENSCAFG00845016097	1	ACOT8	477247	acyl-CoA thioesterase 8 [Source:HGNC Symbol;Acc:HGNC:15919]	protein_coding	-1.52325	3.23276	19.7631	0.000462401	0.00526166	-0.389763	3.23276	1.66826	0.215872	0.416776	1.13349	3.23276	12.6851	0.00280668	0.0417567
ENSCAFG00845016167	1	GRK5	486915	G protein-coupled receptor kinase 5 [Source:HGNC Symbol;Acc:HGNC:4544]	protein_coding	-1.0585	1.51407	8.49752	0.0105873	0.0491541	-0.238649	1.51407	0.547579	0.470635	0.655849	0.819848	1.51407	5.90647	0.0279821	0.173569
ENSCAFG00845016191	1	ANXA3	478447	annexin A3 [Source:HGNC Symbol;Acc:HGNC:541]	protein_coding	-3.30235	3.90801	122.138	1.20573e-08	1.71695e-06	-2.24333	3.90801	82.1325	1.67173e-07	5.74616e-05	1.05902	3.90801	16.3986	0.00103127	0.0207444
ENSCAFG00845016236	1	TP53INP1	611710	tumor protein p53 inducible nuclear protein 1 [Source:HGNC Symbol;Acc:HGNC:18022]	protein_coding	-2.71921	4.00542	23.3497	0.000214348	0.00305668	-1.56646	4.00542	10.9297	0.00475148	0.0557209	1.15275	4.00542	5.22915	0.0370258	0.200802
ENSCAFG00845016271	1	ULK2	489525	unc-51 like autophagy activating kinase 2 [Source:HGNC Symbol;Acc:HGNC:13480]	protein_coding	-1.99798	5.69431	25.8913	0.000129961	0.00209526	-1.35688	5.69431	15.8653	0.00118101	0.0273128	0.641102	5.69431	3.30693	0.0888348	0.324005
ENSCAFG00845016422	1		479610		protein_coding	-1.30094	4.06499	9.18874	0.00835135	0.0413996	-0.688797	4.06499	3.28257	0.0899099	0.253241	0.612148	4.06499	2.42308	0.140224	0.410258
ENSCAFG00845016438	1	CYP20A1	100686469	cytochrome P450 family 20 subfamily A member 1 [Source:HGNC Symbol;Acc:HGNC:20576]	protein_coding	-1.52244	6.18594	8.97435	0.00898119	0.0436918	-0.785276	6.18594	3.0722	0.0998719	0.26848	0.737162	6.18594	2.5229	0.132875	0.400075
ENSCAFG00845016615	1	POLR3G	609731		protein_coding	-1.26709	2.94328	12.9002	0.0026381	0.0185973	-0.827656	2.94328	7.02484	0.0180738	0.109453	0.439431	2.94328	1.85598	0.193024	0.476608
ENSCAFG00845016643	1	MMD	480562	monocyte to macrophage differentiation associated [Source:HGNC Symbol;Acc:HGNC:7153]	protein_coding	-1.186	3.54801	14.8333	0.00154669	0.0125141	-1.2531	3.54801	20.9958	0.000351816	0.0136988	-0.0670986	3.54801	0.0580518	0.812836	0.920488
ENSCAFG00845016649	1	SCD	486839	stearoyl-CoA desaturase [Source:HGNC Symbol;Acc:HGNC:10571]	protein_coding	-1.85249	4.33163	22.6181	0.000249157	0.00337905	-0.969511	4.33163	8.18389	0.0118231	0.0875782	0.882975	4.33163	6.18652	0.0250109	0.162522
ENSCAFG00845016711	1	C15H12orf29	482590	RNA 5'-phosphate and 3'-OH ligase 1 [Source:HGNC Symbol;Acc:HGNC:25322]	protein_coding	-1.46169	3.443	14.7241	0.00159242	0.0127804	-1.17608	3.443	12.2878	0.00315127	0.04601	0.285615	3.443	0.684346	0.420949	0.69096
ENSCAFG00845016735	1	COPG2	475189	COPI coat complex subunit gamma 2 [Source:HGNC Symbol;Acc:HGNC:2237]	protein_coding	-1.06142	4.30919	14.8251	0.00155007	0.0125211	-0.470062	4.30919	3.64423	0.0754138	0.230026	0.591355	4.30919	5.44112	0.0338729	0.191626
ENSCAFG00845016949	1	FRY	477318	FRY microtubule binding protein [Source:HGNC Symbol;Acc:HGNC:20367]	protein_coding	-1.30363	2.18874	22.7534	0.000242265	0.00332631	-0.468297	2.18874	3.75934	0.0713947	0.223056	0.835334	2.18874	10.919	0.00476743	0.0596258
ENSCAFG00845016982	1	GALNT7,GALNT7	486771,102152620	polypeptide N-acetylgalactosaminyltransferase 7 [Source:HGNC Symbol;Acc:HGNC:4129],polypeptide N-acetylgalactosaminyltransferase 7 [Source:HGNC Symbol;Acc:HGNC:4129]	protein_coding,protein_coding	-1.46171	4.97962	8.72578	0.00978063	0.0464918	-0.696652	4.97962	2.54295	0.131457	0.311323	0.765056	4.97962	2.84683	0.112053	0.367296
ENSCAFG00845017000	1	CA13	487030	carbonic anhydrase 13 [Source:HGNC Symbol;Acc:HGNC:14914]	protein_coding	-1.63297	3.86396	25.5541	0.000138617	0.00218629	-0.832199	3.86396	8.64463	0.0100591	0.0805372	0.800774	3.86396	7.33896	0.0160669	0.126241
ENSCAFG00845017012	1	CDH13	489689	cadherin 13 [Source:HGNC Symbol;Acc:HGNC:1753]	protein_coding	-4.20883	4.46766	16.534	0.000996761	0.00897535	-1.89086	4.46766	5.39229	0.0345706	0.151155	2.31797	4.46766	6.38126	0.0231591	0.157225
ENSCAFG00845017091	1				lncRNA	-1.27419	1.63011	10.3875	0.00563678	0.0313192	-0.932894	1.63011	7.14461	0.0172764	0.106724	0.341299	1.63011	0.887191	0.361035	0.646103
ENSCAFG00845017223	1	LYZ	474442	lysozyme [Source:NCBI gene (formerly Entrezgene);Acc:474442]	protein_coding	-2.7894	6.82971	54.6137	2.1387e-06	9.433e-05	-1.67519	6.82971	27.67	9.33195e-05	0.0057777	1.1142	6.82971	11.097	0.00451133	0.0578949
ENSCAFG00845017289	1	MEF2C	479155	myocyte enhancer factor 2C [Source:HGNC Symbol;Acc:HGNC:6996]	protein_coding	-3.7494	3.03696	44.1658	7.45973e-06	0.000251211	-2.66901	3.03696	33.578	3.41453e-05	0.00312257	1.08039	3.03696	4.8465	0.0436252	0.221842
ENSCAFG00845017392	1	ZMYM3	491948	zinc finger MYM-type containing 3 [Source:HGNC Symbol;Acc:HGNC:13054]	protein_coding	-1.36748	2.47955	26.0984	0.000124949	0.00203845	-0.572942	2.47955	5.88614	0.0282133	0.136719	0.794535	2.47955	10.3564	0.00569292	0.066107
ENSCAFG00845017543	1				lncRNA	-2.37519	4.80339	11.6556	0.00380394	0.0239077	-1.44088	4.80339	5.86775	0.0284243	0.137051	0.934309	4.80339	2.24171	0.154899	0.430813
ENSCAFG00845017585	1				protein_coding	-1.02594	2.46326	12.3059	0.00313456	0.0209138	-0.705653	2.46326	7.34184	0.0160498	0.102986	0.320292	2.46326	1.42913	0.250306	0.540367
ENSCAFG00845017599	1	GSTK1	475518		protein_coding	-1.77755	5.08162	53.8106	2.33782e-06	0.000100015	-1.02594	5.08162	23.5079	0.000207565	0.00953461	0.751603	5.08162	11.6685	0.00378919	0.0510414
ENSCAFG00845017700	1	CD1A8,CD1A8	608848,100169944	CD1a8 protein [Source:NCBI gene (formerly Entrezgene);Acc:100169944],CD1a8 protein [Source:NCBI gene (formerly Entrezgene);Acc:100169944]	protein_coding,protein_coding	-1.87542	8.76088	12.7504	0.00275418	0.0191306	-1.154	8.76088	6.35704	0.0233806	0.12305	0.72142	8.76088	2.31608	0.148663	0.421946
ENSCAFG00845017757	1	MICAL2	476858	microtubule associated monooxygenase, calponin and LIM domain containing 2 [Source:HGNC Symbol;Acc:HGNC:24693]	protein_coding	-4.19398	3.15519	37.6151	1.84265e-05	0.000480825	-2.6924	3.15519	24.3811	0.000174247	0.00868449	1.50158	3.15519	6.38216	0.0231509	0.157225
ENSCAFG00845017775	1	HSF2BP	611230	heat shock transcription factor 2 binding protein [Source:HGNC Symbol;Acc:HGNC:5226]	protein_coding	-1.2683	3.75317	23.1632	0.000222666	0.00314827	-0.520508	3.75317	4.95293	0.0416612	0.167691	0.74779	3.75317	9.48975	0.00755045	0.077751
ENSCAFG00845017877	1	SDR42E1	489691	short chain dehydrogenase/reductase family 42E, member 1 [Source:HGNC Symbol;Acc:HGNC:29834]	protein_coding	-1.54013	2.69375	15.7508	0.00121631	0.0103892	-0.693758	2.69375	4.15372	0.059418	0.202258	0.846373	2.69375	5.61468	0.0315218	0.183963
ENSCAFG00845017888	1		483297		protein_coding	-2.69806	7.2769	35.8886	2.38412e-05	0.000569901	-1.04491	7.2769	7.53926	0.0149212	0.0993486	1.65315	7.2769	16.2612	0.00106767	0.0212426
ENSCAFG00845017931	1				lncRNA	-1.97225	1.8894	13.6368	0.00214244	0.0160089	-1.50251	1.8894	10.5832	0.00529712	0.0586685	0.469743	1.8894	0.940047	0.347509	0.634191
ENSCAFG00845017951	1		100686403		protein_coding	-1.17679	2.42933	8.43457	0.010823	0.049826	-1.11839	2.42933	9.67043	0.00711205	0.0678338	0.0583997	2.42933	0.0251033	0.876205	0.94904
ENSCAFG00845017972	1	ATP2A3	491437		protein_coding	-2.10604	2.99662	9.09969	0.00860662	0.0422407	-1.99062	2.99662	10.7686	0.00499675	0.0566703	0.115421	2.99662	0.0344107	0.855299	0.941016
ENSCAFG00845018166	1				protein_coding	-1.2971	2.14392	25.9301	0.000129004	0.00208753	-0.71112	2.14392	9.99572	0.00639405	0.0642071	0.585979	2.14392	6.26155	0.0242779	0.160259
ENSCAFG00845018255	1	PRADC1	612337	protease associated domain containing 1 [Source:HGNC Symbol;Acc:HGNC:16047]	protein_coding	-1.7427	2.83094	16.7035	0.000955407	0.00865772	-0.619683	2.83094	2.77963	0.116028	0.290375	1.12302	2.83094	8.11907	0.0120987	0.104251
ENSCAFG00845018288	1	MTMR6	477336	myotubularin related protein 6 [Source:HGNC Symbol;Acc:HGNC:7453]	protein_coding	-1.14693	6.50324	27.5796	9.48695e-05	0.00165037	-0.501694	6.50324	6.62261	0.0210797	0.118741	0.645239	6.50324	10.3466	0.0057107	0.066107
ENSCAFG00845018292	1	NIT2	478540	nitrilase family member 2 [Source:HGNC Symbol;Acc:HGNC:29878]	protein_coding	-1.57607	3.02646	18.2235	0.00066029	0.00670702	-0.669617	3.02646	4.27916	0.0561162	0.196088	0.906451	3.02646	7.1082	0.0175144	0.1323
ENSCAFG00845018323	1	VPS13C	487586	vacuolar protein sorting 13 homolog C [Source:HGNC Symbol;Acc:HGNC:23594]	protein_coding	-1.89524	7.15815	12.6983	0.00279597	0.0193007	-1.3637	7.15815	8.66444	0.00999026	0.080115	0.531543	7.15815	1.24264	0.282355	0.57078
ENSCAFG00845018370	1		100686711		protein_coding	-2.06858	3.14659	56.1811	1.80298e-06	8.28207e-05	-1.0476	3.14659	19.4274	0.000499021	0.0170808	1.02098	3.14659	16.4315	0.00102275	0.0206372
ENSCAFG00845018377	1				lncRNA	-4.31932	1.34016	18.8701	0.000567335	0.0060874	-1.51763	1.34016	4.17189	0.0589259	0.201293	2.8017	1.34016	9.19551	0.00833231	0.0833064
ENSCAFG00845018401	1	BCHE	488143	butyrylcholinesterase [Source:NCBI gene (formerly Entrezgene);Acc:488143]	protein_coding	-2.48555	3.92545	13.3461	0.00232415	0.0170617	-0.519198	3.92545	0.80777	0.382859	0.583896	1.96635	3.92545	9.58384	0.00731841	0.0765476
ENSCAFG00845018455	1	KYAT3	479959	kynurenine aminotransferase 3 [Source:HGNC Symbol;Acc:HGNC:33238]	protein_coding	-2.32794	3.6554	30.5168	5.65261e-05	0.00109196	-1.44217	3.6554	16.0309	0.001132	0.0269302	0.885774	3.6554	5.45174	0.0337233	0.191105
ENSCAFG00845018465	1	RNASEH2C	610886	ribonuclease H2 subunit C [Source:HGNC Symbol;Acc:HGNC:24116]	protein_coding	-2.40172	1.63837	56.3648	1.76769e-06	8.1955e-05	-1.30022	1.63837	23.1747	0.000222142	0.00996458	1.10149	1.63837	14.1647	0.00185218	0.0313989
ENSCAFG00845018542	1				TR_C_gene	-2.24678	3.70833	17.5599	0.000774094	0.00745523	-2.41961	3.70833	26.7545	0.000110462	0.00640167	-0.172827	3.70833	0.134168	0.71922	0.877591
ENSCAFG00845018635	1	DENND5B	477651	DENN domain containing 5B [Source:HGNC Symbol;Acc:HGNC:28338]	protein_coding	-3.14982	4.9616	103.795	3.59941e-08	3.98654e-06	-1.43022	4.9616	31.3091	4.94494e-05	0.00414212	1.7196	4.9616	38.2952	1.66878e-05	0.00117143
ENSCAFG00845018722	1		609523		protein_coding	-1.8283	4.65812	8.49774	0.0105865	0.0491541	0.0218455	4.65812	0.00156315	0.968979	0.983754	1.85014	4.65812	9.68192	0.00708516	0.0754278
ENSCAFG00845018739	1	CALCRL	488438	calcitonin receptor like receptor [Source:HGNC Symbol;Acc:HGNC:16709]	protein_coding	-1.20085	6.3734	9.31637	0.00800045	0.0402161	-0.440036	6.3734	1.5714	0.229027	0.430175	0.760816	6.3734	4.40755	0.0529576	0.246098
ENSCAFG00845018770	1	POC1B	475422	POC1 centriolar protein B [Source:HGNC Symbol;Acc:HGNC:30836]	protein_coding	-1.74246	2.22475	28.2	8.4784e-05	0.00150378	-1.10458	2.22475	14.9614	0.00149496	0.0310454	0.637887	2.22475	4.5389	0.0499394	0.23887
ENSCAFG00845018779	1				TR_C_gene	-2.21285	4.1542	16.8159	0.000929058	0.00846805	-2.41655	4.1542	26.2757	0.000120833	0.00680487	-0.203699	4.1542	0.184834	0.673311	0.852912
ENSCAFG00845018801	1		486040		protein_coding	-2.53559	2.59556	10.7389	0.00504358	0.0291277	-3.48911	2.59556	25.4154	0.000142368	0.00750857	-0.953518	2.59556	1.95226	0.182496	0.463231
ENSCAFG00845018832	1				protein_coding	-1.5078	2.38468	15.8819	0.001176	0.0101668	-1.00287	2.38468	9.12201	0.00854182	0.0742011	0.504927	2.38468	2.13564	0.164365	0.440844
ENSCAFG00845018864	1	SUGCT	483247	succinyl-CoA:glutarate-CoA transferase [Source:HGNC Symbol;Acc:HGNC:16001]	protein_coding	-3.83252	1.92795	43.0184	8.6734e-06	0.000275945	-1.46874	1.92795	10.3124	0.00577366	0.0616187	2.36378	1.92795	19.4881	0.000492172	0.0123576
ENSCAFG00845018882	1	CACNA1S	100856464		protein_coding	-1.99745	2.05686	20.8125	0.000366173	0.00447305	-0.23675	2.05686	0.394733	0.53919	0.711402	1.7607	2.05686	18.2505	0.000656075	0.0152057
ENSCAFG00845018883	1				protein_coding	-1.44571	3.0648	13.9693	0.00195408	0.0149648	-1.06809	3.0648	9.83247	0.00674345	0.0657956	0.37762	3.0648	1.15205	0.29994	0.588195
ENSCAFG00845018912	1	WDR11	477847	WD repeat domain 11 [Source:HGNC Symbol;Acc:HGNC:13831]	protein_coding	-1.61609	4.8131	31.3386	4.92064e-05	0.000980961	-1.03335	4.8131	16.6405	0.000970545	0.0246168	0.582742	4.8131	4.94776	0.0417542	0.215205
ENSCAFG00845018942	1	SESN3	485118	sestrin 3 [Source:HGNC Symbol;Acc:HGNC:23060]	protein_coding	-2.65153	5.26886	33.8365	3.27718e-05	0.000732443	-1.52004	5.26886	15.5232	0.00129007	0.0284501	1.13149	5.26886	7.7169	0.013983	0.115383
ENSCAFG00845018945	1				protein_coding	-1.09298	5.15535	9.39271	0.00779864	0.0395004	-1.09971	5.15535	12.0066	0.00342434	0.0471319	-0.00673135	5.15535	0.000436133	0.983611	0.99378
ENSCAFG00845019026	1	MDH1	474614		protein_coding	-1.78332	8.48838	39.7232	1.36092e-05	0.0003887	-1.44718	8.48838	34.1917	3.0986e-05	0.00296988	0.336142	8.48838	1.76559	0.203619	0.489601
ENSCAFG00845019095	1				lncRNA	-2.05224	5.9078	48.2814	4.44777e-06	0.000168576	-0.978135	5.9078	14.634	0.00163131	0.0320096	1.07411	5.9078	15.965	0.00115124	0.0224571
ENSCAFG00845019176	1	NEIL2	486078	nei like DNA glycosylase 2 [Source:HGNC Symbol;Acc:HGNC:18956]	protein_coding	-1.95748	1.85469	9.35845	0.00788849	0.039884	-1.20969	1.85469	4.80992	0.0443251	0.173336	0.74779	1.85469	1.63726	0.219974	0.508865
ENSCAFG00845019273	1	GBE1	478380		protein_coding	-1.66373	5.08981	24.4475	0.000171974	0.00257383	-0.951165	5.08981	10.4007	0.00561295	0.0606175	0.712566	5.08981	5.41791	0.0342025	0.192834
ENSCAFG00845019365	1	TMEM205	476707	transmembrane protein 205 [Source:HGNC Symbol;Acc:HGNC:29631]	protein_coding	-1.76191	2.74692	16.4338	0.00102216	0.00917088	-1.11162	2.74692	8.63105	0.0101065	0.0806103	0.650284	2.74692	2.70173	0.12085	0.381213
ENSCAFG00845019402	1				lncRNA	-1.56938	2.54131	23.0829	0.00022636	0.00317797	-1.17522	2.54131	16.8401	0.000923489	0.0240977	0.394162	2.54131	1.76204	0.20405	0.489973
ENSCAFG00845019448	1	PRKD3	483036	protein kinase D3 [Source:HGNC Symbol;Acc:HGNC:9408]	protein_coding	-1.05845	4.97627	17.8284	0.000725548	0.00713241	-0.788244	4.97627	12.4432	0.00301099	0.0446913	0.270205	4.97627	1.40116	0.254791	0.545323
ENSCAFG00845019513	1	SWSAP1	611130	SWIM-type zinc finger 7 associated protein 1 [Source:HGNC Symbol;Acc:HGNC:26638]	protein_coding	-1.25492	2.18031	9.84342	0.00671935	0.0354196	-1.1709	2.18031	10.9384	0.00473875	0.0556371	0.084013	2.18031	0.0532696	0.82056	0.924637
ENSCAFG00845019601	1	MDH2	119881628		protein_coding	-1.6557	6.01266	36.1237	2.3007e-05	0.000556634	-1.01398	6.01266	17.6092	0.000764901	0.022294	0.641728	6.01266	6.59606	0.0212975	0.150259
ENSCAFG00845019652	1	SGK3	486981	serum/glucocorticoid regulated kinase family, member 3 [Source:NCBI gene (formerly Entrezgene);Acc:486981]	protein_coding	-1.14129	5.54691	13.9047	0.00198911	0.0151586	-0.711596	5.54691	6.81693	0.019561	0.114416	0.429698	5.54691	2.36576	0.144669	0.416928
ENSCAFG00845019713	1				lncRNA	-3.91969	3.07608	18.338	0.000642631	0.0065835	-1.88894	3.07608	6.7737	0.0198876	0.115254	2.03075	3.07608	6.16421	0.0252337	0.163543
ENSCAFG00845019808	1				lncRNA	-1.03071	3.13411	8.48368	0.0106386	0.0493511	-0.620833	3.13411	3.87362	0.0676527	0.217298	0.409878	3.13411	1.59603	0.225584	0.514795
ENSCAFG00845019873	1	SPESP1	100684111	sperm equatorial segment protein 1 [Source:HGNC Symbol;Acc:HGNC:15570]	protein_coding	-2.07757	1.58641	19.9693	0.000441425	0.00509274	-0.882795	1.58641	4.94733	0.0417619	0.167856	1.19478	1.58641	7.73802	0.0138761	0.114786
ENSCAFG00845019919	1		478720		protein_coding	-1.34114	7.12881	24.078	0.000185073	0.00271695	-1.03266	7.12881	18.2229	0.000660381	0.0201923	0.308479	7.12881	1.55624	0.231177	0.520763
ENSCAFG00845020005	1	RPS4X	403893	ribosomal protein S4 X-linked [Source:NCBI gene (formerly Entrezgene);Acc:403893]	protein_coding	-1.44008	6.04151	14.0072	0.00193384	0.0148853	-0.884965	6.04151	6.78404	0.0198089	0.115067	0.555113	6.04151	2.51487	0.133449	0.401012
ENSCAFG00845020079	1	LDAH	100684558	lipid droplet associated hydrolase [Source:HGNC Symbol;Acc:HGNC:26145]	protein_coding	-1.39216	4.46278	47.5982	4.83473e-06	0.000178392	-0.739245	4.46278	17.1803	0.000849136	0.0233173	0.652915	4.46278	12.5041	0.00295798	0.043107
ENSCAFG00845020138	1	MSL2	485673	MSL complex subunit 2 [Source:HGNC Symbol;Acc:HGNC:25544]	protein_coding	-1.67725	2.52881	18.3765	0.000636818	0.00654969	-1.00567	2.52881	8.679	0.00994005	0.0800389	0.671587	2.52881	3.53023	0.0796613	0.307896
ENSCAFG00845020222	1	EBNA1BP2	475391		protein_coding	-1.28035	4.97833	9.27735	0.00810591	0.0406233	-1.16592	4.97833	9.80162	0.00681192	0.0661805	0.114424	4.97833	0.0908633	0.767185	0.901598
ENSCAFG00845020320	1	ACOT13	610883	acyl-CoA thioesterase 13 [Source:HGNC Symbol;Acc:HGNC:20999]	protein_coding	-2.37249	3.83387	8.45873	0.0107318	0.0495252	-1.47494	3.83387	4.48598	0.0511305	0.185875	0.897549	3.83387	1.4991	0.23953	0.528589
ENSCAFG00845020328	1	ADSL	474499	adenylosuccinate lyase [Source:HGNC Symbol;Acc:HGNC:291]	protein_coding	-1.18439	3.63398	17.1633	0.000852681	0.00798828	-0.72068	3.63398	8.0593	0.0123594	0.0897941	0.463707	3.63398	3.14158	0.096447	0.340192
ENSCAFG00845020335	1	PCCB	477076	propionyl-CoA carboxylase subunit beta [Source:HGNC Symbol;Acc:HGNC:8654]	protein_coding	-1.42602	5.16362	23.2254	0.00021985	0.00311287	-0.90981	5.16362	12.1293	0.00330203	0.0468869	0.516206	5.16362	3.6782	0.0742005	0.296793
ENSCAFG00845020389	1	C35H6orf62	478738	chromosome 6 open reading frame 62 [Source:HGNC Symbol;Acc:HGNC:20998]	protein_coding	-1.8408	8.85389	15.0007	0.00147948	0.0120505	-1.44782	8.85389	12.1729	0.00325976	0.0464854	0.392981	8.85389	0.855576	0.369496	0.650961
ENSCAFG00845020395	1	CCDC62	102154299	coiled-coil domain containing 62 [Source:HGNC Symbol;Acc:HGNC:30723]	protein_coding	-1.65871	2.06979	13.137	0.00246574	0.0178625	-1.23119	2.06979	9.48121	0.00757193	0.0697569	0.42752	2.06979	1.05258	0.321036	0.608129
ENSCAFG00845020585	1	TMEM273,TMEM273	100685876,100686036	V-set and transmembrane domain containing 4 [Source:HGNC Symbol;Acc:HGNC:26470],V-set and transmembrane domain containing 4 [Source:HGNC Symbol;Acc:HGNC:26470]	protein_coding,protein_coding	-1.09859	4.48513	15.8217	0.00119431	0.0102805	-0.416091	4.48513	2.84438	0.112195	0.285148	0.682497	4.48513	7.19345	0.0169628	0.129667
ENSCAFG00845020672	1	NEDD9	488220	neural precursor cell expressed, developmentally down-regulated 9 [Source:HGNC Symbol;Acc:HGNC:7733]	protein_coding	-1.05661	3.36611	9.28502	0.00808506	0.0405392	-0.556839	3.36611	3.24491	0.0916028	0.256344	0.499773	3.36611	2.46364	0.13718	0.406705
ENSCAFG00845020731	1	RIPOR2	488247	RHO family interacting cell polarization regulator 2 [Source:HGNC Symbol;Acc:HGNC:13872]	protein_coding	-2.99914	3.02036	16.2313	0.00107578	0.00950658	-3.45647	3.02036	28.2907	8.34138e-05	0.00536431	-0.457334	3.02036	0.502637	0.489123	0.74052
ENSCAFG00845020755	1	,	486771,102152620	,	protein_coding,protein_coding	-1.49629	4.79281	8.8126	0.00949251	0.0454255	-0.811013	4.79281	3.33454	0.0876349	0.249442	0.685272	4.79281	2.21597	0.157132	0.432953
ENSCAFG00845020811	1	PON2	403855	paraoxonase 2 [Source:NCBI gene (formerly Entrezgene);Acc:403855]	protein_coding	-1.05461	5.74465	17.5143	0.000782704	0.00751638	-0.810253	5.74465	13.0048	0.00256035	0.0410627	0.244357	5.74465	1.13684	0.303038	0.591131
ENSCAFG00845020845	1	RPS18	403685	ribosomal protein S18 [Source:NCBI gene (formerly Entrezgene);Acc:403685]	protein_coding	-1.32104	4.14758	14.385	0.00174452	0.0137825	-1.06321	4.14758	11.9094	0.00352501	0.0478058	0.25783	4.14758	0.666392	0.426977	0.695102
ENSCAFG00845020928	1	C11orf54	607137	chromosome 11 open reading frame 54 [Source:HGNC Symbol;Acc:HGNC:30204]	protein_coding	-1.08715	4.21034	9.92657	0.00653946	0.034747	-0.404284	4.21034	1.72053	0.209178	0.409242	0.682866	4.21034	4.60784	0.048436	0.234663
ENSCAFG00845020949	1				protein_coding	-1.91797	3.58364	12.8033	0.00271255	0.0189612	-1.81315	3.58364	15.0221	0.0014711	0.030742	0.104824	3.58364	0.0480153	0.829482	0.928882
ENSCAFG00845020961	1	CRLF2	491709	cytokine receptor like factor 2 [Source:HGNC Symbol;Acc:HGNC:14281]	protein_coding	-3.25183	2.49127	20.7488	0.000371321	0.00451381	-1.81763	2.49127	9.6762	0.00709851	0.0677758	1.4342	2.49127	5.022	0.0404416	0.210948
ENSCAFG00845020964	1				lncRNA	-4.69006	8.69607	16.5511	0.000992505	0.00894511	-3.29883	8.69607	12.7469	0.00275702	0.0427402	1.39123	8.69607	2.15791	0.162318	0.438718
ENSCAFG00845020998	1				IG_C_gene	-5.14529	8.36399	18.8612	0.000568508	0.00609343	-4.08951	8.36399	18.3378	0.000642663	0.0199566	1.05578	8.36399	1.26218	0.278747	0.567461
ENSCAFG00845021014	1				IG_C_gene	-6.03285	6.2364	17.7278	0.000743326	0.00724997	-4.05177	6.2364	13.5341	0.00220469	0.0377601	1.98109	6.2364	2.97509	0.104915	0.355832
ENSCAFG00845021029	1				protein_coding	-1.54176	2.86023	13.9144	0.00198384	0.01513	-0.93809	2.86023	6.69284	0.0205156	0.117192	0.603671	2.86023	2.5552	0.130599	0.396291
ENSCAFG00845021047	1				lncRNA	-5.47878	7.17557	18.0953	0.000680704	0.00679885	-4.29852	7.17557	17.4466	0.000795671	0.0226607	1.18025	7.17557	1.35367	0.262656	0.553639
ENSCAFG00845021067	1				IG_C_gene	-4.94719	6.97854	17.5021	0.000785022	0.00753138	-4.059	6.97854	17.8515	0.000721536	0.0214	0.88819	6.97854	0.885459	0.361491	0.646572
ENSCAFG00845021101	1				IG_C_gene	-5.18975	8.07509	18.3686	0.000638016	0.00654969	-4.37396	8.07509	19.7341	0.000465441	0.0165107	0.815782	8.07509	0.736804	0.404078	0.676891
ENSCAFG00845021112	1	ZNRD2	476024	zinc ribbon domain containing 2 [Source:HGNC Symbol;Acc:HGNC:11328]	protein_coding	-1.5507	3.15468	17.4582	0.000793435	0.00760477	-1.25524	3.15468	14.8283	0.00154877	0.0315064	0.295457	3.15468	0.772992	0.393041	0.667403
ENSCAFG00845021134	1				IG_C_gene	-4.50042	7.0983	17.2221	0.000840486	0.00790374	-3.95995	7.0983	19.4832	0.000492715	0.0170808	0.540467	7.0983	0.383675	0.544857	0.780796
ENSCAFG00845021157	1				IG_C_gene	-4.73936	7.40124	17.234	0.000838048	0.00789158	-3.52391	7.40124	14.6967	0.00160414	0.0320096	1.21545	7.40124	1.70712	0.210869	0.498715
ENSCAFG00845021262	1	ANKRD10	476986	ankyrin repeat domain 10 [Source:HGNC Symbol;Acc:HGNC:20265]	protein_coding	-1.07576	4.81883	16.6201	0.00097551	0.00881585	-0.673238	4.81883	8.18693	0.0118104	0.0875782	0.402527	4.81883	2.78702	0.115582	0.372614
ENSCAFG00845021375	1	H2AFJ	486669	H2A.J histone [Source:HGNC Symbol;Acc:HGNC:14456]	protein_coding	-1.32604	3.18118	28.4493	8.10784e-05	0.00144746	-0.977282	3.18118	19.7866	0.000459956	0.0164331	0.348762	3.18118	2.37334	0.144072	0.416039
ENSCAFG00845021386	1	MCCC1	478645	methylcrotonyl-CoA carboxylase subunit 1 [Source:HGNC Symbol;Acc:HGNC:6936]	protein_coding	-1.25561	4.57256	29.7167	6.48605e-05	0.00121757	-0.895014	4.57256	19.2108	0.000524399	0.0176595	0.360592	4.57256	2.96112	0.105665	0.356838
ENSCAFG00845021455	1	ADGRE3	484900	adhesion G protein-coupled receptor E3 [Source:NCBI gene (formerly Entrezgene);Acc:484900]	protein_coding	-2.47826	7.47934	30.2147	5.95217e-05	0.00113012	-1.56687	7.47934	16.5653	0.000988977	0.0248316	0.911385	7.47934	5.16179	0.0380984	0.204203
ENSCAFG00845021481	1	ANXA5	476094	annexin A5 [Source:NCBI gene (formerly Entrezgene);Acc:476094]	protein_coding	-1.46988	8.75877	36.0594	2.32317e-05	0.000559356	-0.867148	8.75877	16.1016	0.00111182	0.0266408	0.602729	8.75877	7.32561	0.0161468	0.126544
ENSCAFG00845021628	1		607186		protein_coding	-2.76433	4.05013	11.6806	0.00377533	0.0238181	-2.29394	4.05013	11.1119	0.00449055	0.0541364	0.470394	4.05013	0.441416	0.516437	0.762476
ENSCAFG00845021690	1				protein_coding	-1.2439	2.56859	9.60431	0.007269	0.0374588	-1.14198	2.56859	10.3172	0.00576466	0.0616187	0.101926	2.56859	0.0780879	0.783689	0.907502
ENSCAFG00845021756	1	PAIP2B	475800		protein_coding	-1.08254	1.86892	11.9378	0.00349525	0.0225437	-0.417399	1.86892	2.24664	0.154476	0.342568	0.665142	1.86892	5.27642	0.0362942	0.198236
ENSCAFG00845021782	1	IDS	492194	iduronate 2-sulfatase [Source:NCBI gene (formerly Entrezgene);Acc:492194]	protein_coding	-1.14939	6.30652	31.5293	4.76652e-05	0.000955989	-0.369135	6.30652	4.06712	0.0618311	0.206754	0.780259	6.30652	17.0624	0.000874101	0.018499
ENSCAFG00845021804	1	ALOX5AP		arachidonate 5-lipoxygenase activating protein [Source:HGNC Symbol;Acc:HGNC:436]	protein_coding	-4.6033	7.13834	72.5857	3.68509e-07	2.40838e-05	-1.59742	7.13834	14.5506	0.00166829	0.0323531	3.00588	7.13834	38.6374	1.58839e-05	0.00112292
ENSCAFG00845021925	1	SPAG4	485854	sperm associated antigen 4 [Source:HGNC Symbol;Acc:HGNC:11214]	protein_coding	-2.20134	2.8684	17.0495	0.000876898	0.00817554	-0.736156	2.8684	2.60699	0.127048	0.305971	1.46519	2.8684	8.83773	0.00941092	0.0893992
ENSCAFG00845021967	1	HMGB1	403170	high mobility group box 1 [Source:NCBI gene (formerly Entrezgene);Acc:403170]	protein_coding	-1.1266	7.85785	23.8038	0.000195526	0.00284111	-0.67013	7.85785	10.5952	0.00527711	0.0586196	0.456469	7.85785	4.68745	0.0467655	0.230088
ENSCAFG00845021985	1	FN1	403845	fibronectin 1 [Source:HGNC Symbol;Acc:HGNC:3778]	protein_coding	-1.54847	3.0626	9.92059	0.0065522	0.0347776	-0.443824	3.0626	1.05424	0.320666	0.523968	1.10465	3.0626	5.86794	0.0284221	0.174992
ENSCAFG00845022003	1	AGPAT5	100684122	1-acylglycerol-3-phosphate O-acyltransferase 5 [Source:HGNC Symbol;Acc:HGNC:20886]	protein_coding	-1.31628	2.70648	32.7601	3.894e-05	0.000824105	-0.669013	2.70648	10.8358	0.0048928	0.0562902	0.647268	2.70648	9.38064	0.00783017	0.0794009
ENSCAFG00845022033	1	SETD7	476079	SET domain containing 7, histone lysine methyltransferase [Source:HGNC Symbol;Acc:HGNC:30412]	protein_coding	-1.68327	3.04141	23.2862	0.000217141	0.00308797	-0.273337	3.04141	0.799574	0.385223	0.585707	1.40994	3.04141	18.6884	0.00059187	0.0140521
ENSCAFG00845022132	1	DGUOK	475791	deoxyguanosine kinase [Source:HGNC Symbol;Acc:HGNC:2858]	protein_coding	-1.59113	2.87443	30.5573	5.6138e-05	0.00108995	-0.955475	2.87443	14.361	0.00175592	0.0327804	0.635652	2.87443	5.84684	0.0286664	0.176187
ENSCAFG00845022241	1	CARMIL1	488249	capping protein regulator and myosin 1 linker 1 [Source:HGNC Symbol;Acc:HGNC:21581]	protein_coding	-2.83537	2.55718	32.3395	4.16998e-05	0.000867774	-1.43203	2.55718	11.9179	0.00351601	0.0477488	1.40334	2.55718	9.64598	0.00716963	0.0756357
ENSCAFG00845022310	1	BHLHB9	119868494		protein_coding	-1.41509	3.63902	19.1101	0.000536692	0.00587694	-1.13098	3.63902	15.6932	0.00123449	0.0279764	0.284111	3.63902	0.936908	0.348291	0.634924
ENSCAFG00845022395	1		119868534		protein_coding	-7.14329	1.68401	9.6405	0.00718261	0.0372406	-0.661685	1.68401	0.240253	0.631054	0.780053	6.4816	1.68401	8.38093	0.0110285	0.098949
ENSCAFG00845022474	1	HECW2	100685500	HECT, C2 and WW domain containing E3 ubiquitin protein ligase 2 [Source:HGNC Symbol;Acc:HGNC:29853]	protein_coding	-3.17367	3.20809	50.9195	3.25006e-06	0.000130107	-2.68954	3.20809	51.5065	3.03618e-06	0.00051296	0.484127	3.20809	1.56638	0.229735	0.519854
ENSCAFG00845022550	1				lncRNA	-2.24978	1.93962	50.5176	3.4063e-06	0.000134738	-0.73847	1.93962	7.55395	0.0148409	0.0992344	1.51131	1.93962	26.4922	0.000116012	0.00419301
ENSCAFG00845022577	1	ETAA1	474621	ETAA1 activator of ATR kinase [Source:HGNC Symbol;Acc:HGNC:24648]	protein_coding	-1.56521	4.04854	11.186	0.00438913	0.0264356	-0.819626	4.04854	3.97632	0.0644862	0.211377	0.745583	4.04854	3.03424	0.101808	0.350059
ENSCAFG00845022580	1	PLEKHM3	478888	pleckstrin homology domain containing M3 [Source:HGNC Symbol;Acc:HGNC:34006]	protein_coding	-1.53188	4.53097	21.2922	0.000329922	0.00413185	-0.816562	4.53097	7.81237	0.0135069	0.0944159	0.715319	4.53097	5.56074	0.0322316	0.186468
ENSCAFG00845022617	1	PRMT1	476411	protein arginine methyltransferase 1 [Source:HGNC Symbol;Acc:HGNC:5187]	protein_coding	-1.10742	6.18365	9.59206	0.00729854	0.0375396	-0.661802	6.18365	4.30815	0.0553841	0.194528	0.445619	6.18365	1.86114	0.192441	0.475993
ENSCAFG00845022743	1	NOXA1	100125338	NADPH oxidase activator 1 [Source:HGNC Symbol;Acc:HGNC:10668]	protein_coding	-1.35585	1.51221	13.8314	0.00202982	0.0153762	-0.117127	1.51221	0.133379	0.720008	0.83904	1.23872	1.51221	13.1556	0.00245274	0.0377882
ENSCAFG00845022747	1	SLC35G2	485675	solute carrier family 35 member G2 [Source:HGNC Symbol;Acc:HGNC:28480]	protein_coding	-1.98227	1.88292	22.4354	0.000258825	0.00347237	-1.31818	1.88292	13.3463	0.002324	0.0389994	0.664086	1.88292	3.03515	0.101761	0.350059
ENSCAFG00845022753	1	PCCA	476975	propionyl-CoA carboxylase subunit alpha [Source:HGNC Symbol;Acc:HGNC:8653]	protein_coding	-1.43322	4.69267	44.7984	6.87365e-06	0.000236264	-1.10613	4.69267	34.2874	3.05234e-05	0.00295395	0.327088	4.69267	2.84788	0.111993	0.367284
ENSCAFG00845022803	1	MON1B	489705	MON1 homolog B, secretory trafficking associated [Source:HGNC Symbol;Acc:HGNC:25020]	protein_coding	-1.63488	5.75893	17.2322	0.000838401	0.00789158	-1.4248	5.75893	16.9668	0.000894973	0.0237263	0.210079	5.75893	0.354216	0.560532	0.79022
ENSCAFG00845022832	1	SLC46A3	477324	solute carrier family 46 member 3 [Source:HGNC Symbol;Acc:HGNC:27501]	protein_coding	-1.0639	6.33674	15.3311	0.00135629	0.0112772	-0.796598	6.33674	10.8118	0.00492968	0.0564421	0.267304	6.33674	1.16987	0.296365	0.584058
ENSCAFG00845022895	1	CLEC4D	611536	C-type lectin domain family 4 member D [Source:HGNC Symbol;Acc:HGNC:14554]	protein_coding	-2.08615	8.64525	26.7963	0.000109606	0.00183897	-0.99308	8.64525	8.10632	0.0121538	0.0887538	1.09307	8.64525	8.90504	0.00919634	0.0881434
ENSCAFG00845023019	1		481449		protein_coding	-1.13672	3.80189	12.6653	0.00282273	0.0194255	-1.09416	3.80189	14.8558	0.00153746	0.0315064	0.0425654	3.80189	0.0216161	0.885054	0.952487
ENSCAFG00845023079	1	ATP11A	476992	ATPase phospholipid transporting 11A [Source:HGNC Symbol;Acc:HGNC:13552]	protein_coding	-2.05145	4.52221	12.1276	0.00330367	0.0217223	-1.23414	4.52221	5.87414	0.0283507	0.136919	0.81731	4.52221	2.3575	0.145324	0.417389
ENSCAFG00845023166	1	CRYL1	486050	crystallin lambda 1 [Source:HGNC Symbol;Acc:HGNC:18246]	protein_coding	-1.11889	2.39387	16.366	0.00103976	0.0092704	-0.669458	2.39387	7.42492	0.0155632	0.101784	0.449435	2.39387	3.13506	0.0967625	0.340462
ENSCAFG00845023168	1	TCEAL8	100688714		protein_coding	-1.10719	3.48622	12.9855	0.00257452	0.0183437	-0.909571	3.48622	11.084	0.00452952	0.0542076	0.197622	3.48622	0.499087	0.490637	0.741348
ENSCAFG00845023293	1				lncRNA	-1.86098	6.37304	17.3345	0.000817701	0.00777752	-0.802703	6.37304	4.23714	0.0571976	0.198313	1.05828	6.37304	6.69527	0.0204964	0.146668
ENSCAFG00845023313	1				protein_coding	-1.41161	4.74373	34.871	2.78684e-05	0.000640074	-0.738589	4.74373	12.2246	0.00321043	0.0462693	0.673025	4.74373	9.47036	0.00759932	0.0780123
ENSCAFG00845023408	1		486679		protein_coding	-1.04774	5.19189	9.95566	0.00647783	0.0345446	-0.53241	5.19189	3.2187	0.0928033	0.257693	0.515329	5.19189	2.86408	0.11106	0.365758
ENSCAFG00845023469	1	FKBP9	475276	FKBP prolyl isomerase 9 [Source:HGNC Symbol;Acc:HGNC:3725]	protein_coding	-1.21183	3.29999	19.0423	0.000545157	0.00592058	-0.566973	3.29999	5.28771	0.0361219	0.154467	0.644853	3.29999	6.37655	0.023202	0.157225
ENSCAFG00845023478	1	IDH1	478889	isocitrate dehydrogenase (NADP(+)) 1 [Source:VGNC Symbol;Acc:VGNC:110512]	protein_coding	-2.81632	5.45677	75.3055	2.91699e-07	2.03792e-05	-1.04892	5.45677	14.8359	0.00154564	0.0315064	1.7674	5.45677	35.656	2.46998e-05	0.00148318
ENSCAFG00845023539	1	PECR	478901	peroxisomal trans-2-enoyl-CoA reductase [Source:NCBI gene (formerly Entrezgene);Acc:478901]	protein_coding	-1.86764	2.43476	21.4305	0.000320238	0.00404498	-1.19581	2.43476	11.6872	0.00376788	0.0496802	0.671826	2.43476	3.34808	0.0870533	0.321626
ENSCAFG00845023597	1				processed_pseudogene	-1.38772	5.20768	24.4664	0.000171333	0.00256819	-1.13407	5.20768	20.9318	0.000356756	0.0138371	0.253648	5.20768	1.00105	0.332788	0.61958
ENSCAFG00845023932	1	RANBP6	481531		protein_coding	-1.4821	3.88486	41.8965	1.00807e-05	0.000311097	-0.665364	3.88486	10.8754	0.00483262	0.056101	0.816732	3.88486	15.071	0.00145221	0.0261765
ENSCAFG00845023973	1	DYNLT3	403505	dynein light chain Tctex-type 3 [Source:VGNC Symbol;Acc:VGNC:40154]	protein_coding	-1.05785	5.50714	10.0663	0.00624946	0.0337092	-0.989339	5.50714	11.0956	0.00451318	0.0541364	0.0685069	5.50714	0.051477	0.823549	0.925808
ENSCAFG00845024098	1	CAT	403474	catalase [Source:VGNC Symbol;Acc:VGNC:111389]	protein_coding	-2.09224	6.28559	25.8156	0.000131849	0.00210853	-1.20096	6.28559	11.3791	0.00413687	0.0523968	0.891285	6.28559	5.75362	0.0297753	0.179632
ENSCAFG00845024154	1	CDADC1	476913	cytidine and dCMP deaminase domain containing 1 [Source:HGNC Symbol;Acc:HGNC:20299]	protein_coding	-1.43698	6.60891	18.1805	0.00066705	0.00674602	-0.886158	6.60891	8.86195	0.00933305	0.0773614	0.550823	6.60891	3.23024	0.0922723	0.330853
ENSCAFG00845024163	1				protein_coding	-1.21163	3.81324	25.4047	0.000142661	0.00223253	-0.532816	3.81324	6.21874	0.024693	0.126745	0.678819	3.81324	9.42002	0.00772788	0.0786198
ENSCAFG00845024185	1				lncRNA	-1.39043	3.76258	13.5733	0.00218071	0.0162583	-0.47091	3.76258	1.98873	0.178697	0.372336	0.919519	3.76258	6.95441	0.0185625	0.136959
ENSCAFG00845024218	1	CPSF3	100856414	cleavage and polyadenylation specific factor 3 [Source:HGNC Symbol;Acc:HGNC:2326]	protein_coding	-1.11699	4.92641	29.4448	6.80034e-05	0.00125941	-0.496373	4.92641	7.30036	0.0162992	0.103682	0.62062	4.92641	10.7637	0.00500453	0.0612905
ENSCAFG00845024227	1	MANSC1	100856733	MANSC domain containing 1 [Source:HGNC Symbol;Acc:HGNC:25505]	protein_coding	-1.36853	6.34166	12.7321	0.0027688	0.0191796	-0.654515	6.34166	3.70723	0.0731818	0.225984	0.714014	6.34166	4.13046	0.0600552	0.262735
ENSCAFG00845024311	1		480492		protein_coding	-1.86996	1.76977	11.9825	0.00344895	0.0223386	-1.87697	1.76977	15.7883	0.00120461	0.0276035	-0.0070075	1.76977	0.000206177	0.988731	0.995919
ENSCAFG00845024370	1	,	480491,119881600	,	protein_coding,protein_coding	-1.44854	2.82599	14.2763	0.00179675	0.0140788	-0.933035	2.82599	7.64886	0.0143341	0.0975973	0.515505	2.82599	2.16849	0.161359	0.437818
ENSCAFG00845024377	1	CUEDC2	100855631	CUE domain containing 2 [Source:HGNC Symbol;Acc:HGNC:28352]	protein_coding	-1.00759	5.23424	29.4253	6.82351e-05	0.00125941	-0.559723	5.23424	11.3562	0.00416595	0.052432	0.447867	5.23424	6.93273	0.018716	0.137684
ENSCAFG00845024388	1	ACADSB	477856	acyl-CoA dehydrogenase short/branched chain [Source:HGNC Symbol;Acc:HGNC:91]	protein_coding	-1.2857	4.80231	14.0874	0.00189176	0.0146179	-0.624131	4.80231	4.21449	0.0577908	0.199259	0.661565	4.80231	4.43457	0.0523195	0.244386
ENSCAFG00845024443	1	DDX27	477259	DEAD-box helicase 27 [Source:HGNC Symbol;Acc:HGNC:15837]	protein_coding	-1.02076	4.68721	15.0911	0.00144454	0.0118414	-0.400008	4.68721	2.8917	0.109492	0.280953	0.620755	4.68721	6.58266	0.0214085	0.150706
ENSCAFG00845024571	1				protein_coding	c	4.31522	10.5176	0.00540822	0.0305607	-0.602764	4.31522	4.21468	0.0577858	0.199259	0.464833	4.31522	2.37578	0.14388	0.415829
ENSCAFG00845024635	1	PPP3CA	403486	protein phosphatase 3 catalytic subunit alpha [Source:NCBI gene (formerly Entrezgene);Acc:403486]	protein_coding	-1.11059	5.70996	19.1964	0.000526136	0.00578341	-0.621547	5.70996	7.55937	0.0148114	0.0992344	0.489045	5.70996	4.44725	0.0520234	0.24346
ENSCAFG00845024667	1	S100A10	475851		protein_coding	-2.10552	6.18726	34.0801	3.15349e-05	0.000712789	-1.24894	6.18726	16.0561	0.00112476	0.0268219	0.856579	6.18726	6.95009	0.018593	0.137082
ENSCAFG00845024692	1	LTA4H	482611	leukotriene A4 hydrolase [Source:HGNC Symbol;Acc:HGNC:6710]	protein_coding	-3.10871	7.15881	113.99	1.92213e-08	2.4253e-06	-1.90355	7.15881	61.3635	1.05219e-06	0.000228004	1.20516	7.15881	22.2552	0.000268778	0.00795009
ENSCAFG00845024809	1	THUMPD2	483044	THUMP domain containing 2 [Source:HGNC Symbol;Acc:HGNC:14890]	protein_coding	-1.09458	2.1202	10.3199	0.00575968	0.0318075	-0.319484	2.1202	1.11028	0.308556	0.512274	0.775094	2.1202	6.02799	0.0266453	0.168956
ENSCAFG00845024854	1	VMA21	481074	vacuolar ATPase assembly factor VMA21 [Source:NCBI gene (formerly Entrezgene);Acc:481074]	protein_coding	-1.69636	3.15312	35.6939	2.45577e-05	0.000582835	-0.994184	3.15312	16.0797	0.00111802	0.0267253	0.702178	3.15312	7.34981	0.0160023	0.126096
ENSCAFG00845024897	1				lncRNA	-5.51938	2.15471	33.8709	3.25943e-05	0.000730113	-1.1797	2.15471	3.19146	0.0940712	0.259679	4.33968	2.15471	23.6609	0.00020124	0.00630845
ENSCAFG00845024924	1	FBXO3	475944	F-box protein 3 [Source:HGNC Symbol;Acc:HGNC:13582]	protein_coding	-1.13284	5.30842	17.7867	0.000732855	0.00719005	-1.08565	5.30842	20.6618	0.00037848	0.0144478	0.0471866	5.30842	0.03776	0.84851	0.939028
ENSCAFG00845024931	1	AURKAIP1	607067	aurora kinase A interacting protein 1 [Source:HGNC Symbol;Acc:HGNC:24114]	protein_coding	-1.28112	4.31268	17.8308	0.000725138	0.00713241	-0.585506	4.31268	4.72879	0.0459246	0.176543	0.695614	4.31268	6.22859	0.0245968	0.161303
ENSCAFG00845025056	1	GLDN	478305	gliomedin [Source:HGNC Symbol;Acc:HGNC:29514]	protein_coding	-2.83921	1.8316	15.5573	0.00127869	0.0107925	-0.5515	1.8316	0.871538	0.365188	0.567893	2.28771	1.8316	11.4313	0.00407158	0.0538269
ENSCAFG00845025110	1				lncRNA	-1.78401	5.77927	22.2633	0.000268322	0.00356143	-1.25157	5.77927	14.3599	0.00175645	0.0327804	0.532434	5.77927	2.44467	0.138594	0.40863
ENSCAFG00845025131	1		477858		protein_coding	-1.3829	4.45757	9.98168	0.00642327	0.0343493	-0.822068	4.45757	4.51747	0.0504179	0.184682	0.560834	4.45757	1.97082	0.180551	0.461351
ENSCAFG00845025156	1				IG_C_gene	-5.79306	10.0089	20.5155	0.000390882	0.00468307	-4.92433	10.0089	22.7135	0.000244274	0.0106795	0.868731	10.0089	0.792691	0.387224	0.66233
ENSCAFG00845025180	1				protein_coding	-4.04702	6.25887	22.218	0.000270886	0.00358591	-3.91305	6.25887	29.1588	7.14979e-05	0.00491511	0.133969	6.25887	0.0366668	0.850691	0.939681
ENSCAFG00845025232	1				IG_V_gene	-4.55754	5.41923	25.3627	0.00014382	0.00224	-4.01179	5.41923	28.8323	7.57368e-05	0.00510098	0.545742	5.41923	0.552367	0.468735	0.726422
ENSCAFG00845025275	1		119865926		protein_coding	-1.55179	5.41495	18.9475	0.00055724	0.00600494	-0.883791	5.41495	7.9377	0.0129099	0.0918529	0.667996	5.41495	4.23176	0.057338	0.25733
ENSCAFG00845025293	1				protein_coding	-4.07199	8.43367	23.4117	0.000211659	0.00303134	-3.6916	8.43367	27.4966	9.63194e-05	0.00584943	0.380391	8.43367	0.307745	0.587174	0.805848
ENSCAFG00845025317	1	ELK3	482613	ETS transcription factor ELK3 [Source:HGNC Symbol;Acc:HGNC:3325]	protein_coding	-1.03664	7.0022	22.9053	0.000234781	0.00325947	-0.644845	7.0022	11.1048	0.00450042	0.0541364	0.391792	7.0022	3.92462	0.0660576	0.277688
ENSCAFG00845025354	1	ANKRD44	478852	ankyrin repeat domain 44 [Source:HGNC Symbol;Acc:HGNC:25259]	protein_coding	-1.7238	3.82616	25.1083	0.000151084	0.00232983	-0.853883	3.82616	8.07683	0.0122823	0.0894301	0.869918	3.82616	7.63493	0.0144072	0.117714
ENSCAFG00845025380	1				protein_coding	-4.23224	5.76375	20.9253	0.000357258	0.00438565	-3.80674	5.76375	24.4064	0.000173376	0.00868449	0.425502	5.76375	0.317007	0.581659	0.804051
ENSCAFG00845025402	1	SFXN2	100855721	sideroflexin 2 [Source:HGNC Symbol;Acc:HGNC:16086]	protein_coding	-1.21271	1.73445	8.56384	0.0103453	0.0484141	-0.239994	1.73445	0.428055	0.522765	0.698796	0.972714	1.73445	6.35681	0.0233827	0.157912
ENSCAFG00845025404	1				IG_V_gene	-4.26245	7.6278	25.7236	0.000134187	0.00212651	-3.89921	7.6278	30.8664	5.32712e-05	0.00424537	0.363245	7.6278	0.28611	0.600497	0.813152
ENSCAFG00845025420	1				IG_V_gene	-4.30446	6.88541	18.8223	0.000573677	0.00612497	-3.52309	6.88541	18.6562	0.000596336	0.018811	0.781366	6.88541	0.925248	0.351221	0.637119
ENSCAFG00845025435	1				protein_coding	-4.85455	4.85868	17.2964	0.000825347	0.0078204	-3.51155	4.85868	14.2609	0.00180428	0.0332441	1.343	4.85868	1.93027	0.184835	0.466086
ENSCAFG00845025442	1	CD36	475931	CD36 molecule [Source:NCBI gene (formerly Entrezgene);Acc:475931]	protein_coding	-4.72746	7.05809	128.602	8.49132e-09	1.28245e-06	-2.42729	7.05809	55.6644	1.90657e-06	0.000358578	2.30017	7.05809	41.3714	1.0827e-05	0.000817606
ENSCAFG00845025458	1	S100A10	475851		protein_coding	-2.08775	6.49466	32.3639	4.15343e-05	0.000866138	-1.0637	6.49466	11.2327	0.0043265	0.0532087	1.02405	6.49466	9.46699	0.00760784	0.0780195
ENSCAFG00845025487	1				protein_coding	-5.06104	4.17632	15.6876	0.0012363	0.0105239	-4.75456	4.17632	20.2017	0.000419067	0.0154143	0.306481	4.17632	0.0864163	0.772777	0.902817
ENSCAFG00845025524	1				protein_coding	-3.68335	8.0635	22.6408	0.000247986	0.00337234	-3.59792	8.0635	29.9582	6.22061e-05	0.00457255	0.0854312	8.0635	0.0179714	0.895124	0.957359
ENSCAFG00845025585	1	DERL3	486406	derlin 3 [Source:HGNC Symbol;Acc:HGNC:14236]	protein_coding	-5.13859	3.60645	21.4468	0.000319121	0.00404193	-4.12333	3.60645	21.6148	0.000307836	0.0125409	1.01526	3.60645	1.19895	0.290655	0.579334
ENSCAFG00845025605	1				protein_coding	-4.52761	6.12929	15.2337	0.00139135	0.0115	-3.2263	6.12929	11.9505	0.00348196	0.0474156	1.30131	6.12929	1.83042	0.195948	0.479695
ENSCAFG00845025655	1				protein_coding	-1.37277	2.39068	15.7666	0.00121134	0.0103734	-1.1985	2.39068	15.4294	0.00132192	0.0286339	0.174272	2.39068	0.307684	0.587211	0.805848
ENSCAFG00845025755	1	CYTIP	488360	cytohesin 1 interacting protein [Source:HGNC Symbol;Acc:HGNC:9506]	protein_coding	-2.48055	3.80237	26.4112	0.000117789	0.00194069	-2.11225	3.80237	26.0171	0.000126891	0.00698814	0.368305	3.80237	0.747666	0.400716	0.673014
ENSCAFG00845025832	1	RGS18	607858	regulator of G protein signaling 18 [Source:HGNC Symbol;Acc:HGNC:14261]	protein_coding	-3.77612	2.86261	101.175	4.26612e-08	4.29001e-06	-2.02069	2.86261	45.1416	6.57756e-06	0.000923452	1.75543	2.86261	27.6429	9.37819e-05	0.00370959
ENSCAFG00845025872	1	TSPAN7	480879	tetraspanin 7 [Source:HGNC Symbol;Acc:HGNC:11854]	protein_coding	-3.86427	4.5089	53.4171	2.44299e-06	0.000103185	-2.48211	4.5089	33.481	3.46778e-05	0.00314244	1.38216	4.5089	9.16866	0.00840815	0.0835618
ENSCAFG00845025883	1	PLCB1	485773	phospholipase C beta 1 [Source:HGNC Symbol;Acc:HGNC:15917]	protein_coding	-2.22542	1.33102	29.023	7.32276e-05	0.00133443	-0.889151	1.33102	6.49166	0.0221799	0.120461	1.33627	1.33102	12.1743	0.00325841	0.0461361
ENSCAFG00845025911	1		474452		protein_coding	-2.17062	8.43368	46.4398	5.58126e-06	0.000199612	-0.86715	8.43368	9.94295	0.00650468	0.0645161	1.30347	8.43368	20.0373	0.000434742	0.0112852
ENSCAFG00845025932	1	MANBA	487883	mannosidase beta [Source:HGNC Symbol;Acc:HGNC:6831]	protein_coding	-1.2599	5.42188	15.2167	0.00139755	0.0115133	-0.211063	5.42188	0.534837	0.475754	0.659594	1.04884	5.42188	12.1923	0.00324107	0.0459775
ENSCAFG00845026026	1	CBR4	477352		protein_coding	-1.65419	2.32333	20.2639	0.000413296	0.00488699	-1.13424	2.32333	12.4881	0.00297188	0.0443393	0.51995	2.32333	2.41196	0.141073	0.411838
ENSCAFG00845026058	1	LRPPRC	474572	leucine rich pentatricopeptide repeat containing [Source:HGNC Symbol;Acc:HGNC:15714]	protein_coding	-1.05429	5.20114	14.3264	0.00177247	0.0139647	-0.60278	5.20114	5.87451	0.0283465	0.136919	0.451505	5.20114	3.13741	0.0966485	0.340301
ENSCAFG00845026142	1	KCTD3	478960	potassium channel tetramerization domain containing 3 [Source:HGNC Symbol;Acc:HGNC:21305]	protein_coding	-2.15977	2.38976	9.22282	0.00825597	0.0410904	-0.719342	2.38976	1.40076	0.254856	0.456661	1.44042	2.38976	4.78726	0.0447652	0.223669
ENSCAFG00845026199	1	TCP11L1	609152	t-complex 11 like 1 [Source:HGNC Symbol;Acc:HGNC:25655]	protein_coding	-1.18001	1.77658	13.0646	0.00251704	0.0180633	-0.348705	1.77658	1.4531	0.246544	0.449547	0.831303	1.77658	7.53783	0.014929	0.120541
ENSCAFG00845026218	1	PTPN1	477263	protein tyrosine phosphatase non-receptor type 1 [Source:HGNC Symbol;Acc:HGNC:9642]	protein_coding	-1.14892	7.20066	9.29444	0.00805952	0.0404722	-1.0252	7.20066	9.36087	0.00788211	0.0710388	0.123725	7.20066	0.131819	0.721575	0.878976
ENSCAFG00845026233	1	HSD17B7	609364	hydroxysteroid 17-beta dehydrogenase 7 [Source:HGNC Symbol;Acc:HGNC:5215]	protein_coding	-2.37704	3.70209	21.0804	0.000345403	0.00429298	-1.31439	3.70209	8.87544	0.00928999	0.0771689	1.06265	3.70209	5.1529	0.0382425	0.204727
ENSCAFG00845026246	1				IG_C_gene	-5.04044	6.21329	18.705	0.000589573	0.0062189	-4.24523	6.21329	20.0305	0.000435406	0.0157823	0.795216	6.21329	0.734243	0.404878	0.677492
ENSCAFG00845026305	1	CTSC	403458	cathepsin C [Source:VGNC Symbol;Acc:VGNC:111424]	protein_coding	-1.89716	8.28614	17.3854	0.000807604	0.00770354	-0.710287	8.28614	3.20065	0.093641	0.258927	1.18687	8.28614	8.06917	0.0123159	0.105741
ENSCAFG00845026369	1	MID1	491737	midline 1 [Source:HGNC Symbol;Acc:HGNC:7095]	protein_coding	-3.34208	3.85354	200.389	3.89568e-10	1.48398e-07	-0.80629	3.85354	17.6199	0.000762925	0.022294	2.53579	3.85354	133.679	6.51855e-09	6.60667e-06
ENSCAFG00845026376	1	LACTB2	486990	lactamase beta 2 [Source:HGNC Symbol;Acc:HGNC:18512]	protein_coding	-1.05379	5.2645	15.7126	0.00122834	0.010474	-0.697586	5.2645	8.65056	0.0100384	0.0804365	0.356199	5.2645	2.1558	0.162512	0.438896
ENSCAFG00845026498	1	PRKAR2B	475887	protein kinase cAMP-dependent type II regulatory subunit beta [Source:HGNC Symbol;Acc:HGNC:9392]	protein_coding	-2.04805	4.51558	18.2192	0.000660951	0.00670702	-0.770505	4.51558	3.44831	0.0828894	0.241625	1.27754	4.51558	8.39172	0.0109868	0.0988536
ENSCAFG00845026528	1	TM7SF2	476027	transmembrane 7 superfamily member 2 [Source:HGNC Symbol;Acc:HGNC:11863]	protein_coding	-2.51704	3.02301	23.2348	0.000219429	0.00311134	-0.88772	3.02301	4.06042	0.0620226	0.207156	1.62932	3.02301	11.4708	0.00402288	0.0533956
ENSCAFG00845026562	1	AP2M1	607139	adaptor related protein complex 2 subunit mu 1 [Source:NCBI gene (formerly Entrezgene);Acc:607139]	protein_coding	-1.00765	8.19297	20.7651	0.000369997	0.00450871	-0.585278	8.19297	8.75382	0.00968652	0.0790748	0.422373	8.19297	4.36478	0.053986	0.24923
ENSCAFG00845026610	1	DPY19L1	482395	dpy-19 like C-mannosyltransferase 1 [Source:HGNC Symbol;Acc:HGNC:22205]	protein_coding	-2.13529	2.67583	20.6086	0.000382941	0.00461191	-0.934309	2.67583	5.37106	0.0348793	0.152156	1.20098	2.67583	7.74109	0.0138606	0.114753
ENSCAFG00845026701	1	PIK3CG	483266	phosphatidylinositol-4,5-bisphosphate 3-kinase catalytic subunit gamma [Source:HGNC Symbol;Acc:HGNC:8978]	protein_coding	-1.97194	5.82395	141.297	4.45736e-09	7.93411e-07	-0.52688	5.82395	13.2975	0.00235623	0.0392101	1.44506	5.82395	88.343	1.04162e-07	2.93024e-05
ENSCAFG00845026749	1				lncRNA	-2.3845	3.80904	41.3145	1.09117e-05	0.000330602	-1.52413	3.80904	23.1576	0.000222923	0.00996458	0.860368	3.80904	6.67877	0.0206272	0.146903
ENSCAFG00845026775	1	PITPNC1	610855	phosphatidylinositol transfer protein cytoplasmic 1 [Source:HGNC Symbol;Acc:HGNC:21045]	protein_coding	-1.85699	2.64513	16.3043	0.00105609	0.00935747	-0.285955	2.64513	0.512064	0.485143	0.668829	1.57104	2.64513	13.2935	0.00235887	0.0366821
ENSCAFG00845026813	1	BDH2	100855513	3-hydroxybutyrate dehydrogenase 2 [Source:NCBI gene (formerly Entrezgene);Acc:100855513]	protein_coding	-2.32597	2.13008	30.9988	5.20939e-05	0.00102623	-0.518363	2.13008	2.14662	0.163352	0.352749	1.8076	2.13008	21.4172	0.00032116	0.0090689
ENSCAFG00845026862	1	TCTA	608826	T cell leukemia translocation altered [Source:HGNC Symbol;Acc:HGNC:11692]	protein_coding	-1.03325	4.17558	33.7785	3.30748e-05	0.000734276	-0.64928	4.17558	16.7545	0.000943333	0.0243976	0.383971	4.17558	5.5759	0.0320302	0.186059
ENSCAFG00845026894	1		102153616		protein_coding	-3.15877	3.64964	33.9715	3.20799e-05	0.000721834	-1.24101	3.64964	7.77416	0.0136952	0.0949626	1.91777	3.64964	15.1059	0.00143892	0.0261124
ENSCAFG00845026910	1	SLC25A3	475436		protein_coding	-1.03056	7.20959	23.4278	0.00021097	0.00302583	-0.701417	7.20959	13.6082	0.00215954	0.0374667	0.329145	7.20959	2.87664	0.110343	0.364324
ENSCAFG00845026960	1				protein_coding	-1.68313	3.11345	19.6603	0.000473285	0.00536713	-1.01564	3.11345	9.38196	0.00782672	0.0707314	0.667485	3.11345	3.71857	0.0727883	0.292897
ENSCAFG00845026997	1	TMEM53	482522	transmembrane protein 53 [Source:HGNC Symbol;Acc:HGNC:26186]	protein_coding	-1.19125	3.36868	15.6667	0.00124298	0.0105717	-0.300563	3.36868	1.25699	0.279699	0.483783	0.890686	3.36868	10.1867	0.00601116	0.0681747
ENSCAFG00845027009	1	CXHXorf38	612387		protein_coding	-2.30692	3.41901	72.0106	3.87545e-07	2.47631e-05	-1.1434	3.41901	24.29	0.000177425	0.00875531	1.16352	3.41901	22.1126	0.00027696	0.00814377
ENSCAFG00845027033	1	CBR1,CBR1	119867057,119867058	carbonyl reductase 1 [Source:HGNC Symbol;Acc:HGNC:1548],carbonyl reductase 1 [Source:HGNC Symbol;Acc:HGNC:1548]	protein_coding,protein_coding	-1.52433	3.09773	24.395	0.00017377	0.00259019	-0.868135	3.09773	10.2608	0.00586974	0.0618516	0.656195	3.09773	5.40231	0.0344261	0.19352
ENSCAFG00845027063	1	MFSD4A	478943	major facilitator superfamily domain containing 4A [Source:HGNC Symbol;Acc:HGNC:25433]	protein_coding	-1.35846	3.41976	29.584	6.6374e-05	0.00124131	-0.993591	3.41976	20.2957	0.000410386	0.0151508	0.364873	3.41976	2.57667	0.129112	0.393215
ENSCAFG00845027078	1		102154725		protein_coding	-1.6302	4.9705	23.2517	0.000218672	0.00310502	-0.953719	4.9705	10.3388	0.00572499	0.0614638	0.676481	4.9705	4.83824	0.0437821	0.222055
ENSCAFG00845027085	1	PIK3C2A	485399	phosphatidylinositol-4-phosphate 3-kinase catalytic subunit type 2 alpha [Source:HGNC Symbol;Acc:HGNC:8971]	protein_coding	-1.08898	5.9741	20.9279	0.00035706	0.00438565	-0.355019	5.9741	2.77419	0.116357	0.290576	0.733964	5.9741	11.1712	0.0044092	0.0569312
ENSCAFG00845027097	1	ZNF239	100683273	zinc finger protein 239 [Source:HGNC Symbol;Acc:HGNC:13031]	protein_coding	-1.14825	1.66134	14.5698	0.00165967	0.0132137	-0.723528	1.66134	7.37623	0.0158463	0.102635	0.424719	1.66134	2.35606	0.145438	0.417449
ENSCAFG00845027175	1	GART	100856570	phosphoribosylglycinamide formyltransferase, phosphoribosylglycinamide synthetase, phosphoribosylaminoimidazole synthetase [Source:HGNC Symbol;Acc:HGNC:4163]	protein_coding	-1.10131	4.63648	11.0874	0.00452467	0.026991	-0.829805	4.63648	7.94409	0.0128803	0.0918386	0.27151	4.63648	0.813231	0.381297	0.657344
ENSCAFG00845027181	1	MRI1	484914	methylthioribose-1-phosphate isomerase 1 [Source:HGNC Symbol;Acc:HGNC:28469]	protein_coding	-5.25158	1.55789	15.3274	0.00135761	0.0112772	-0.606583	1.55789	0.434968	0.519473	0.696615	4.645	1.55789	12.9856	0.00257444	0.0392795
ENSCAFG00845027245	1	MAOA	403450	monoamine oxidase A [Source:NCBI gene (formerly Entrezgene);Acc:403450]	protein_coding	-1.87076	4.25256	45.3831	6.37786e-06	0.000222288	-1.01539	4.25256	17.6851	0.000751008	0.0220828	0.855372	4.25256	11.4525	0.00404541	0.0536232
ENSCAFG00845027305	1	IFT80	488132	intraflagellar transport 80 [Source:VGNC Symbol;Acc:VGNC:111531]	protein_coding	-2.19319	3.64713	43.2722	8.38676e-06	0.000271022	-1.53494	3.64713	28.6306	7.84984e-05	0.00518193	0.658255	3.64713	4.83633	0.0438184	0.222055
ENSCAFG00845027334	1				lncRNA	-1.16911	3.00776	20.1737	0.000421687	0.00494515	-0.377321	3.00776	2.65306	0.123987	0.301219	0.791788	3.00776	10.8225	0.00491321	0.0606876
ENSCAFG00845027508	1	SLC38A1	477633	solute carrier family 38 member 1 [Source:HGNC Symbol;Acc:HGNC:13447]	protein_coding	-2.19208	3.69585	12.5204	0.00294402	0.0199904	-2.23117	3.69585	17.1161	0.00086263	0.023366	-0.039099	3.69585	0.00510454	0.943978	0.97734
ENSCAFG00845027524	1	BIVM	485539	basic, immunoglobulin-like variable motif containing [Source:VGNC Symbol;Acc:VGNC:109325]	protein_coding	-1.04086	2.80387	11.3579	0.00416379	0.0255438	-0.72527	2.80387	6.95307	0.018572	0.110935	0.315588	2.80387	1.24726	0.281496	0.569736
ENSCAFG00845027654	1	RINT1	475893	RAD50 interactor 1 [Source:HGNC Symbol;Acc:HGNC:21876]	protein_coding	-1.14779	4.70476	18.0314	0.000691148	0.00688248	-0.629418	4.70476	6.83852	0.0194002	0.113821	0.518371	4.70476	4.38565	0.0534812	0.247938
ENSCAFG00845027671	1	ACKR3	403964	atypical chemokine receptor 3 [Source:NCBI gene (formerly Entrezgene);Acc:403964]	protein_coding	-4.37945	2.27541	20.9034	0.000358972	0.00440127	-1.55838	2.27541	4.56573	0.0493481	0.182701	2.82107	2.27541	10.3601	0.0056863	0.066107
ENSCAFG00845027681	1		611423		protein_coding	-1.70771	3.62272	9.62199	0.00722665	0.0373267	-1.36599	3.62272	8.04987	0.0124011	0.0897941	0.34172	3.62272	0.473624	0.501739	0.750819
ENSCAFG00845027857	1		612180		protein_coding	-8.23932	7.77025	16.3856	0.00103465	0.00925799	-6.03321	7.77025	15.4043	0.0013306	0.0286339	2.20612	7.77025	2.15856	0.16226	0.438679
ENSCAFG00845027898	1	MLF2	486721	myeloid leukemia factor 2 [Source:HGNC Symbol;Acc:HGNC:7126]	protein_coding	-1.29016	6.44468	13.5168	0.00221538	0.0164552	-0.363132	6.44468	1.34767	0.263672	0.466849	0.927033	6.44468	8.15899	0.0119281	0.103301
ENSCAFG00845027972	1				protein_coding	-4.96689	6.50054	17.0094	0.000885614	0.00821955	-3.93492	6.50054	16.3728	0.00103799	0.0256105	1.03197	6.50054	1.13721	0.302961	0.591131
ENSCAFG00845027989	1		611449		protein_coding	-2.65603	3.66538	17.688	0.000750495	0.00729847	-3.54593	3.66538	39.8202	1.34247e-05	0.00169389	-0.889896	3.66538	2.63816	0.124967	0.386638
ENSCAFG00845028035	1	PDHA1	119868382	pyruvate dehydrogenase E1 subunit alpha 1 [Source:HGNC Symbol;Acc:HGNC:8806]	protein_coding	-1.14202	5.55494	20.8434	0.000363708	0.0044484	-0.67388	5.55494	9.14747	0.00846858	0.0740332	0.468143	5.55494	4.19448	0.0583206	0.259398
ENSCAFG00845028039	1				protein_coding	-4.94641	6.58499	16.8365	0.000924313	0.00843732	-3.8772	6.58499	15.8984	0.00117103	0.0272729	1.06921	6.58499	1.21403	0.287753	0.57603
ENSCAFG00845028165	1	SLC25A12	478798	solute carrier family 25 member 12 [Source:HGNC Symbol;Acc:HGNC:10982]	protein_coding	-1.44003	3.37804	58.9318	1.34823e-06	6.71958e-05	-0.739486	3.37804	20.0118	0.000437234	0.0157911	0.700549	3.37804	16.5842	0.000984309	0.0200646
ENSCAFG00845028172	1				protein_coding	-6.62883	7.26719	17.8464	0.000722428	0.00711577	-5.44924	7.26719	19.1923	0.000526637	0.0176751	1.17959	7.26719	1.00189	0.332591	0.619448
ENSCAFG00845028217	1				protein_coding	-1.30858	5.71192	21.0027	0.000351283	0.0043498	-0.859464	5.71192	11.5391	0.00394035	0.051276	0.449112	5.71192	2.98846	0.104203	0.354655
ENSCAFG00845028259	1	FUNDC1	491842	FUN14 domain containing 1 [Source:HGNC Symbol;Acc:HGNC:28746]	protein_coding	-1.03341	3.37482	18.2829	0.000651066	0.0066426	-0.97846	3.37482	20.6554	0.000379019	0.0144478	0.0549481	3.37482	0.0625677	0.805847	0.918232
ENSCAFG00845028278	1				protein_coding	-5.50545	7.77189	13.9185	0.00198156	0.01513	-4.09278	7.77189	12.2593	0.00317779	0.0461246	1.41268	7.77189	1.45888	0.245647	0.535387
ENSCAFG00845028315	1	B3GALNT1	100683634	beta-1,3-N-acetylgalactosaminyltransferase 1 (globoside blood group) [Source:HGNC Symbol;Acc:HGNC:918]	protein_coding	-1.17441	4.52836	20.182	0.000420906	0.00494515	-0.91507	4.52836	15.5281	0.00128844	0.0284501	0.259344	4.52836	1.19139	0.292125	0.580383
ENSCAFG00845028319	1				protein_coding	-5.08767	6.80823	17.5308	0.000779578	0.00750081	-3.95591	6.80823	16.4128	0.00102757	0.025498	1.13176	6.80823	1.35195	0.262948	0.553841
ENSCAFG00845028342	1				protein_coding	-7.82758	6.34646	18.8466	0.000570446	0.00610764	-5.84714	6.34646	18.2889	0.00065014	0.0200638	1.98045	6.34646	2.0805	0.169569	0.447258
ENSCAFG00845028414	1				protein_coding	-5.24108	5.65735	15.9879	0.00114452	0.00997254	-4.14012	5.65735	15.5242	0.00128972	0.0284501	1.10096	5.65735	1.096	0.311582	0.599469
ENSCAFG00845028463	1				protein_coding	-6.03454	5.27991	19.1003	0.000537905	0.00587694	-3.86781	5.27991	13.5848	0.00217368	0.0374867	2.16673	5.27991	3.68717	0.0738838	0.296248
ENSCAFG00845028486	1	A2M	477699	alpha-2-macroglobulin [Source:VGNC Symbol;Acc:VGNC:111310]	protein_coding	-3.72513	4.09199	90.8423	8.68009e-08	7.45889e-06	-1.53351	4.09199	23.9642	0.000189332	0.00907337	2.19162	4.09199	38.798	1.55217e-05	0.00110515
ENSCAFG00845028531	1	RAB27A	608699	RAB27A, member RAS onco family [Source:NCBI gene (formerly Entrezgene);Acc:608699]	protein_coding	-1.20666	4.48881	25.993	0.000127473	0.00206947	-1.29213	4.48881	37.8061	1.79182e-05	0.00202965	-0.0854707	4.48881	0.160479	0.694315	0.863713
ENSCAFG00845028569	1				protein_coding	-5.30502	6.36911	12.6087	0.00286947	0.0196583	-4.22049	6.36911	12.3851	0.00306262	0.0451632	1.08453	6.36911	0.834989	0.375164	0.653783
ENSCAFG00845028587	1				IG_V_gene	-4.97433	5.00701	15.947	0.00115654	0.0100344	-4.35425	5.00701	18.232	0.000658949	0.0201923	0.620078	5.00701	0.381448	0.546012	0.781
ENSCAFG00845028658	1	KLRG1	611464	killer cell lectin like receptor G1 [Source:HGNC Symbol;Acc:HGNC:6380]	protein_coding	-2.00028	3.75254	38.7496	1.56299e-05	0.000429197	-1.3548	3.75254	23.7167	0.000198988	0.00931227	0.645477	3.75254	4.95968	0.04154	0.214836
ENSCAFG00845028681	1	TPMT	403536	thiopurine S-methyltransferase [Source:NCBI gene (formerly Entrezgene);Acc:403536]	protein_coding	-1.65117	2.2887	10.6344	0.00521224	0.0297866	-0.655232	2.2887	2.19849	0.158672	0.347186	0.995936	2.2887	4.53562	0.0500123	0.23887
ENSCAFG00845028721	1				protein_coding	-1.00638	4.88012	8.75206	0.00969237	0.0461163	-1.0223	4.88012	11.3608	0.00416004	0.052432	-0.015922	4.88012	0.0026725	0.959447	0.982129
ENSCAFG00845028740	1	SETD9	608050	SET domain containing 9 [Source:HGNC Symbol;Acc:HGNC:28508]	protein_coding	-1.09769	2.68983	10.2003	0.00598498	0.0326358	-0.614179	2.68983	4.03586	0.0627303	0.208641	0.483509	2.68983	2.34688	0.146171	0.418088
ENSCAFG00845028741	1	ASTE1		asteroid homolog 1 [Source:HGNC Symbol;Acc:HGNC:25021]	protein_coding	-1.43099	2.90887	14.8004	0.00156033	0.0125633	-0.567821	2.90887	2.99963	0.103612	0.27294	0.863166	2.90887	6.32806	0.0236488	0.158486
ENSCAFG00845028839	1	PAPSS1	478504	3'-phosphoadenosine 5'-phosphosulfate synthase 1 [Source:HGNC Symbol;Acc:HGNC:8603]	protein_coding	-1.01047	4.67197	39.1767	1.47043e-05	0.000409421	-0.457349	4.67197	10.0231	0.0063375	0.0640691	0.553119	4.67197	13.8998	0.00199181	0.032763
ENSCAFG00845028875	1	IARS2	478963	isoleucyl-tRNA synthetase 2, mitochondrial [Source:HGNC Symbol;Acc:HGNC:29685]	protein_coding	-1.81214	2.19114	19.9123	0.000447113	0.00514644	-1.84581	2.19114	26.894	0.000107633	0.00631111	-0.0336786	2.19114	0.00849865	0.927758	0.971621
ENSCAFG00845028913	1		480461		protein_coding	-1.01114	6.59337	18.8038	0.000576152	0.00612922	-0.594193	6.59337	8.12024	0.0120937	0.0886396	0.416945	6.59337	3.82485	0.0692206	0.284767
ENSCAFG00845029018	1	MRPL51	100687415	mitochondrial ribosomal protein L51 [Source:HGNC Symbol;Acc:HGNC:14044]	protein_coding	-1.6254	2.91675	9.04316	0.00877332	0.0428478	-1.14785	2.91675	5.8877	0.0281955	0.136699	0.477544	2.91675	0.945461	0.346165	0.632743
ENSCAFG00845029061	1	PDCD4	477818	programmed cell death 4 [Source:HGNC Symbol;Acc:HGNC:8763]	protein_coding	-1.74934	5.47419	16.9649	0.000895377	0.00827933	-1.421	5.47419	14.6201	0.0016374	0.0320661	0.328346	5.47419	0.743691	0.401942	0.674391
ENSCAFG00845029067	1	GINS1	477005		protein_coding	-1.15829	4.97718	22.2769	0.00026756	0.00355604	-0.674291	4.97718	9.52894	0.0074528	0.0692353	0.483999	4.97718	4.65272	0.047486	0.232067
ENSCAFG00845029094	1	MARCO	476117	macrophage receptor with collagenous structure [Source:HGNC Symbol;Acc:HGNC:6895]	protein_coding	-3.91529	9.13707	35.4566	2.54643e-05	0.000600067	-1.96241	9.13707	13.7332	0.00208578	0.0367333	1.95288	9.13707	11.5324	0.00394838	0.0526874
ENSCAFG00845029100	1	GSTP1			protein_coding	-1.52577	4.12921	9.41284	0.00774639	0.0393157	-1.50316	4.12921	11.7665	0.00367902	0.0489619	0.0226087	4.12921	0.00256314	0.960285	0.982461
ENSCAFG00845029194	1	WIPI1	490899	WD repeat domain, phosphoinositide interacting 1 [Source:HGNC Symbol;Acc:HGNC:25471]	protein_coding	-1.29648	6.08623	22.3495	0.000263518	0.0035164	0.0235138	6.08623	0.00912537	0.92515	0.959315	1.31999	6.08623	26.2512	0.000121392	0.00429314
ENSCAFG00845029275	1	HSD17B10	480930	hydroxysteroid 17-beta dehydrogenase 10 [Source:HGNC Symbol;Acc:HGNC:4800]	protein_coding	-1.61403	5.39194	34.2997	3.0465e-05	0.000693323	-1.05297	5.39194	18.9411	0.000558075	0.0181794	0.56105	5.39194	5.04666	0.0400164	0.209376
ENSCAFG00845029293	1				protein_coding	-4.02174	5.41834	12.0454	0.00338513	0.0220976	-3.03443	5.41834	10.2178	0.0059515	0.0621199	0.987309	5.41834	1.0285	0.326453	0.614442
ENSCAFG00845029348	1	GSTO1	477813	glutathione S-transferase omega 1 [Source:HGNC Symbol;Acc:HGNC:13312]	protein_coding	-1.14285	5.19811	15.4792	0.00130489	0.0109673	-1.09638	5.19811	18.0266	0.000691934	0.0207123	0.0464755	5.19811	0.0313272	0.86186	0.943342
ENSCAFG00845029350	1				IG_V_gene	-4.98714	5.2085	15.2441	0.00138756	0.0114781	-4.28795	5.2085	16.9186	0.000905689	0.0238834	0.699195	5.2085	0.462809	0.50659	0.75422
ENSCAFG00845029360	1	EXD1	478263	exonuclease 3'-5' domain containing 1 [Source:HGNC Symbol;Acc:HGNC:28507]	protein_coding	-2.24841	1.93418	41.2347	1.10316e-05	0.000331867	-0.998376	1.93418	11.255	0.00429698	0.0532078	1.25003	1.93418	15.0718	0.00145192	0.0261765
ENSCAFG00845029398	1	ACAD11	100856488	acyl-CoA dehydrogenase family member 11 [Source:HGNC Symbol;Acc:HGNC:30211]	protein_coding	-1.69143	4.12097	43.259	8.40147e-06	0.000271022	-0.780353	4.12097	12.0243	0.00340643	0.0471319	0.911081	4.12097	14.9351	0.00150541	0.0268301
ENSCAFG00845029403	1				IG_V_gene	-4.15124	4.00824	18.3223	0.000645029	0.0065948	-3.89466	4.00824	22.9913	0.000230659	0.0102643	0.256572	4.00824	0.100545	0.75551	0.896431
ENSCAFG00845029421	1				protein_coding	-5.22809	3.17897	21.7665	0.000298032	0.00385316	-3.95061	3.17897	20.0589	0.00043265	0.0157396	1.27749	3.17897	1.80734	0.198636	0.483163
ENSCAFG00845029471	1				protein_coding	-5.06502	4.36891	17.0677	0.000872966	0.00815532	-3.47749	4.36891	13.0611	0.00251955	0.040691	1.58753	4.36891	2.40251	0.1418	0.412448
ENSCAFG00845029485	1	ETNPPL	478511	ethanolamine-phosphate phospho-lyase [Source:HGNC Symbol;Acc:HGNC:14404]	protein_coding	-2.54175	1.53955	27.8563	9.0213e-05	0.00158597	-0.591835	1.53955	2.18499	0.159874	0.348791	1.94992	1.53955	18.6778	0.000593327	0.0140521
ENSCAFG00845029532	1				protein_coding	-5.27705	5.69697	17.6609	0.00075541	0.00731772	-5.92584	5.69697	29.8073	6.38504e-05	0.00457886	-0.648781	5.69697	0.44164	0.516332	0.762476
ENSCAFG00845029593	1				protein_coding	-4.68243	6.48918	24.1347	0.000182993	0.00269037	-4.37635	6.48918	30.3798	5.78627e-05	0.0044491	0.306079	6.48918	0.163045	0.692017	0.862683
ENSCAFG00845029653	1	NDUFAF1	487505	NADH:ubiquinone oxidoreductase complex assembly factor 1 [Source:HGNC Symbol;Acc:HGNC:18828]	protein_coding	-1.0187	4.03252	15.3679	0.0013433	0.0111957	-0.414933	4.03252	3.18742	0.0942608	0.260059	0.603767	4.03252	6.3658	0.0233002	0.157676
ENSCAFG00845029680	1				protein_coding	-4.44743	8.24452	15.4958	0.00129927	0.0109384	-4.2963	8.24452	20.4811	0.000393864	0.0148713	0.151132	8.24452	0.0282563	0.868734	0.946501
ENSCAFG00845029715	1	EHHADH	488110	enoyl-CoA hydratase and 3-hydroxyacyl CoA dehydrogenase [Source:HGNC Symbol;Acc:HGNC:3247]	protein_coding	-1.49143	3.43177	72.5499	3.69665e-07	2.40838e-05	-0.586568	3.43177	14.4712	0.00170437	0.0324841	0.904862	3.43177	31.4238	4.8511e-05	0.00243227
ENSCAFG00845029840	1	TFRC	403703	transferrin receptor [Source:NCBI gene (formerly Entrezgene);Acc:403703]	protein_coding	-1.39901	7.54926	9.01632	0.00885374	0.043156	-0.660596	7.54926	2.56174	0.130144	0.309982	0.738418	7.54926	2.9947	0.103872	0.353741
ENSCAFG00845029859	1				protein_coding	-4.37735	5.80195	20.0993	0.000428751	0.00498354	-3.56605	5.80195	19.8584	0.000452568	0.0162273	0.811299	5.80195	1.02397	0.327486	0.615409
ENSCAFG00845029881	1	PHF8	100688533	family with sequence similarity 120C [Source:HGNC Symbol;Acc:HGNC:16949]	protein_coding	-1.44745	3.26569	22.3279	0.000264709	0.00352286	-0.296468	3.26569	1.19936	0.290574	0.495034	1.15099	3.26569	16.2945	0.00105871	0.0211064
ENSCAFG00845029890	1				protein_coding	-3.56319	4.69902	13.6904	0.00211073	0.0158075	-3.54722	4.69902	18.6943	0.000591054	0.0187036	0.0159679	4.69902	0.000391529	0.984472	0.99398
ENSCAFG00845029911	1				protein_coding	-4.66163	4.90471	15.0728	0.00145155	0.0118794	-3.49433	4.90471	13.0971	0.00249385	0.0404926	1.1673	4.90471	1.3772	0.258719	0.549874
ENSCAFG00845029916	1		100856363		protein_coding	-1.79747	6.99174	15.6103	0.00126126	0.0106907	-0.870778	6.99174	4.7948	0.0446182	0.173732	0.926689	6.99174	4.98916	0.0410162	0.213165
ENSCAFG00845029953	1				lncRNA	-1.58742	2.3696	13.0427	0.0025328	0.0181226	-0.628029	2.3696	2.66715	0.123069	0.300012	0.959387	2.3696	5.58697	0.0318842	0.185636
ENSCAFG00845029960	1				protein_coding	-4.52141	4.73761	11.4123	0.00409524	0.0252921	-3.07487	4.73761	8.2802	0.0114268	0.0861748	1.44653	4.73761	1.64765	0.218588	0.506835
ENSCAFG00845029999	1				protein_coding	-3.74245	4.13903	10.9324	0.00474762	0.027858	-2.95343	4.13903	9.96343	0.00646147	0.0643436	0.789021	4.13903	0.667667	0.426544	0.694881
ENSCAFG00845030129	1	PRDX4	119868403	peroxiredoxin 4 [Source:HGNC Symbol;Acc:HGNC:17169]	protein_coding	-2.44372	4.66105	23.3565	0.000214052	0.00305668	-1.54936	4.66105	12.9007	0.00263774	0.0417784	0.894355	4.66105	3.91516	0.0663502	0.278475
ENSCAFG00845030166	1	MYCBP	475323	MYC binding protein [Source:VGNC Symbol;Acc:VGNC:110086]	protein_coding	-2.10264	3.34223	39.7566	1.35454e-05	0.000387989	-1.32461	3.34223	21.2628	0.000332021	0.0132513	0.778031	3.34223	6.65664	0.0208042	0.147809
ENSCAFG00845030224	1	ELOVL6	487900		protein_coding	-1.25846	3.17361	17.7532	0.000738787	0.007227	-1.07803	3.17361	16.6165	0.000976383	0.024702	0.180429	3.17361	0.442305	0.516021	0.762476
ENSCAFG00845030309	1	ATP6V1A	487981	ATPase H+ transporting V1 subunit A [Source:HGNC Symbol;Acc:HGNC:851]	protein_coding	-1.18117	8.14319	24.5168	0.000169634	0.0025504	-0.984015	8.14319	21.5464	0.000312371	0.0126574	0.197156	8.14319	0.833698	0.375524	0.653971
ENSCAFG00845030315	1				protein_coding	-5.28423	7.46901	8.50875	0.0105458	0.0490302	-2.09249	7.46901	2.34131	0.146618	0.332481	3.19175	7.46901	4.05227	0.0622564	0.267603
ENSCAFG00845030385	1	ACE2	480847	angiotensin converting enzyme 2 [Source:NCBI gene (formerly Entrezgene);Acc:480847]	protein_coding	-4.3624	3.48488	16.8534	0.000920443	0.0084097	-3.01547	3.48488	12.5905	0.00288465	0.0437659	1.34693	3.48488	2.18149	0.160187	0.435912
ENSCAFG00845030572	1	TIMP1	403816	TIMP metallopeptidase inhibitor 1 [Source:NCBI gene (formerly Entrezgene);Acc:403816]	protein_coding	-2.52143	3.15618	38.4497	1.63194e-05	0.000444458	-1.63782	3.15618	22.5208	0.000254254	0.0110191	0.883607	3.15618	5.8722	0.0283731	0.174881
ENSCAFG00845030590	1	PDK3	119868412	pyruvate dehydrogenase kinase 3 [Source:HGNC Symbol;Acc:HGNC:8811]	protein_coding	-2.42377	2.56255	68.6744	5.22601e-07	3.08242e-05	-0.971467	2.56255	15.4123	0.00132785	0.0286339	1.45231	2.56255	29.1948	7.10469e-05	0.00309844
ENSCAFG00845030596	1	CFP	491859	complement factor properdin [Source:HGNC Symbol;Acc:HGNC:8864]	protein_coding	-5.39356	5.91297	70.1399	4.57612e-07	2.81573e-05	-1.9717	5.91297	16.8472	0.000921868	0.0240977	3.42187	5.91297	36.058	2.32368e-05	0.00142978
ENSCAFG00845030600	1	COPA	478973	COPI coat complex subunit alpha [Source:HGNC Symbol;Acc:HGNC:2230]	protein_coding	-1.34631	6.64611	18.5732	0.00060804	0.00634655	-0.620579	6.64611	5.01331	0.0405927	0.165087	0.725736	6.64611	6.42048	0.0228057	0.156561
ENSCAFG00845030648	1	ADA2,ADA2	484249,477736	haloacid dehalogenase like hydrolase domain containing 5 [Source:HGNC Symbol;Acc:HGNC:1843],haloacid dehalogenase like hydrolase domain containing 5 [Source:HGNC Symbol;Acc:HGNC:1843]	protein_coding,protein_coding	-2.70333	4.19045	26.6209	0.000113249	0.00188459	-1.62952	4.19045	13.5934	0.00216852	0.0374667	1.07382	4.19045	5.26803	0.0364229	0.198612
ENSCAFG00845030724	1				IG_V_gene	-7.17889	2.53277	12.0541	0.00337641	0.0220695	-2.26338	2.53277	2.95013	0.10626	0.276265	4.91551	2.53277	6.53657	0.0217952	0.152567
ENSCAFG00845030759	1		100856271		protein_coding	-2.67025	2.45206	31.165	5.06581e-05	0.0010019	-2.06152	2.45206	25.8225	0.000131677	0.00713344	0.608734	2.45206	2.04182	0.173344	0.452447
ENSCAFG00845030785	1	CTPS2	480851	CTP synthase 2 [Source:HGNC Symbol;Acc:HGNC:2520]	protein_coding	-1.35183	1.85618	12.9661	0.00258881	0.0183929	-0.316127	1.85618	0.912987	0.35434	0.557019	1.0357	1.85618	8.78482	0.00958364	0.0905495
ENSCAFG00845030873	1	REPS2	491756	RALBP1 associated Eps domain containing 2 [Source:HGNC Symbol;Acc:HGNC:9963]	protein_coding	-3.2996	1.90983	80.7701	1.86215e-07	1.38522e-05	-1.65264	1.90983	30.823	5.36633e-05	0.00424537	1.64696	1.90983	24.4455	0.000172043	0.00562269
ENSCAFG00845030881	1				protein_coding	-5.80863	6.03416	9.75274	0.00692202	0.0362628	-3.85135	6.03416	7.21947	0.0167985	0.10544	1.95728	6.03416	1.68962	0.213104	0.500368
ENSCAFG00845030914	1	ATRNL1	486901	attractin like 1 [Source:HGNC Symbol;Acc:HGNC:29063]	protein_coding	-4.32708	1.37188	10.406	0.00560351	0.0312393	-1.29927	1.37188	1.69694	0.212166	0.412739	3.02781	1.37188	5.83584	0.0287947	0.176382
ENSCAFG00845031001	1	PIM2	442959	Pim-2 proto-oncogene, serine/threonine kinase [Source:HGNC Symbol;Acc:HGNC:8987]	protein_coding	-3.26131	4.2649	52.6158	2.67413e-06	0.000110234	-2.61256	4.2649	48.0295	4.58618e-06	0.000714298	0.648748	4.2649	2.79496	0.115106	0.371922
ENSCAFG00845031002	1				lncRNA	-4.96277	10.39	18.2636	0.000654048	0.00666621	-4.00745	10.39	18.1111	0.000678153	0.0204757	0.955319	10.39	1.06832	0.317562	0.605134
ENSCAFG00845031003	1				IG_C_gene	-6.24934	5.61912	26.0402	0.000126334	0.00205432	-5.85682	5.61912	34.0204	3.18329e-05	0.00302201	0.392512	5.61912	0.174385	0.682108	0.857473
ENSCAFG00845031006	1				IG_C_gene	-3.85504	7.12261	14.9069	0.00151671	0.0123216	-3.15738	7.12261	14.5114	0.00168598	0.0324291	0.697656	7.12261	0.704146	0.414455	0.685459
ENSCAFG00845031015	1	ZDHHC9	492126	zinc finger DHHC-type palmitoyltransferase 9 [Source:HGNC Symbol;Acc:HGNC:18475]	protein_coding	-1.04727	5.02349	10.8564	0.00486135	0.0284044	-0.0629371	5.02349	0.0483935	0.828823	0.90361	0.984333	5.02349	11.047	0.0045816	0.0581235
ENSCAFG00845031031	1	AIFM1	481048	apoptosis inducing factor mitochondria associated 1 [Source:HGNC Symbol;Acc:HGNC:8768]	protein_coding	-1.2566	5.12408	27.564	9.51414e-05	0.00165192	-0.645216	5.12408	9.20997	0.0082918	0.0732088	0.611388	5.12408	7.77778	0.0136772	0.113707
ENSCAFG00845031083	1	STK26	492140	serine/threonine kinase 26 [Source:HGNC Symbol;Acc:HGNC:18174]	protein_coding	-1.74066	3.1214	50.8746	3.2671e-06	0.000130266	-0.84162	3.1214	15.6501	0.00124833	0.0279793	0.899041	3.1214	16.1426	0.00110027	0.021683
ENSCAFG00845000027	2				lncRNA	-1.97986	2.39565	24.5578	0.00016827	0.00253754	-0.530674	2.39565	2.37115	0.144244	0.328935	1.44919	2.39565	15.2205	0.00139617	0.0254891
ENSCAFG00845000128	2	PEPD	476493	peptidase D [Source:HGNC Symbol;Acc:HGNC:8840]	protein_coding	-1.1123	6.63119	10.7482	0.00502889	0.0290597	0.0243853	6.63119	0.00635168	0.937522	0.966119	1.13669	6.63119	12.8092	0.002708	0.0407754
ENSCAFG00845000205	2	CNKSR3,CNKSR3	484042,106557456	CNKSR family member 3 [Source:HGNC Symbol;Acc:HGNC:23034],CNKSR family member 3 [Source:HGNC Symbol;Acc:HGNC:23034]	protein_coding,protein_coding	-1.52775	4.05404	31.3033	4.94975e-05	0.000982851	-0.217584	4.05404	0.811457	0.381803	0.582839	1.31017	4.05404	26.3799	0.000118485	0.00423003
ENSCAFG00845000275	2	GALR1	106559928	galanin receptor 1 [Source:HGNC Symbol;Acc:HGNC:4132]	protein_coding	-3.98897	1.87565	87.5235	1.10687e-07	9.04364e-06	-0.853381	1.87565	6.80615	0.0196418	0.114631	3.13559	1.87565	61.3079	1.05807e-06	0.000155101
ENSCAFG00845000291	2				lncRNA	-3.34193	3.46968	58.0431	1.47916e-06	7.22759e-05	-0.761398	3.46968	4.56909	0.0492744	0.182701	2.58054	3.46968	39.8799	1.33126e-05	0.000961596
ENSCAFG00845000503	2	CCDC106	476376	coiled-coil domain containing 106 [Source:HGNC Symbol;Acc:HGNC:30181]	protein_coding	-1.11654	1.76823	12.775	0.00273479	0.0190746	-0.368146	1.76823	1.76232	0.204016	0.403535	0.748397	1.76823	6.68905	0.0205456	0.146753
ENSCAFG00845000586	2	SEC11C	404003	SEC11 homolog C, signal peptidase complex subunit [Source:VGNC Symbol;Acc:VGNC:45961]	protein_coding	-1.2779	5.8564	13.7254	0.00209027	0.0156896	-0.49861	5.8564	2.63998	0.124847	0.302563	0.779287	5.8564	6.02642	0.0266621	0.168956
ENSCAFG00845000707	2	MAMDC2	608871	MAM domain containing 2 [Source:HGNC Symbol;Acc:HGNC:23673]	protein_coding	-3.68469	2.43307	22.8612	0.000236927	0.00327558	-0.89482	2.43307	2.1608	0.162056	0.351321	2.78987	2.43307	15.0878	0.00144581	0.0261558
ENSCAFG00845000735	2		609911		protein_coding	-1.20763	2.8505	11.2607	0.00428953	0.0260814	-0.559019	2.8505	3.06504	0.100234	0.268773	0.648607	2.8505	3.83393	0.0689253	0.284374
ENSCAFG00845000744	2	BCAT2	484394	branched chain amino acid transaminase 2 [Source:HGNC Symbol;Acc:HGNC:977]	protein_coding	-1.63461	3.96202	18.1702	0.000668694	0.00675333	0.0522813	3.96202	0.023725	0.879622	0.933369	1.68689	3.96202	21.6087	0.000308233	0.00882894
ENSCAFG00845000826	2				lncRNA	-2.65968	1.76896	24.2139	0.000180129	0.00266398	-0.551158	1.76896	1.50977	0.237941	0.439792	2.10853	1.76896	17.3035	0.00082392	0.0178153
ENSCAFG00845000875	2	ECSCR,ECSCR	606815,478026	stimulator of interferon response cGAMP interactor 1 [Source:HGNC Symbol;Acc:HGNC:27962],stimulator of interferon response cGAMP interactor 1 [Source:HGNC Symbol;Acc:HGNC:27962]	protein_coding,protein_coding	-2.12249	8.81117	13.3431	0.00232613	0.0170617	-0.435616	8.81117	0.74472	0.401624	0.599489	1.68687	8.81117	9.7093	0.00702156	0.0748565
ENSCAFG00845001062	2	TJP2	403854	tight junction protein 2 [Source:NCBI gene (formerly Entrezgene);Acc:403854]	protein_coding	-1.14719	3.29391	8.51806	0.0105117	0.0488942	0.0151981	3.29391	0.00186253	0.966141	0.982007	1.16239	3.29391	9.9786	0.00642969	0.070867
ENSCAFG00845001263	2	HSPBP1	476381	HSPA (Hsp70) binding protein 1 [Source:HGNC Symbol;Acc:HGNC:24989]	protein_coding	-1.25822	4.13678	22.6342	0.000248327	0.00337237	-0.383311	4.13678	2.65421	0.123911	0.301182	0.87491	4.13678	12.7982	0.00271656	0.0408427
ENSCAFG00845001363	2	HSPB6	484574	heat shock protein family B (small) member 6 [Source:HGNC Symbol;Acc:HGNC:26511]	protein_coding	-1.36058	1.88332	12.3964	0.00305252	0.020587	-0.426432	1.88332	1.56937	0.229313	0.430308	0.934149	1.88332	6.7851	0.0198009	0.142715
ENSCAFG00845001385	2	MOSPD3	608423	motile sperm domain containing 3 [Source:HGNC Symbol;Acc:HGNC:25078]	protein_coding	-1.03509	2.93214	19.5486	0.00048544	0.00545531	-0.130959	2.93214	0.390002	0.541601	0.713324	0.904131	2.93214	17.247	0.000835367	0.017946
ENSCAFG00845001655	2	GAS7	608189		protein_coding	-1.20865	5.36807	12.5767	0.00289619	0.0197734	0.391627	5.36807	1.60442	0.224428	0.425413	1.60028	5.36807	24.2935	0.000177302	0.00573813
ENSCAFG00845001785	2	CD53	100855953	CD53 molecule [Source:HGNC Symbol;Acc:HGNC:1686]	protein_coding	-1.93929	6.36266	11.1517	0.00443576	0.0266297	-1.03133	6.36266	4.17365	0.0588785	0.2012	0.90796	6.36266	2.96859	0.105263	0.356406
ENSCAFG00845001860	2				lncRNA	-1.05225	2.40734	12.1153	0.0033157	0.021744	-0.117929	2.40734	0.190291	0.668834	0.80742	0.934317	2.40734	11.0327	0.00460198	0.0582878
ENSCAFG00845001985	2	MAN2A2	488745	mannosidase alpha class 2A member 2 [Source:HGNC Symbol;Acc:HGNC:6825]	protein_coding	-1.51268	2.46052	18.5028	0.00061816	0.00641856	-0.0958319	2.46052	0.0955262	0.761481	0.866093	1.41684	2.46052	18.43	0.000628848	0.0146457
ENSCAFG00845002092	2	RBM42	612999	RNA binding motif protein 42 [Source:HGNC Symbol;Acc:HGNC:28117]	protein_coding	-0.958907	6.87021	9.95895	0.00647089	0.0345412	0.189287	6.87021	0.470234	0.503251	0.683684	1.14819	6.87021	16.183	0.00108904	0.0215658
ENSCAFG00845002173	2				protein_coding	-1.31255	4.60996	16.5935	0.000982023	0.00885865	-0.361339	4.60996	1.59	0.226421	0.42722	0.951211	4.60996	10.1665	0.00605044	0.0682459
ENSCAFG00845002217	2	S100A8	490461	S100 calcium binding protein A8 [Source:NCBI gene (formerly Entrezgene);Acc:490461]	protein_coding	-1.65118	6.19919	20.7353	0.000372423	0.00452169	-1.06539	6.19919	11.2161	0.00434876	0.0532775	0.585792	6.19919	3.18417	0.094414	0.335754
ENSCAFG00845002249	2	FES	609483	FES proto-oncogene, tyrosine kinase [Source:HGNC Symbol;Acc:HGNC:3657]	protein_coding	-1.67609	6.5181	20.0997	0.000428718	0.00498354	-0.158809	6.5181	0.230332	0.638141	0.786279	1.51728	6.5181	18.7185	0.000587726	0.0140521
ENSCAFG00845002254	2	S100A8	100683919	S100 calcium binding protein A12 [Source:HGNC Symbol;Acc:HGNC:10489]	protein_coding	-5.12864	4.62808	56.8196	1.68365e-06	7.91644e-05	-2.04357	4.62808	15.9556	0.00115399	0.0270622	3.08508	4.62808	26.2279	0.000121927	0.00429458
ENSCAFG00845002261	2	LAIR1	484308		protein_coding	-1.66888	6.19199	9.72513	0.00698511	0.0364733	-0.322983	6.19199	0.46772	0.504377	0.684759	1.3459	6.19199	7.293	0.0163439	0.127361
ENSCAFG00845002325	2	AHCYL1	611790	adenosylhomocysteinase like 1 [Source:HGNC Symbol;Acc:HGNC:344]	protein_coding	-1.60795	6.61339	38.6046	1.59589e-05	0.000437029	-0.86097	6.61339	14.319	0.00177603	0.0329674	0.746978	6.61339	10.0346	0.0063138	0.0702411
ENSCAFG00845002388	2	RYR2	403615	ryanodine receptor 2 [Source:HGNC Symbol;Acc:HGNC:10484]	protein_coding	-1.82481	6.2346	21.52	0.000314145	0.00399386	-0.23348	6.2346	0.455452	0.509938	0.689509	1.59133	6.2346	18.6393	0.000598701	0.0141084
ENSCAFG00845002395	2	TGFB1,TGFB1	476451,403998	transforming growth factor beta 1 [Source:HGNC Symbol;Acc:HGNC:11766],transforming growth factor beta 1 [Source:HGNC Symbol;Acc:HGNC:11766]	protein_coding,protein_coding	-0.904369	3.66885	8.05136	0.0123945	0.054886	0.211155	3.66885	0.535172	0.475618	0.659594	1.11552	3.66885	13.9069	0.00198791	0.0327529
ENSCAFG00845002407	2	GAL3ST4	489843	galactose-3-O-sulfotransferase 4 [Source:HGNC Symbol;Acc:HGNC:24145]	protein_coding	-2.73397	3.24812	41.1467	1.11655e-05	0.000333227	-0.809592	3.24812	5.16048	0.0381196	0.15892	1.92438	3.24812	23.8171	0.000195005	0.00621024
ENSCAFG00845002457	2				protein_coding	-1.90134	2.08771	10.5896	0.00528642	0.0300428	-0.119146	2.08771	0.0554391	0.817012	0.896716	1.7822	2.08771	10.4517	0.00552259	0.0647638
ENSCAFG00845002510	2	NLRP1	489449	NLR family pyrin domain containing 1 [Source:HGNC Symbol;Acc:HGNC:14374]	protein_coding	-0.771435	6.28453	4.69182	0.0466758	0.136883	0.492955	6.28453	2.26852	0.152614	0.339946	1.26439	6.28453	14.0666	0.00190255	0.0319839
ENSCAFG00845002568	2	FNTB	490735	farnesyltransferase, CAAX box, beta [Source:VGNC Symbol;Acc:VGNC:109341]	protein_coding	-1.34836	2.42278	11.8765	0.00355981	0.0228676	-0.331265	2.42278	0.917146	0.353277	0.556184	1.01709	2.42278	7.82856	0.013428	0.112653
ENSCAFG00845002591	2	IQGAP1	479050	IQ motif containing GTPase activating protein 1 [Source:HGNC Symbol;Acc:HGNC:6110]	protein_coding	-1.05364	9.27634	12.2376	0.00319817	0.0212388	-0.230038	9.27634	0.722339	0.408624	0.604846	0.823604	9.27634	8.72303	0.00978995	0.0916089
ENSCAFG00845002664	2	CARD6	100688481	caspase recruitment domain family member 6 [Source:HGNC Symbol;Acc:HGNC:16394]	protein_coding	-1.35662	6.01152	38.5468	1.60924e-05	0.000439476	-0.579439	6.01152	8.93537	0.00910148	0.0765599	0.777181	6.01152	14.9969	0.00148094	0.0265503
ENSCAFG00845002706	2	MEFV	119872211	MEFV innate immunity regulator, pyrin [Source:HGNC Symbol;Acc:HGNC:6998]	protein_coding	-1.32361	5.24789	10.7234	0.00506821	0.0292162	-0.385213	5.24789	1.14771	0.30082	0.504907	0.938401	5.24789	6.30225	0.0238906	0.159264
ENSCAFG00845002996	2	SORT1	479915	sortilin 1 [Source:HGNC Symbol;Acc:HGNC:11186]	protein_coding	-3.51521	5.69427	48.0168	4.59327e-06	0.000172776	-0.696291	5.69427	2.84137	0.11237	0.285305	2.81892	5.69427	35.5033	2.52829e-05	0.0015091
ENSCAFG00845003005	2	DAB2	479353	DAB adaptor protein 2 [Source:HGNC Symbol;Acc:HGNC:2662]	protein_coding	-3.4923	6.56207	167.559	1.36841e-09	3.24768e-07	-1.38262	6.56207	39.4652	1.41144e-05	0.00173694	2.10968	6.56207	75.5294	2.86232e-07	5.82278e-05
ENSCAFG00845003034	2	ARHGAP35	484424	neuronal PAS domain protein 1 [Source:HGNC Symbol;Acc:HGNC:7894]	protein_coding	-0.861605	1.65535	4.46248	0.05167	0.147114	0.601876	1.65535	2.65959	0.123561	0.300614	1.46348	1.65535	14.3835	0.00174527	0.0298915
ENSCAFG00845003299	2	HOMEZ	100688484	homeobox and leucine zipper encoding [Source:HGNC Symbol;Acc:HGNC:20164]	protein_coding	-0.907647	2.33333	8.22534	0.0116507	0.0524779	0.20223	2.33333	0.502241	0.489292	0.67254	1.10988	2.33333	13.9907	0.00194263	0.0322735
ENSCAFG00845003478	2	ARG2	480364	arginase 2 [Source:NCBI gene (formerly Entrezgene);Acc:480364]	protein_coding	-2.80405	5.34058	43.0018	8.69248e-06	0.000275945	-1.58536	5.34058	19.4139	0.000500564	0.0170808	1.21869	5.34058	10.2251	0.00593744	0.0676077
ENSCAFG00845003626	2	NID2	480322	nidogen 2 [Source:HGNC Symbol;Acc:HGNC:13389]	protein_coding	-2.38818	5.6537	15.4298	0.00132178	0.0110533	-0.257041	5.6537	0.24138	0.630261	0.779882	2.13114	5.6537	13.8175	0.0020376	0.0332963
ENSCAFG00845003694	2		490056		protein_coding	-1.42808	1.49111	7.56825	0.0147632	0.061936	0.963224	1.49111	4.36693	0.0539338	0.191678	2.39131	1.49111	22.5363	0.000253437	0.00758638
ENSCAFG00845003783	2	ACTN1	480369	actinin alpha 1 [Source:HGNC Symbol;Acc:HGNC:163]	protein_coding	-2.24175	4.42557	31.75	4.59495e-05	0.00093284	-0.555036	4.42557	2.63435	0.125219	0.303031	1.68672	4.42557	20.8176	0.00036577	0.0100165
ENSCAFG00845004345	2				protein_coding	-1.01349	3.25599	11.2865	0.00425567	0.0259192	-0.453708	3.25599	2.83589	0.112689	0.285714	0.559785	3.25599	4.06385	0.0619245	0.266656
ENSCAFG00845004662	2	RAB31	608485	RAB31, member RAS oncogene family [Source:HGNC Symbol;Acc:HGNC:9771]	protein_coding	-1.09381	6.99441	24.2876	0.000177508	0.00263696	-0.1688	6.99441	0.716238	0.410565	0.606592	0.925008	6.99441	20.1397	0.000424897	0.0112047
ENSCAFG00845004695	2	MEAK7	489681	MTOR associated protein, eak-7 homolog [Source:HGNC Symbol;Acc:HGNC:29325]	protein_coding	-0.779292	4.02481	9.51758	0.00748097	0.0382412	0.243375	4.02481	1.12248	0.306004	0.509479	1.02267	4.02481	18.6766	0.000593494	0.0140521
ENSCAFG00845004743	2	STARD5	100685077	StAR related lipid transfer domain containing 5 [Source:HGNC Symbol;Acc:HGNC:18065]	protein_coding	-1.05824	3.2317	12.978	0.00257999	0.0183571	-0.169659	3.2317	0.416085	0.528556	0.70272	0.888577	3.2317	10.6016	0.00526645	0.0629448
ENSCAFG00845004989	2	EIF3I	478152	eukaryotic translation initiation factor 3 subunit I [Source:HGNC Symbol;Acc:HGNC:3272]	protein_coding	-1.07634	5.75679	14.2589	0.00180526	0.0141247	-0.524967	5.75679	4.24886	0.0568936	0.197946	0.551374	5.75679	4.44744	0.0520189	0.24346
ENSCAFG00845005133	2	PPM1N	484443	protein phosphatase, Mg2+/Mn2+ dependent 1N (putative) [Source:HGNC Symbol;Acc:HGNC:26845]	protein_coding	-1.01038	1.53159	13.4394	0.00226396	0.016704	0.144242	1.53159	0.34318	0.566635	0.731539	1.15462	1.53159	19.9924	0.000439141	0.0113697
ENSCAFG00845005159	2	EIF3K	476468	eukaryotic translation initiation factor 3 subunit K [Source:HGNC Symbol;Acc:HGNC:24656]	protein_coding	-1.02767	5.25587	16.9237	0.000904566	0.00833338	-0.627724	5.25587	7.91435	0.0130188	0.0922633	0.399951	5.25587	3.06736	0.100116	0.347479
ENSCAFG00845005366	2		612528		protein_coding	-2.00802	1.84795	54.9768	2.05504e-06	9.14491e-05	-1.05413	1.84795	20.5165	0.000390799	0.0148117	0.953883	1.84795	14.7468	0.00158278	0.0279242
ENSCAFG00845005400	2		491250		protein_coding	-1.65087	2.14252	27.1784	0.000102116	0.00173999	-0.526342	2.14252	3.62633	0.0760627	0.231081	1.12452	2.14252	14.6596	0.00162018	0.0283332
ENSCAFG00845005500	2	DSE	476271	dermatan sulfate epimerase [Source:HGNC Symbol;Acc:HGNC:21144]	protein_coding	-1.22362	6.39181	13.2899	0.00236127	0.0173068	-0.440386	6.39181	2.16455	0.161715	0.350735	0.783231	6.39181	6.41466	0.0228578	0.156703
ENSCAFG00845005860	2	SLC5A6	475698	solute carrier family 5 member 6 [Source:HGNC Symbol;Acc:HGNC:11041]	protein_coding	-1.23837	4.34468	8.47576	0.0106681	0.0493937	-0.191879	4.34468	0.255243	0.620686	0.773085	1.04649	4.34468	6.98842	0.0183247	0.13575
ENSCAFG00845005886	2	PTRH1	480713	peptidyl-tRNA hydrolase 1 homolog [Source:HGNC Symbol;Acc:HGNC:27039]	protein_coding	-1.52615	1.66915	9.0166	0.00885289	0.043156	0.0145591	1.66915	0.00106714	0.974367	0.98634	1.54071	1.66915	10.3237	0.0057528	0.066107
ENSCAFG00845005896	2	ANGEL1	490800	angel homolog 1 [Source:HGNC Symbol;Acc:HGNC:19961]	protein_coding	-0.630884	1.89688	4.0418	0.0625584	0.167405	0.561063	1.89688	3.84744	0.068489	0.218887	1.19195	1.89688	16.3085	0.00105497	0.0210965
ENSCAFG00845005907	2	YIF1B	484532	Yip1 interacting factor homolog B, membrane trafficking protein [Source:HGNC Symbol;Acc:HGNC:30511]	protein_coding	-0.447644	3.18679	1.91128	0.186886	0.351885	0.743423	3.18679	6.16767	0.0251989	0.128089	1.19107	3.18679	15.1745	0.00141316	0.025752
ENSCAFG00845006130	2	SCCPDH	119872548	saccharopine dehydrogenase (putative) [Source:HGNC Symbol;Acc:HGNC:24275]	protein_coding	-1.7647	4.13666	18.8206	0.000573909	0.00612497	0.176431	4.13666	0.240641	0.630781	0.780005	1.94113	4.13666	25.0393	0.000153125	0.00513924
ENSCAFG00845006172	2	RASSF6	482195	Ras association domain family member 6 [Source:HGNC Symbol;Acc:HGNC:20796]	protein_coding	-2.86461	1.92248	28.8243	7.5844e-05	0.00137207	-0.881959	1.92248	4.02781	0.0629645	0.208948	1.98265	1.92248	16.0368	0.00113032	0.0221355
ENSCAFG00845006252	2		100684301		lncRNA	-1.26216	5.86076	24.5423	0.000168785	0.00254147	-0.0324451	5.86076	0.020151	0.888989	0.93911	1.22972	5.86076	26.5578	0.000114594	0.00419301
ENSCAFG00845006262	2	TCF23	483008	transcription factor 23 [Source:HGNC Symbol;Acc:HGNC:18602]	protein_coding	-2.05803	2.64537	15.9937	0.00114281	0.00996633	-0.749344	2.64537	2.86662	0.110915	0.282953	1.30869	2.64537	7.58571	0.0146691	0.119462
ENSCAFG00845006428	2				lncRNA	-1.67685	3.77036	14.5454	0.0016706	0.0132901	-0.354323	3.77036	0.842506	0.37308	0.575675	1.32253	3.77036	10.4376	0.0055474	0.0649783
ENSCAFG00845006505	2	IL22RA2	100856046	interleukin 22 receptor subunit alpha 2 [Source:HGNC Symbol;Acc:HGNC:14901]	protein_coding	-5.19183	6.99919	17.8896	0.000714974	0.00707029	-2.1123	6.99919	5.15368	0.0382299	0.159101	3.07953	6.99919	8.23187	0.0116238	0.101281
ENSCAFG00845006567	2	IFNGR1	100856077		protein_coding	-1.73251	7.73033	11.2157	0.00434922	0.0263065	-0.599513	7.73033	1.74183	0.206527	0.40592	1.13299	7.73033	5.654	0.0310158	0.182506
ENSCAFG00845006824	2	MYO1F	485011	myosin IF [Source:HGNC Symbol;Acc:HGNC:7600]	protein_coding	-1.48071	7.30856	11.8607	0.00357657	0.0229416	-0.155244	7.30856	0.164388	0.690823	0.821063	1.32547	7.30856	10.8649	0.00484857	0.0604454
ENSCAFG00845007032	2	MFNG	610303	MFNG O-fucosylpeptide 3-beta-N-acetylglucosaminyltransferase [Source:HGNC Symbol;Acc:HGNC:7038]	protein_coding	-2.07295	4.59005	31.5428	4.75582e-05	0.000955766	0.0707309	4.59005	0.0480794	0.82937	0.903925	2.14368	4.59005	37.0639	1.9987e-05	0.00133712
ENSCAFG00845007136	2	LDHB			protein_coding	-1.28515	3.02916	13.0026	0.00256194	0.0182802	-0.5091	3.02916	2.5999	0.127527	0.306606	0.776045	3.02916	5.57147	0.0320889	0.186152
ENSCAFG00845007152	2		100684847		protein_coding	-1.24077	5.50251	45.1864	6.54002e-06	0.000227146	-0.340888	5.50251	4.28462	0.0559774	0.195897	0.899878	5.50251	27.7698	9.16404e-05	0.00366999
ENSCAFG00845007348	2	RAC2	481271	Rac family small GTPase 2 [Source:HGNC Symbol;Acc:HGNC:9802]	protein_coding	-1.33673	7.25663	15.4621	0.00131073	0.0109978	-0.444254	7.25663	2.15825	0.162288	0.351594	0.892477	7.25663	8.09974	0.0121823	0.104774
ENSCAFG00845007379	2	SLC46A1	491166	solute carrier family 46 member 1 [Source:HGNC Symbol;Acc:HGNC:30521]	protein_coding	-1.27269	3.65723	14.4294	0.00172369	0.0136689	-0.188154	3.65723	0.397554	0.537762	0.710674	1.08454	3.65723	12.0778	0.00335279	0.0469695
ENSCAFG00845007632	2	CROT	482283	carnitine O-octanoyltransferase [Source:HGNC Symbol;Acc:HGNC:2366]	protein_coding	-1.64358	4.32913	57.8135	1.5153e-06	7.33228e-05	-0.682786	4.32913	12.9612	0.00259243	0.0412877	0.960798	4.32913	23.3894	0.000212621	0.00660009
ENSCAFG00845007809	2	ALDOC	480622	aldolase, fructose-bisphosphate C [Source:NCBI gene (formerly Entrezgene);Acc:480622]	protein_coding	-2.33833	5.1295	86.737	1.17386e-07	9.36087e-06	-1.18082	5.1295	30.2087	5.9583e-05	0.00449942	1.15751	5.1295	25.9482	0.000128562	0.0044808
ENSCAFG00845007987	2	ALAD	474808	aminolevulinate dehydratase [Source:HGNC Symbol;Acc:HGNC:395]	protein_coding	-1.05553	2.92313	16.0298	0.00113232	0.00989219	-0.189271	2.92313	0.644322	0.434577	0.627352	0.866256	2.92313	12.5185	0.00294562	0.0429909
ENSCAFG00845008023	2	PSEN2	490382	presenilin 2 [Source:NCBI gene (formerly Entrezgene);Acc:490382]	protein_coding	-1.46198	4.54237	21.7534	0.000298862	0.00385888	-0.223319	4.54237	0.64471	0.434441	0.627341	1.23867	4.54237	17.9491	0.000704867	0.0158603
ENSCAFG00845008036	2	IL23A	481110	interleukin 23 subunit alpha [Source:HGNC Symbol;Acc:HGNC:15488]	protein_coding	-3.91803	7.23842	11.4608	0.00403513	0.0250293	-1.40837	7.23842	2.31243	0.148962	0.33518	2.50966	7.23842	5.80368	0.0291738	0.177971
ENSCAFG00845008039	2	ZNF260	102152692	zinc finger protein 260 [Source:HGNC Symbol;Acc:HGNC:13499]	protein_coding	-1.32437	2.52474	18.5923	0.000605322	0.00633337	-0.236316	2.52474	0.754344	0.39867	0.597496	1.08806	2.52474	14.4566	0.00171109	0.0295601
ENSCAFG00845008136	2	DCXR	475926	dicarbonyl and L-xylulose reductase [Source:HGNC Symbol;Acc:HGNC:18985]	protein_coding	-1.24117	4.3871	12.7409	0.0027618	0.0191444	-0.392102	4.3871	1.60404	0.224481	0.425413	0.849068	4.3871	6.98179	0.0183707	0.135871
ENSCAFG00845008148	2	ANGPTL2	480720	angiopoietin like 2 [Source:HGNC Symbol;Acc:HGNC:490]	protein_coding	-1.86456	2.48357	7.88473	0.0131584	0.0572359	0.500215	2.48357	0.737114	0.403982	0.601567	2.36478	2.48357	13.5715	0.00218176	0.034809
ENSCAFG00845008171	2	RND3	483917	Rho family GTPase 3 [Source:HGNC Symbol;Acc:HGNC:671]	protein_coding	-1.04155	5.2401	9.9313	0.00652938	0.0347264	-0.264255	5.2401	0.794178	0.38679	0.586749	0.77729	5.2401	6.46575	0.0224053	0.155029
ENSCAFG00845008232	2	LCP1	476921	lymphocyte cytosolic protein 1 [Source:HGNC Symbol;Acc:HGNC:6528]	protein_coding	-1.8889	10.8827	33.2397	3.60425e-05	0.000785468	-0.50491	10.8827	3.10235	0.0983661	0.266154	1.38399	10.8827	20.7996	0.000367213	0.0100284
ENSCAFG00845008508	2	MAPK14	612821	mitogen-activated protein kinase 13 [Source:HGNC Symbol;Acc:HGNC:6875]	protein_coding	-3.24771	3.74135	113.409	1.98947e-08	2.44827e-06	-1.38907	3.74135	30.9262	5.27357e-05	0.00424537	1.85864	3.74135	45.3715	6.38731e-06	0.000553641
ENSCAFG00845008517	2	ZNF395	486094	zinc finger protein 395 [Source:HGNC Symbol;Acc:HGNC:18737]	protein_coding	-1.3352	3.74046	22.8973	0.000235168	0.0032603	-0.11901	3.74046	0.229459	0.638774	0.786669	1.21619	3.74046	21.7448	0.000299413	0.00862585
ENSCAFG00845009152	2	NDUFV1	476004	NADH:ubiquinone oxidoreductase core subunit V1 [Source:HGNC Symbol;Acc:HGNC:7716]	protein_coding	-1.12332	5.99748	20.9649	0.000354192	0.00436954	-0.520391	5.99748	5.64548	0.0311246	0.143038	0.60293	5.99748	7.16987	0.0171134	0.130318
ENSCAFG00845009440	2	DOK3	489087	docking protein 3 [Source:HGNC Symbol;Acc:HGNC:24583]	protein_coding	-1.30976	5.2817	12.9409	0.00260751	0.01846	0.0396336	5.2817	0.0147348	0.904982	0.948665	1.34939	5.2817	15.537	0.00128545	0.0241306
ENSCAFG00845009458	2	FASTK	482802	Fas activated serine/threonine kinase [Source:NCBI gene (formerly Entrezgene);Acc:482802]	protein_coding	-0.84597	5.11029	11.5491	0.00392836	0.0245197	0.401843	5.11029	3.11873	0.0975593	0.264782	1.24781	5.11029	28.1616	8.53729e-05	0.00350204
ENSCAFG00845010151	2		489092		protein_coding	-2.14619	4.78869	18.354	0.000640212	0.00656547	-0.397436	4.78869	0.840646	0.373594	0.575962	1.74875	4.78869	13.9554	0.00196158	0.0323726
ENSCAFG00845010718	2	RAB24	479277	RAB24, member RAS oncogene family [Source:HGNC Symbol;Acc:HGNC:9765]	protein_coding	-1.08898	6.73393	12.5819	0.00289184	0.0197708	0.0494992	6.73393	0.031888	0.860643	0.922948	1.13848	6.73393	15.6776	0.00123948	0.0236237
ENSCAFG00845010977	2	CAP1	475317		protein_coding	-1.00621	9.83431	15.0531	0.00145911	0.0119314	-0.566813	9.83431	5.96524	0.0273262	0.134441	0.439396	9.83431	3.43083	0.0835981	0.315407
ENSCAFG00845011043	2	MYCL	482461	MYCL proto-oncogene, bHLH transcription factor [Source:HGNC Symbol;Acc:HGNC:7555]	protein_coding	-2.04755	1.2845	17.0492	0.000876963	0.00817554	-0.102201	1.2845	0.058555	0.812043	0.894019	1.94535	1.2845	17.1968	0.000845706	0.018129
ENSCAFG00845011131	2	STEAP2	482291	STEAP2 metalloreductase [Source:HGNC Symbol;Acc:HGNC:17885]	protein_coding	-2.97135	5.00813	18.7562	0.000582569	0.0061646	-0.955481	5.00813	2.79688	0.114991	0.288651	2.01587	5.00813	10.2555	0.00587975	0.0671934
ENSCAFG00845011262	2	ALKBH7	611351	alkB homolog 7 [Source:HGNC Symbol;Acc:HGNC:21306]	protein_coding	-1.40043	2.98442	11.6264	0.0038376	0.0240574	-0.3097	2.98442	0.727008	0.407148	0.603363	1.09073	2.98442	8.1521	0.0119574	0.103375
ENSCAFG00845011282	2	SLC29A1	442966	solute carrier family 29 member 1 [Source:VGNC Symbol;Acc:VGNC:110607]	protein_coding	-1.97169	7.64215	12.7705	0.00273833	0.0190746	-0.599239	7.64215	1.55389	0.231514	0.432209	1.37245	7.64215	7.25733	0.0165627	0.127982
ENSCAFG00845011300	2	CLPP	611738	caseinolytic mitochondrial matrix peptidase proteolytic subunit [Source:HGNC Symbol;Acc:HGNC:2084]	protein_coding	-0.855525	3.97355	6.65362	0.0208285	0.0776712	0.329243	3.97355	1.1905	0.292297	0.496865	1.18477	3.97355	14.3903	0.00174205	0.0298877
ENSCAFG00845011433	2	TSPAN32	483667	tetraspanin 32 [Source:HGNC Symbol;Acc:HGNC:13410]	protein_coding	-1.41034	3.32144	8.84657	0.00938243	0.0451589	0.0452313	3.32144	0.011499	0.916013	0.954258	1.45557	3.32144	10.6252	0.0052274	0.0628342
ENSCAFG00845011443	2	ZNF462	481655	zinc finger protein 462 [Source:HGNC Symbol;Acc:HGNC:21684]	protein_coding	-0.970743	2.52085	6.94388	0.0186369	0.0720887	0.397657	2.52085	1.42509	0.250947	0.453324	1.3684	2.52085	15.4377	0.00131906	0.0244394
ENSCAFG00845011550	2	ITGAM	489928	integrin subunit alpha M [Source:HGNC Symbol;Acc:HGNC:6149]	protein_coding	-1.37092	5.35717	10.6013	0.00526693	0.0299671	-0.435254	5.35717	1.35536	0.26237	0.465499	0.935666	5.35717	5.78819	0.0293584	0.178333
ENSCAFG00845011648	2	CD180	487234	CD180 molecule [Source:HGNC Symbol;Acc:HGNC:6726]	protein_coding	-3.80823	1.68118	65.1609	7.25638e-07	3.90981e-05	-1.48008	1.68118	16.1335	0.00110281	0.0266408	2.32814	1.68118	28.8254	7.58292e-05	0.00320282
ENSCAFG00845011661	2	IL1B	403974	interleukin 1 beta [Source:NCBI gene (formerly Entrezgene);Acc:403974]	protein_coding	-2.1974	12.2075	24.4401	0.000172225	0.00257383	-1.24525	12.2075	10.5644	0.00532875	0.0587692	0.952149	12.2075	5.66303	0.0309009	0.182344
ENSCAFG00845011910	2	FDPS	480129	farnesyl diphosphate synthase [Source:HGNC Symbol;Acc:HGNC:3631]	protein_coding	-1.62059	7.08543	22.8089	0.000239499	0.00329741	-0.708346	7.08543	5.62787	0.031351	0.143417	0.912241	7.08543	8.60907	0.0101839	0.0941808
ENSCAFG00845012296	2				protein_coding	-1.74799	6.108	30.8352	5.35529e-05	0.00105289	-0.676047	6.108	6.0056	0.026886	0.133115	1.07194	6.108	13.7365	0.00208385	0.0337205
ENSCAFG00845012536	2	GAMT	485085	guanidinoacetate N-methyltransferase [Source:HGNC Symbol;Acc:HGNC:4136]	protein_coding	-1.20512	2.3612	22.799	0.000239987	0.00329958	-0.514203	2.3612	5.2778	0.0362731	0.154541	0.69092	2.3612	8.80928	0.00950333	0.0899612
ENSCAFG00845012651	2	ZNF668	489920	zinc finger protein 668 [Source:HGNC Symbol;Acc:HGNC:25821]	protein_coding	-0.453665	1.96152	1.88924	0.189303	0.354827	0.69319	1.96152	5.23097	0.0369975	0.15635	1.14685	1.96152	13.6592	0.00212912	0.034286
ENSCAFG00845012751	2	ENDOV	608430	endonuclease V [Source:HGNC Symbol;Acc:HGNC:26640]	protein_coding	-1.62546	3.20332	30.0722	6.0997e-05	0.00115373	-0.196584	3.20332	0.568269	0.462517	0.649897	1.42888	3.20332	26.4882	0.000116099	0.00419301
ENSCAFG00845012854	2	CACNA1G	480551	acyl-CoA synthetase family member 2 [Source:HGNC Symbol;Acc:HGNC:26101]	protein_coding	-1.67076	5.18877	23.5466	0.000205945	0.00296745	0.111491	5.18877	0.13277	0.720618	0.839346	1.78225	5.18877	29.7163	6.48651e-05	0.0029125
ENSCAFG00845012873	2	HSD3B7	489917	hydroxy-delta-5-steroid dehydrogenase, 3 beta- and steroid delta-isomerase 7 [Source:HGNC Symbol;Acc:HGNC:18324]	protein_coding	-1.62933	5.54006	32.6748	3.94829e-05	0.000833824	-0.298762	5.54006	1.40808	0.253671	0.455337	1.33057	5.54006	25.0917	0.000151573	0.00513906
ENSCAFG00845013011	2	ATP5F1D	476756	ATP synthase F1 subunit delta [Source:HGNC Symbol;Acc:HGNC:837]	protein_coding	-1.46794	3.73411	9.41725	0.00773503	0.039278	-0.532307	3.73411	1.59129	0.226243	0.4272	0.935634	3.73411	4.48986	0.0510421	0.241093
ENSCAFG00845013218	2	SGSH	403707	N-sulfoglucosamine sulfohydrolase [Source:NCBI gene (formerly Entrezgene);Acc:403707]	protein_coding	-1.35414	5.18015	9.80106	0.00681316	0.0358383	0.0660918	5.18015	0.0290776	0.866859	0.92619	1.42023	5.18015	12.1486	0.00328316	0.0461588
ENSCAFG00845013290	2	PRAG1	482885	PEAK1 related, kinase-activating pseudokinase 1 [Source:HGNC Symbol;Acc:HGNC:25438]	protein_coding	-2.94622	2.44344	43.7619	7.86359e-06	0.000261281	-0.390862	2.44344	1.13534	0.303347	0.506832	2.55535	2.44344	36.853	2.06231e-05	0.00135244
ENSCAFG00845013589	2		611162		protein_coding	-2.42674	1.5815	21.1668	0.00033899	0.0042291	-1.02484	1.5815	5.34556	0.0352541	0.152788	1.4019	1.5815	8.30635	0.0113219	0.100139
ENSCAFG00845013735	2	TMEM236	606855	transmembrane protein 236 [Source:HGNC Symbol;Acc:HGNC:23473]	protein_coding	-2.73791	1.17948	27.1144	0.000103329	0.00175466	-1.74233	1.17948	15.7954	0.0012024	0.0276035	0.995581	1.17948	4.29381	0.0557447	0.253732
ENSCAFG00845013738	2	GLRX	609246	glutaredoxin [Source:HGNC Symbol;Acc:HGNC:4330]	protein_coding	-1.20403	7.80397	13.1767	0.00243812	0.0177525	-0.422875	7.80397	2.03939	0.173585	0.366316	0.781154	7.80397	6.53132	0.0218398	0.152626
ENSCAFG00845013846	2	ST8SIA6	487115	ST8 alpha-N-acetyl-neuraminide alpha-2,8-sialyltransferase 6 [Source:NCBI gene (formerly Entrezgene);Acc:487115]	protein_coding	-3.94583	2.40951	13.7338	0.00208543	0.0156871	-1.9913	2.40951	5.60274	0.0316773	0.144314	1.95453	2.40951	4.20201	0.0581207	0.258871
ENSCAFG00845013894	2	CARHSP1	610212	calcium regulated heat stable protein 1 [Source:HGNC Symbol;Acc:HGNC:17150]	protein_coding	-1.54249	6.39102	9.6391	0.00718594	0.0372406	-0.138733	6.39102	0.0986871	0.7577	0.863474	1.40375	6.39102	9.09416	0.00862279	0.0847652
ENSCAFG00845014053	2	ABAT	479856	4-aminobutyrate aminotransferase [Source:HGNC Symbol;Acc:HGNC:23]	protein_coding	-1.95995	3.78525	33.4718	3.47287e-05	0.000762464	-0.540777	3.78525	3.38602	0.0854484	0.245673	1.41918	3.78525	20.3942	0.000401513	0.0106721
ENSCAFG00845014132	2	ZNF48	489901	zinc finger protein 48 [Source:HGNC Symbol;Acc:HGNC:13114]	protein_coding	-1.01971	2.59668	12.1521	0.00327983	0.021594	0.101653	2.59668	0.149575	0.704326	0.828991	1.12136	2.59668	16.7459	0.000945371	0.01947
ENSCAFG00845014271	2	EVI2A	100688963	ecotropic viral integration site 2A [Source:HGNC Symbol;Acc:HGNC:3499]	protein_coding	-1.92483	7.26273	14.6179	0.00163839	0.0130966	-0.487853	7.26273	1.23004	0.284715	0.48872	1.43698	7.26273	9.47134	0.00759684	0.0780123
ENSCAFG00845014474	2	LRG1	611876	leucine rich alpha-2-glycoprotein 1 [Source:HGNC Symbol;Acc:HGNC:29480]	protein_coding	-3.18696	5.3967	8.47562	0.0106686	0.0493937	-0.62891	5.3967	0.48283	0.497675	0.679193	2.55805	5.3967	6.26759	0.0242199	0.160096
ENSCAFG00845014498	2	A4GALT	481222	alpha 1,4-galactosyltransferase (P blood group) [Source:HGNC Symbol;Acc:HGNC:18149]	protein_coding	-1.63861	3.28957	15.813	0.00119697	0.0102946	-0.782453	3.28957	4.70492	0.0464079	0.177563	0.856155	3.28957	5.13027	0.0386127	0.205385
ENSCAFG00845014696	2	LDHB	477675	lactate dehydrogenase B [Source:NCBI gene (formerly Entrezgene);Acc:477675]	protein_coding	-1.25226	5.43939	14.326	0.00177265	0.0139647	-0.522023	5.43939	3.14506	0.0962786	0.263121	0.730233	5.43939	5.76256	0.0296669	0.17955
ENSCAFG00845014862	2	RAP1GAP2	491204	RAP1 GTPase activating protein 2 [Source:HGNC Symbol;Acc:HGNC:29176]	protein_coding	-2.36458	2.57202	17.7058	0.000747271	0.00728132	-0.527124	2.57202	1.22235	0.286169	0.490126	1.83745	2.57202	12.2523	0.00318436	0.0454824
ENSCAFG00845014897	2	AHRR	488074	aryl hydrocarbon receptor repressor [Source:HGNC Symbol;Acc:HGNC:346]	protein_coding	-1.38228	6.00709	13.0549	0.00252401	0.0180872	0.00816193	6.00709	0.000567915	0.981299	0.989663	1.39045	6.00709	14.94	0.00150344	0.0268301
ENSCAFG00845015017	2	LGALS3	404021	galectin 3 [Source:NCBI gene (formerly Entrezgene);Acc:404021]	protein_coding	-1.69919	9.92961	22.0747	0.000279187	0.00366176	-0.365407	9.92961	1.31235	0.269765	0.472996	1.33378	9.92961	15.7343	0.00122148	0.0234148
ENSCAFG00845015298	2	ARL6	612796	ADP ribosylation factor like GTPase 6 [Source:HGNC Symbol;Acc:HGNC:13210]	protein_coding	-1.2782	4.09346	16.8912	0.000911874	0.00836206	-0.39688	4.09346	2.06052	0.171506	0.364049	0.88132	4.09346	9.3911	0.00780284	0.0792852
ENSCAFG00845015437	2	NAPRT	609412	nicotinate phosphoribosyltransferase [Source:HGNC Symbol;Acc:HGNC:30450]	protein_coding	-2.20473	3.55408	54.3398	2.20438e-06	9.65413e-05	-0.511449	3.55408	3.96866	0.0647162	0.211922	1.69328	3.55408	36.9196	2.04199e-05	0.00135244
ENSCAFG00845015457	2	GK	480872		protein_coding	-1.07505	6.14632	15.2779	0.00137532	0.0113959	-0.119197	6.14632	0.23211	0.636857	0.785085	0.955849	6.14632	13.9601	0.00195904	0.0323726
ENSCAFG00845015543	2	SEPTIN9	483339	septin 9 [Source:HGNC Symbol;Acc:HGNC:7323]	protein_coding	-0.298956	4.5236	0.698277	0.416363	0.593579	0.882056	4.5236	6.97131	0.0184439	0.110685	1.18101	4.5236	12.165	0.00326737	0.0461588
ENSCAFG00845015573	2		611962		protein_coding	-1.25252	4.29948	37.3643	1.91187e-05	0.000489911	-0.689641	4.29948	14.3864	0.0017439	0.0327804	0.562877	4.29948	9.00322	0.00889331	0.0862182
ENSCAFG00845015666	2	SREBF2	481228	sterol regulatory element binding transcription factor 2 [Source:HGNC Symbol;Acc:HGNC:11290]	protein_coding	-0.801545	5.13127	3.69042	0.0737696	0.187729	0.656062	5.13127	2.90906	0.108519	0.279297	1.45761	5.13127	13.4267	0.00227206	0.0358884
ENSCAFG00845015686	2	SCRN2	491046	secernin 2 [Source:HGNC Symbol;Acc:HGNC:30381]	protein_coding	-1.70708	2.9532	15.5608	0.00127752	0.0107918	-0.846285	2.9532	5.02618	0.0403692	0.164343	0.860792	2.9532	4.70644	0.046377	0.228741
ENSCAFG00845015780	2	PTPN7	607227	protein tyrosine phosphatase non-receptor type 7 [Source:HGNC Symbol;Acc:HGNC:9659]	protein_coding	-1.21136	2.92207	10.929	0.0047526	0.027867	0.195609	2.92207	0.354829	0.560197	0.727468	1.40696	2.92207	16.5412	0.00099496	0.0201991
ENSCAFG00845015817	2	SCARB1	486241	scavenger receptor class B member 1 [Source:HGNC Symbol;Acc:HGNC:1664]	protein_coding	-0.99321	3.36589	11.7006	0.00375265	0.023708	0.26112	3.36589	0.989757	0.335445	0.539934	1.25433	3.36589	21.043	0.000348221	0.0096687
ENSCAFG00845015958	2	F13A1	478711	coagulation factor XIII A chain [Source:HGNC Symbol;Acc:HGNC:3531]	protein_coding	-3.55351	1.79903	8.82696	0.0094458	0.045364	-1.86043	1.79903	3.76203	0.0713036	0.223056	1.69308	1.79903	2.44825	0.138325	0.408438
ENSCAFG00845016049	2	CALML6	607269	calmodulin like 6 [Source:HGNC Symbol;Acc:HGNC:24193]	protein_coding	-3.87307	2.02969	26.8442	0.000108632	0.00182913	-1.75598	2.02969	8.89954	0.00921367	0.0771132	2.11709	2.02969	9.76742	0.00688875	0.0737562
ENSCAFG00845016058	2	CCND3	608847	cyclin D3 [Source:HGNC Symbol;Acc:HGNC:1585]	protein_coding	-1.42097	6.14534	30.7931	5.39353e-05	0.00105624	-0.571625	6.14534	6.3511	0.0234353	0.123248	0.849347	6.14534	13.0176	0.002551	0.0391093
ENSCAFG00845016088	2		100855633		protein_coding	-1.19715	4.34289	29.5589	6.66641e-05	0.0012444	-0.354171	4.34289	3.25339	0.0912182	0.25577	0.84298	4.34289	17.1386	0.000857886	0.0182722
ENSCAFG00845016220	2	NCKAP1L	486492	NCK associated protein 1 like [Source:HGNC Symbol;Acc:HGNC:4862]	protein_coding	-0.755253	5.56669	10.2919	0.00581155	0.0320531	0.323358	5.56669	2.2579	0.153514	0.341019	1.07861	5.56669	23.7797	0.000196478	0.00622761
ENSCAFG00845016585	2	ARRB2	607262	arrestin beta 2 [Source:HGNC Symbol;Acc:HGNC:712]	protein_coding	-1.43334	6.25172	22.4042	0.000260516	0.00348567	-0.169852	6.25172	0.396338	0.538376	0.710799	1.26349	6.25172	19.9546	0.000442886	0.0114209
ENSCAFG00845016684	2				lncRNA	-1.63045	2.14653	29.149	7.16206e-05	0.00130993	0.215793	2.14653	0.659694	0.429261	0.623833	1.84624	2.14653	41.297	1.09379e-05	0.000819765
ENSCAFG00845016723	2		119866750		protein_coding	-1.10753	4.78289	39.4539	1.41369e-05	0.000399196	-0.493851	4.78289	9.84548	0.00671483	0.0657956	0.613678	4.78289	14.3434	0.00176429	0.0300623
ENSCAFG00845016814	2	FOXO4	100855644	forkhead box O4 [Source:HGNC Symbol;Acc:HGNC:7139]	protein_coding	-1.12199	3.15766	6.51317	0.0219947	0.0805746	0.375908	3.15766	0.897388	0.358366	0.560961	1.4979	3.15766	12.8995	0.00263866	0.0399123
ENSCAFG00845016972	2	MYBPC2	476404	myosin binding protein C2 [Source:HGNC Symbol;Acc:HGNC:7550]	protein_coding	-1.60577	2.8137	21.8093	0.000295326	0.00383342	-0.0185688	2.8137	0.00375645	0.951931	0.974878	1.5872	2.8137	23.9575	0.000189586	0.00609081
ENSCAFG00845017032	2	ACSS2	477205	acyl-CoA synthetase short chain family member 2 [Source:HGNC Symbol;Acc:HGNC:15814]	protein_coding	-1.30919	6.50724	33.2021	3.62606e-05	0.000787464	-0.574358	6.50724	8.09552	0.0122007	0.0889658	0.734834	6.50724	12.4132	0.00303755	0.0441326
ENSCAFG00845017060	2	JAZF1	475265	JAZF zinc finger 1 [Source:HGNC Symbol;Acc:HGNC:28917]	protein_coding	-1.75903	4.26343	19.369	0.000505733	0.00562628	-0.636401	4.26343	3.31679	0.0884039	0.2507	1.12263	4.26343	9.2846	0.0080862	0.0814174
ENSCAFG00845017286	2	SEC23IP	100856192	inositol polyphosphate-5-phosphatase F [Source:HGNC Symbol;Acc:HGNC:17054]	protein_coding	-1.16288	3.9627	11.1186	0.00448125	0.0268433	-0.0813176	3.9627	0.0677814	0.798104	0.886361	1.08156	3.9627	11.0459	0.00458317	0.0581235
ENSCAFG00845017307	2	FGD4	486615	FYVE, RhoGEF and PH domain containing 4 [Source:HGNC Symbol;Acc:HGNC:19125]	protein_coding	-1.00668	6.23754	9.51251	0.00749356	0.0382663	-0.252323	6.23754	0.740072	0.403062	0.600881	0.754359	6.23754	6.24929	0.024396	0.160726
ENSCAFG00845017433	2	HHEX	608175	hematopoietically expressed homeobox [Source:HGNC Symbol;Acc:HGNC:4901]	protein_coding	-1.58001	2.88546	24.27	0.000178131	0.00264228	-0.314396	2.88546	1.24348	0.282198	0.486165	1.26561	2.88546	17.9173	0.000710258	0.0159104
ENSCAFG00845017561	2	CSRP1	607054		protein_coding	-1.2461	5.9353	8.67868	0.00994114	0.0469192	-0.0806248	5.9353	0.0451922	0.834488	0.907078	1.16547	5.9353	8.69403	0.00988852	0.0922065
ENSCAFG00845017732	2	FILIP1L	478537	filamin A interacting protein 1 like [Source:HGNC Symbol;Acc:HGNC:24589]	protein_coding	-1.33438	2.89744	18.6355	0.000599232	0.00628091	-0.579965	2.89744	4.50334	0.0507362	0.185379	0.754417	2.89744	7.02251	0.0180897	0.134466
ENSCAFG00845017750	2	DMD	606758	dystrophin [Source:VGNC Symbol;Acc:VGNC:54134]	protein_coding	-1.35579	4.37306	10.7681	0.00499762	0.0288958	-0.198046	4.37306	0.2901	0.597992	0.755677	1.15775	4.37306	9.03786	0.00878912	0.0856402
ENSCAFG00845017843	2	PID1	100685906	phosphotyrosine interaction domain containing 1 [Source:HGNC Symbol;Acc:HGNC:26084]	protein_coding	-2.84498	4.67938	96.0377	6.02273e-08	5.66364e-06	-0.609774	4.67938	6.28289	0.024074	0.125114	2.23521	4.67938	68.223	5.44681e-07	9.04897e-05
ENSCAFG00845018314	2		100856535		protein_coding	-1.54651	2.3062	13.831	0.00203	0.0153762	-0.437592	2.3062	1.44002	0.248588	0.451516	1.10892	2.3062	8.24045	0.0115885	0.101281
ENSCAFG00845018335	2		609800		protein_coding	-1.45937	8.74765	10.4372	0.00554809	0.0310868	-0.282866	8.74765	0.495922	0.491993	0.674394	1.17651	8.74765	7.84484	0.0133493	0.112388
ENSCAFG00845018630	2	CCNH	479156	cyclin H [Source:HGNC Symbol;Acc:HGNC:1594]	protein_coding	-1.04373	6.15614	32.6169	3.98559e-05	0.000838152	-0.469986	6.15614	8.25859	0.0115144	0.0862982	0.573741	6.15614	11.6871	0.00376792	0.0509615
ENSCAFG00845018790	2	CALML4	478351	calmodulin like 4 [Source:HGNC Symbol;Acc:HGNC:18445]	protein_coding	-1.20093	4.1728	13.4589	0.00225166	0.0166379	-0.291669	4.1728	0.9975	0.33362	0.53785	0.909257	4.1728	8.9776	0.00897126	0.0867367
ENSCAFG00845018820	2	AGPAT3	100687022	1-acylglycerol-3-phosphate O-acyltransferase 3 [Source:HGNC Symbol;Acc:HGNC:326]	protein_coding	-1.62383	3.25856	36.6052	2.14002e-05	0.000532512	-0.214934	3.25856	0.82901	0.376835	0.578525	1.4089	3.25856	31.4587	4.82289e-05	0.00243227
ENSCAFG00845018873	2	SPR	483118	sepiapterin reductase [Source:HGNC Symbol;Acc:HGNC:11257]	protein_coding	-1.10342	4.33549	9.74492	0.00693982	0.0362749	0.0693976	4.33549	0.0475538	0.830289	0.904417	1.17281	4.33549	12.5212	0.00294333	0.0429909
ENSCAFG00845019166	2				protein_coding	-1.66253	2.50925	55.4867	1.94375e-06	8.80695e-05	-0.495908	2.50925	6.46348	0.0224253	0.121092	1.16663	2.50925	31.7491	4.5956e-05	0.00233719
ENSCAFG00845019516	2	THRB	403599	thyroid hormone receptor beta [Source:HGNC Symbol;Acc:HGNC:11799]	protein_coding	-1.92275	3.53581	65.446	7.06182e-07	3.82566e-05	-0.894099	3.53581	18.8413	0.000571145	0.018306	1.02865	3.53581	22.3371	0.000264201	0.00786135
ENSCAFG00845019566	2				protein_coding	-1.19684	4.92715	27.1791	0.000102103	0.00173999	-0.249534	4.92715	1.47849	0.24264	0.445832	0.947305	4.92715	19.7776	0.000460896	0.0118019
ENSCAFG00845019619	2	ACADVL	489463	acyl-CoA dehydrogenase very long chain [Source:HGNC Symbol;Acc:HGNC:92]	protein_coding	-1.16036	7.66568	15.5684	0.00127503	0.0107874	-0.0511562	7.66568	0.0373806	0.849263	0.915284	1.10921	7.66568	16.3043	0.0010561	0.0210965
ENSCAFG00845019636	2	GLA	119868482	galactosidase alpha [Source:HGNC Symbol;Acc:HGNC:4296]	protein_coding	-1.36415	3.79487	12.9478	0.00260237	0.0184367	-0.207761	3.79487	0.380556	0.546476	0.716841	1.15639	3.79487	10.7098	0.00508997	0.061617
ENSCAFG00845019683	2	DNMT3L	608536	DNA methyltransferase 3 like [Source:VGNC Symbol;Acc:VGNC:111472]	protein_coding	-3.16598	3.44154	9.55542	0.00738763	0.0378222	-0.0512416	3.44154	0.00369062	0.952353	0.975147	3.11473	3.44154	10.0217	0.00634042	0.07038
ENSCAFG00845019687	2	CDC42EP3	475726	CDC42 effector protein 3 [Source:HGNC Symbol;Acc:HGNC:16943]	protein_coding	-1.95524	4.32423	45.4684	6.309e-06	0.000220997	-0.399923	4.32423	2.51151	0.13369	0.314763	1.55532	4.32423	33.0873	3.69359e-05	0.00199539
ENSCAFG00845019722	2				lncRNA	-2.05975	2.89646	19.0927	0.00053885	0.00587694	0.0175679	2.89646	0.00185036	0.966251	0.982007	2.07732	2.89646	21.4759	0.00031713	0.00898054
ENSCAFG00845019730	2	ARL6IP4	608170	ADP ribosylation factor like GTPase 6 interacting protein 4 [Source:HGNC Symbol;Acc:HGNC:18076]	protein_coding	-1.17311	4.01269	22.1022	0.000277569	0.00365014	-0.385485	4.01269	3.00358	0.103405	0.272699	0.787628	4.01269	11.677	0.00377949	0.0510149
ENSCAFG00845019773	2	AAAS	607867	aladin WD repeat nucleoporin [Source:HGNC Symbol;Acc:HGNC:13666]	protein_coding	-1.69341	5.25829	44.9516	6.7396e-06	0.000232458	-0.79676	5.25829	12.9545	0.00259743	0.0412937	0.896649	5.25829	15.062	0.00145567	0.0261915
ENSCAFG00845019800	2	ANP32A	403534	acidic nuclear phosphoprotein 32 family member A [Source:NCBI gene (formerly Entrezgene);Acc:403534]	protein_coding	-1.11116	6.23667	19.3171	0.000511765	0.00568704	-0.169708	6.23667	0.558801	0.466202	0.652317	0.941449	6.23667	16.0674	0.00112153	0.02205
ENSCAFG00845019923	2	DIPK2A	611428	divergent protein kinase domain 2A [Source:HGNC Symbol;Acc:HGNC:28490]	protein_coding	-1.17672	2.39359	10.5584	0.00533887	0.0302891	-0.266185	2.39359	0.683114	0.421358	0.616258	0.910532	2.39359	7.33869	0.0160685	0.126241
ENSCAFG00845020173	2	SFXN3	486848	sideroflexin 3 [Source:HGNC Symbol;Acc:HGNC:16087]	protein_coding	-1.2496	5.84417	35.3288	2.59682e-05	0.000607632	-0.553193	5.84417	8.74685	0.00970982	0.0790748	0.696409	5.84417	13.0132	0.00255419	0.0391093
ENSCAFG00845020266	2		609526		protein_coding	-1.30814	3.6179	16.1333	0.00110287	0.00967733	-0.358631	3.6179	1.53858	0.233719	0.43481	0.949512	3.6179	9.89987	0.00659661	0.0718634
ENSCAFG00845020466	2				protein_coding	-1.38245	1.42632	14.822	0.00155137	0.0125215	-0.617615	1.42632	3.84316	0.0686267	0.219183	0.764836	1.42632	5.29988	0.0359374	0.197465
ENSCAFG00845020489	2	MS4A7	612564	membrane spanning 4-domains A7 [Source:HGNC Symbol;Acc:HGNC:13378]	protein_coding	-1.48612	10.765	12.807	0.00270967	0.0189544	-0.556043	10.765	2.28905	0.150893	0.337597	0.930073	10.765	5.92546	0.0277682	0.173104
ENSCAFG00845020685	2	MINDY1	483188	MINDY lysine 48 deubiquitinase 1 [Source:HGNC Symbol;Acc:HGNC:25648]	protein_coding	-1.14407	4.08048	23.4986	0.00020796	0.00299126	-0.536035	4.08048	6.50218	0.0220891	0.120461	0.608039	4.08048	7.86169	0.0132683	0.111945
ENSCAFG00845020698	2	HCLS1	100684969	hematopoietic cell-specific Lyn substrate 1 [Source:HGNC Symbol;Acc:HGNC:4844]	protein_coding	-1.14131	8.35857	17.5687	0.000772451	0.0074466	-0.701944	8.35857	8.37011	0.0110705	0.0844056	0.439361	8.35857	3.12865	0.0970742	0.340957
ENSCAFG00845021007	2	ARHGDIB	486666	Rho GDP dissociation inhibitor beta [Source:HGNC Symbol;Acc:HGNC:679]	protein_coding	-4.01537	7.66274	109.897	2.45737e-08	2.95121e-06	-1.52982	7.66274	25.0881	0.000151678	0.00783383	2.48555	7.66274	52.6011	2.67862e-06	0.000290222
ENSCAFG00845021165	2	MAF	102156419	MAF bZIP transcription factor [Source:HGNC Symbol;Acc:HGNC:6776]	protein_coding	-3.07669	7.39501	19.3911	0.000503185	0.00560419	-1.36181	7.39501	5.49149	0.0331702	0.148306	1.71488	7.39501	7.46224	0.0153503	0.123037
ENSCAFG00845021234	2		475902		protein_coding	-1.82237	5.7515	31.6189	4.696e-05	0.000949487	-0.72671	5.7515	6.58732	0.0213698	0.119604	1.09566	5.7515	13.5703	0.00218254	0.034809
ENSCAFG00845021812	2	CSAD	486510	cysteine sulfinic acid decarboxylase [Source:HGNC Symbol;Acc:HGNC:18966]	protein_coding	-2.20743	3.93619	54.3241	2.20821e-06	9.65413e-05	-0.772049	3.93619	9.0236	0.00883183	0.0752686	1.43538	3.93619	27.0689	0.000104202	0.00397963
ENSCAFG00845021858	2	AKR1A1,AKR1A1	610537,475373	aldo-keto reductase family 1 member A1 [Source:NCBI gene (formerly Entrezgene);Acc:610537],aldo-keto reductase family 1 member A1 [Source:NCBI gene (formerly Entrezgene);Acc:610537]	protein_coding,protein_coding	-1.41671	7.54249	20.7222	0.000373496	0.0045292	-0.513037	7.54249	3.45445	0.0826422	0.241365	0.903674	7.54249	9.94041	0.00651006	0.0711538
ENSCAFG00845021900	2	KLF7	478885	KLF transcription factor 7 [Source:HGNC Symbol;Acc:HGNC:6350]	protein_coding	-1.44608	5.13312	10.9372	0.00474052	0.027858	-0.242202	5.13312	0.38871	0.542262	0.71385	1.20388	5.13312	8.73356	0.00975443	0.0914197
ENSCAFG00845021916	2	TBC1D7	478725	TBC1 domain family member 7 [Source:HGNC Symbol;Acc:HGNC:21066]	protein_coding	-1.35348	4.34962	25.4044	0.000142668	0.00223253	-0.244234	4.34962	1.04573	0.322564	0.526278	1.10924	4.34962	19.7032	0.000468708	0.0119491
ENSCAFG00845021955	2	STARD3NL	483257	STARD3 N-terminal like [Source:HGNC Symbol;Acc:HGNC:19169]	protein_coding	-1.3217	6.59596	39.5623	1.39217e-05	0.000394237	-0.713314	6.59596	14.6464	0.0016259	0.0320096	0.608386	6.59596	10.0406	0.00630159	0.070196
ENSCAFG00845022084	2	SELENOM	611981	selenoprotein M [Source:NCBI gene (formerly Entrezgene);Acc:611981]	protein_coding	-1.1195	5.32911	13.9336	0.00197338	0.0150848	-0.383618	5.32911	2.04662	0.17287	0.365955	0.735878	5.32911	7.07902	0.0177079	0.132816
ENSCAFG00845022417	2	KCNAB2	489626	potassium voltage-gated channel subfamily A regulatory beta subunit 2 [Source:HGNC Symbol;Acc:HGNC:6229]	protein_coding	-1.55933	2.45697	18.7664	0.000581192	0.00616311	0.008981	2.45697	0.000801204	0.977788	0.988198	1.56831	2.45697	21.3388	0.000326624	0.00917124
ENSCAFG00845022457	2	CBX6	481249	chromobox 6 [Source:HGNC Symbol;Acc:HGNC:1556]	protein_coding	-0.962484	4.77588	3.72549	0.0725494	0.185762	0.845955	4.77588	3.37139	0.0860631	0.246817	1.80844	4.77588	14.1093	0.00188048	0.0317706
ENSCAFG00845023183	2	BCL2L12	100688537	BCL2 like 12 [Source:HGNC Symbol;Acc:HGNC:13787]	protein_coding	-1.03679	4.09326	14.9228	0.00151031	0.0122796	-0.297834	4.09326	1.53582	0.234118	0.435147	0.738955	4.09326	8.87018	0.00930675	0.0890584
ENSCAFG00845023357	2		475943		protein_coding	-1.37952	4.31687	17.0429	0.000878319	0.00817554	-0.493829	4.31687	2.78312	0.115817	0.290066	0.885692	4.31687	8.2527	0.0115384	0.101156
ENSCAFG00845023423	2	SLC8B1	486280	solute carrier family 8 member B1 [Source:HGNC Symbol;Acc:HGNC:26175]	protein_coding	-0.843742	4.03118	6.52925	0.0218575	0.0802191	0.438266	4.03118	2.11437	0.166348	0.356516	1.28201	4.03118	16.8848	0.000913316	0.0190858
ENSCAFG00845023599	2	ADGRL1	610349	adhesion G protein-coupled receptor L1 [Source:HGNC Symbol;Acc:HGNC:20973]	protein_coding	-0.928466	2.66518	5.97992	0.0271651	0.0936313	0.675123	2.66518	3.80034	0.0700246	0.221238	1.60359	2.66518	19.6214	0.00047748	0.0121107
ENSCAFG00845023630	2	PKM	403874	pyruvate kinase M1/2 [Source:VGNC Symbol;Acc:VGNC:110604]	protein_coding	-1.29873	11.6771	12.9112	0.00262977	0.0185605	-0.39756	11.6771	1.52312	0.235972	0.43745	0.901174	11.6771	7.28914	0.0163674	0.127361
ENSCAFG00845023834	2	RCN3	484379	reticulocalbin 3 [Source:HGNC Symbol;Acc:HGNC:21145]	protein_coding	-2.03918	2.05442	37.2906	1.93277e-05	0.000492732	-1.68291	2.05442	33.8924	3.24834e-05	0.00305466	0.35628	2.05442	1.39775	0.255346	0.546083
ENSCAFG00845024010	2	PEMT	479526	phosphatidylethanolamine N-methyltransferase [Source:HGNC Symbol;Acc:HGNC:8830]	protein_coding	-2.78845	3.68609	52.8714	2.59783e-06	0.000107896	-1.69604	3.68609	27.7036	9.27506e-05	0.0057777	1.09241	3.68609	10.18	0.00602426	0.0682091
ENSCAFG00845024093	2	FGD3	484213	FYVE, RhoGEF and PH domain containing 3 [Source:HGNC Symbol;Acc:HGNC:16027]	protein_coding	-1.26922	4.60807	9.02688	0.00882199	0.0430644	0.154057	4.60807	0.164621	0.690616	0.820997	1.42328	4.60807	12.7417	0.00276115	0.0412641
ENSCAFG00845024094	2	ADH5	609781	alcohol dehydrogenase 5 (class III), chi polypeptide [Source:NCBI gene (formerly Entrezgene);Acc:609781]	protein_coding	-1.47903	4.94473	20.0043	0.000437968	0.0050587	-0.792253	4.94473	7.38071	0.01582	0.102531	0.686773	4.94473	5.16778	0.0380016	0.204203
ENSCAFG00845024234	2	PPIP5K1	478276	diphosphoinositol pentakisphosphate kinase 1 [Source:HGNC Symbol;Acc:HGNC:29023]	protein_coding	-1.05525	3.06001	16.1707	0.00109245	0.00961128	-0.638146	3.06001	7.45103	0.0154139	0.101149	0.417102	3.06001	3.00685	0.103232	0.353043
ENSCAFG00845024246	2	UROD	475378	uroporphyrinogen decarboxylase [Source:HGNC Symbol;Acc:HGNC:12591]	protein_coding	-1.07434	7.39828	21.8725	0.000291391	0.00379189	-0.288577	7.39828	1.96072	0.181606	0.376034	0.785767	7.39828	13.6969	0.00210688	0.0340379
ENSCAFG00845024263	2				protein_coding	-1.24271	3.9361	12.9099	0.00263076	0.0185605	-0.576443	3.9361	3.52409	0.0798977	0.237172	0.666269	3.9361	4.39362	0.0532899	0.247403
ENSCAFG00845024416	2	MGAM	475523	maltase-glucoamylase [Source:HGNC Symbol;Acc:HGNC:7043]	protein_coding	-2.89777	5.38712	32.107	4.33201e-05	0.000894027	-0.739758	5.38712	2.98639	0.104312	0.274231	2.15801	5.38712	20.7632	0.000370151	0.0100452
ENSCAFG00845024723	2	PRKACA	403556	protein kinase cAMP-activated catalytic subunit alpha [Source:NCBI gene (formerly Entrezgene);Acc:403556]	protein_coding	-1.43384	5.15139	43.1746	8.4957e-06	0.000272299	-0.560253	5.15139	8.41804	0.0108858	0.0842468	0.873583	5.15139	18.9216	0.000560602	0.0135963
ENSCAFG00845024761	2	ITSN1,ITSN1	119867035,478409	,	protein_coding,protein_coding	-1.26449	5.55582	32.1481	4.30291e-05	0.000891714	-0.273577	5.55582	1.88834	0.189402	0.385771	0.990912	5.55582	22.9331	0.000233439	0.00711597
ENSCAFG00845024805	2	WRAP53	607892	WD repeat containing antisense to TP53 [Source:HGNC Symbol;Acc:HGNC:25522]	protein_coding	-0.487657	4.77952	2.48992	0.13525	0.284552	0.774762	4.77952	7.28041	0.0164207	0.103991	1.26242	4.77952	18.5391	0.000612921	0.0143657
ENSCAFG00845024998	2	SLC8A1	475738	solute carrier family 8 member A1 [Source:NCBI gene (formerly Entrezgene);Acc:475738]	protein_coding	-1.44116	4.36467	15.7845	0.0012058	0.0103475	-0.396529	4.36467	1.52445	0.235777	0.437171	1.04463	4.36467	9.6642	0.00712666	0.0755903
ENSCAFG00845025268	2	RCBTB2	485446	RCC1 and BTB domain containing protein 2 [Source:HGNC Symbol;Acc:HGNC:1914]	protein_coding	-1.38221	2.1301	10.4354	0.00555141	0.0310875	-0.625693	2.1301	2.75584	0.117475	0.29231	0.756516	2.1301	3.67923	0.0741641	0.296793
ENSCAFG00845025345	2	FUT7	449026	fucosyltransferase 7 [Source:HGNC Symbol;Acc:HGNC:4018]	protein_coding	-3.08958	2.08925	20.3491	0.000405551	0.00482403	-0.550157	2.08925	0.975764	0.338779	0.542919	2.53943	2.08925	15.5214	0.00129068	0.024164
ENSCAFG00845025480	2	SLC39A8	478494	solute carrier family 39 member 8 [Source:HGNC Symbol;Acc:HGNC:20862]	protein_coding	-1.48631	5.36877	18.6749	0.000593729	0.00625612	-0.432527	5.36877	2.01851	0.17567	0.368726	1.05379	5.36877	10.9692	0.00469355	0.0592219
ENSCAFG00845025515	2				lncRNA	-7.09519	1.94694	39.2763	1.44976e-05	0.000407077	-1.74159	1.94694	6.16827	0.025193	0.128089	5.3536	1.94694	24.7475	0.000162107	0.00536974
ENSCAFG00845025572	2		100688951		protein_coding	-1.79987	5.31329	31.8792	4.49774e-05	0.000920605	-0.268793	5.31329	0.921064	0.352281	0.555555	1.53108	5.31329	26.3648	0.000118821	0.00423003
ENSCAFG00845025617	2	KYAT1	491310	kynurenine aminotransferase 1 [Source:HGNC Symbol;Acc:HGNC:1564]	protein_coding	-1.98157	2.29422	44.5929	7.05815e-06	0.000240368	-0.838872	2.29422	10.7683	0.00499731	0.0566703	1.14269	2.29422	17.4863	0.000788032	0.0172261
ENSCAFG00845025650	2				protein_coding	-1.12888	4.21278	12.2234	0.00321151	0.021299	-0.620156	4.21278	4.65171	0.0475071	0.178977	0.508723	4.21278	2.95667	0.105906	0.357182
ENSCAFG00845025658	2		491867		protein_coding	-1.38515	6.19845	13.0256	0.00254516	0.0181865	-0.113888	6.19845	0.110419	0.744226	0.856732	1.27126	6.19845	12.5375	0.00292943	0.042942
ENSCAFG00845025768	2	ADAM8	491699	ADAM metallopeptidase domain 8 [Source:HGNC Symbol;Acc:HGNC:215]	protein_coding	-2.39311	2.82492	12.5456	0.0029225	0.0198774	1.38314	2.82492	5.47455	0.0334046	0.148666	3.77624	2.82492	30.5396	5.63069e-05	0.00268549
ENSCAFG00845026108	2	ARHGAP4	492245	Rho GTPase activating protein 4 [Source:HGNC Symbol;Acc:HGNC:674]	protein_coding	-0.923046	3.2488	2.64463	0.12454	0.268763	1.19799	3.2488	5.16458	0.0380533	0.158854	2.12103	3.2488	14.666	0.00161738	0.0283332
ENSCAFG00845026256	2				protein_coding	-1.20986	2.45412	10.3475	0.00570921	0.0315813	-0.538024	2.45412	2.60361	0.127276	0.306224	0.671834	2.45412	3.75575	0.071516	0.290494
ENSCAFG00845026573	2		100856765		protein_coding	-1.0509	5.95303	11.9323	0.00350097	0.0225437	-0.477441	5.95303	3.07759	0.0996007	0.268112	0.573459	5.95303	4.21371	0.0578113	0.258259
ENSCAFG00845026699	2		119865171		protein_coding	-1.84314	5.31887	8.94707	0.00906517	0.0440359	-0.590655	5.31887	1.20383	0.289711	0.494073	1.25249	5.31887	4.84773	0.0436018	0.221842
ENSCAFG00845026700	2		480828		protein_coding	-1.67395	6.22215	43.1844	8.48476e-06	0.000272299	-0.901532	6.22215	16.2826	0.0010619	0.0258802	0.772418	6.22215	11.0917	0.00451869	0.0578949
ENSCAFG00845026713	2	ARHGAP6	491738	Rho GTPase activating protein 6 [Source:HGNC Symbol;Acc:HGNC:676]	protein_coding	-2.4257	3.10304	74.1522	3.21811e-07	2.15289e-05	-0.735165	3.10304	9.47219	0.0075947	0.0698376	1.69054	3.10304	42.0122	9.92425e-06	0.000780485
ENSCAFG00845027090	2	TMEM187	612536	transmembrane protein 187 [Source:HGNC Symbol;Acc:HGNC:13705]	protein_coding	-1.77702	3.27106	14.2975	0.00178643	0.0140214	-0.485407	3.27106	1.4014	0.254753	0.456624	1.29161	3.27106	8.76731	0.00964159	0.0910108
ENSCAFG00845027206	2	SH2D1B	609474	SH2 domain containing 1B [Source:HGNC Symbol;Acc:HGNC:30416]	protein_coding	-1.03995	3.52937	9.34306	0.00792924	0.0399934	-0.592794	3.52937	3.81493	0.0695448	0.220561	0.447151	3.52937	2.0548	0.172066	0.450644
ENSCAFG00845027383	2	SUCNR1	485719	succinate receptor 1 [Source:HGNC Symbol;Acc:HGNC:4542]	protein_coding	-1.78953	7.14954	9.58586	0.00731351	0.0375779	-0.271521	7.14954	0.284655	0.601416	0.75837	1.51801	7.14954	7.89277	0.0131204	0.111116
ENSCAFG00845027621	2	ICAM3	100683931	intercellular adhesion molecule 3 [Source:HGNC Symbol;Acc:HGNC:5346]	protein_coding	-1.73325	4.86564	8.64534	0.0100566	0.0473519	-1.03384	4.86564	4.02375	0.0630829	0.209155	0.699407	4.86564	1.70786	0.210775	0.498715
ENSCAFG00845027907	2		611542		protein_coding	-2.0077	5.87115	33.2895	3.57557e-05	0.000781606	-0.539268	5.87115	3.17426	0.0948824	0.261123	1.46843	5.87115	20.7422	0.000371857	0.0100452
ENSCAFG00845027985	2	STN1	486874	SH3 and PX domains 2A [Source:HGNC Symbol;Acc:HGNC:23664]	protein_coding	-0.755251	2.23788	4.09128	0.0611465	0.164732	0.926545	2.23788	7.29064	0.0163583	0.103921	1.6818	2.23788	22.177	0.00027323	0.00805786
ENSCAFG00845028067	2	TMEM107	119881480	transmembrane protein 107 [Source:HGNC Symbol;Acc:HGNC:28128]	protein_coding	-1.19565	2.40858	11.4402	0.00406059	0.025137	-0.319367	2.40858	1.03364	0.325285	0.528946	0.876288	2.40858	7.14464	0.0172762	0.131157
ENSCAFG00845028160	2				lncRNA	-0.984378	4.29935	9.58792	0.00730853	0.0375716	0.132888	4.29935	0.213819	0.650369	0.793908	1.11727	4.29935	14.0615	0.00190523	0.0319839
ENSCAFG00845028589	2	TMEM40	100684197	transmembrane protein 40 [Source:HGNC Symbol;Acc:HGNC:25620]	protein_coding	-1.7322	3.83889	25.7807	0.00013273	0.00211458	-0.940179	3.83889	9.96576	0.0064566	0.0643436	0.79202	3.83889	6.47254	0.022346	0.155029
ENSCAFG00845028659	2	DOK2	486133	docking protein 2 [Source:HGNC Symbol;Acc:HGNC:2991]	protein_coding	-1.96091	6.50821	34.0227	3.18216e-05	0.000717642	-0.225881	6.50821	0.588527	0.454793	0.643882	1.73503	6.50821	30.2001	5.96708e-05	0.0027537
ENSCAFG00845028787	2	RMDN3	487497	regulator of microtubule dynamics 3 [Source:HGNC Symbol;Acc:HGNC:25550]	protein_coding	-1.061	4.73404	32.9705	3.76374e-05	0.000803361	-0.262348	4.73404	2.50918	0.133857	0.314839	0.798649	4.73404	21.8104	0.000295258	0.00853083
ENSCAFG00845028798	2	PDK1	476828	pyruvate dehydrogenase kinase 1 [Source:HGNC Symbol;Acc:HGNC:8809]	protein_coding	-1.11577	4.52284	18.8365	0.000571793	0.00611549	-0.274967	4.52284	1.42875	0.250365	0.453159	0.840807	4.52284	12.4784	0.00298023	0.0433678
ENSCAFG00845028897	2	DEF6	608163	DEF6 guanine nucleotide exchange factor [Source:HGNC Symbol;Acc:HGNC:2760]	protein_coding	-2.34532	4.19978	22.0758	0.00027912	0.00366176	-0.762143	4.19978	3.19446	0.0939305	0.259403	1.58317	4.19978	11.8281	0.00361173	0.0495892
ENSCAFG00845028911	2	RASSF2	485781	Ras association domain family member 2 [Source:HGNC Symbol;Acc:HGNC:9883]	protein_coding	-1.87467	6.03731	38.1762	1.69781e-05	0.000454941	-0.424084	6.03731	2.55051	0.130927	0.310807	1.45059	6.03731	26.4387	0.000117183	0.00420739
ENSCAFG00845028924	2	SDHC	478983	succinate dehydrogenase complex subunit C [Source:HGNC Symbol;Acc:HGNC:10682]	protein_coding	-1.23404	6.20641	14.5803	0.00165503	0.0131873	-0.692236	6.20641	5.80599	0.0291463	0.138612	0.541808	6.20641	3.3662	0.0862825	0.320437
ENSCAFG00845029281	2	CASS4	477269	Cas scaffold protein family member 4 [Source:HGNC Symbol;Acc:HGNC:15878]	protein_coding	-2.17048	2.58695	12.9878	0.0025728	0.0183437	-0.786958	2.58695	2.33069	0.147474	0.333565	1.38352	2.58695	6.19529	0.0249239	0.162062
ENSCAFG00845029339	2	ARHGEF6	610290	Rac/Cdc42 guanine nucleotide exchange factor 6 [Source:HGNC Symbol;Acc:HGNC:685]	protein_coding	-1.71814	5.61525	58.9912	1.33997e-06	6.71196e-05	-0.815989	5.61525	17.3406	0.000816485	0.0229787	0.902152	5.61525	19.4705	0.000494145	0.012376
ENSCAFG00845029482	2	DLEC1	100686697	DLEC1 cilia and flagella associated protein [Source:HGNC Symbol;Acc:HGNC:2899]	protein_coding	-1.34609	2.65552	10.6062	0.00525873	0.0299537	-0.336691	2.65552	0.847187	0.37179	0.574041	1.0094	2.65552	6.91892	0.0188146	0.138001
ENSCAFG00845029684	2	C34H3orf70	478659	chromosome 3 open reading frame 70 [Source:HGNC Symbol;Acc:HGNC:33731]	protein_coding	-1.42639	3.39183	29.4206	6.82917e-05	0.00125941	-0.345068	3.39183	2.20187	0.158373	0.346882	1.08132	3.39183	19.5954	0.000480303	0.0121514
ENSCAFG00845030558	2	AP1B1	486344		protein_coding	-1.18226	6.47442	8.82214	0.00946145	0.045364	-0.211162	6.47442	0.35058	0.562528	0.728881	0.971096	6.47442	6.90209	0.0189354	0.138444
ENSCAFG00845030731	2	DNAJC4	612133	DnaJ heat shock protein family (Hsp40) member C4 [Source:HGNC Symbol;Acc:HGNC:5271]	protein_coding	-1.29189	3.68793	16.0629	0.00112282	0.0098178	-0.459671	3.68793	2.58342	0.12865	0.307968	0.832222	3.68793	7.81965	0.0134714	0.112653
ENSCAFG00845030733	2	GPR35	100855802	G protein-coupled receptor 35 [Source:VGNC Symbol;Acc:VGNC:110509]	protein_coding	-1.60635	4.82613	20.4088	0.000400214	0.00477764	0.322379	4.82613	1.02785	0.326602	0.530547	1.92873	4.82613	32.0986	4.338e-05	0.00224972
ENSCAFG00845030769	2	AP1S2	611468	adaptor related protein complex 1 subunit sigma 2 [Source:HGNC Symbol;Acc:HGNC:560]	protein_coding	-1.18518	4.04456	32.0392	4.3806e-05	0.000902186	-0.826193	4.04456	19.7437	0.000464437	0.0165107	0.358983	4.04456	3.53555	0.0794565	0.307574
ENSCAFG00845030798	2		609430		protein_coding	-1.01972	5.36195	8.8078	0.00950818	0.0454787	-0.349122	5.36195	1.2847	0.274666	0.478026	0.670597	5.36195	4.4822	0.0512168	0.241157
ENSCAFG00845031013	2	SASH3	492125	SAM and SH3 domain containing 3 [Source:HGNC Symbol;Acc:HGNC:15975]	protein_coding	-1.09518	6.73033	15.2107	0.00139977	0.0115218	0.0250712	6.73033	0.00979209	0.922473	0.95781	1.12025	6.73033	18.1741	0.000668067	0.0153794
ENSCAFG00845000316	3	SIPA1L2	488969	signal induced proliferation associated 1 like 2 [Source:HGNC Symbol;Acc:HGNC:23800]	protein_coding	0.35969	4.1011	1.55217	0.23176	0.406508	1.08585	4.1011	15.9652	0.00115118	0.0270622	0.726161	4.1011	7.33912	0.016066	0.126241
ENSCAFG00845000846	3	CIC	484475	capicua transcriptional repressor [Source:HGNC Symbol;Acc:HGNC:14214]	protein_coding	0.633121	3.59228	3.0343	0.101805	0.23393	1.29061	3.59228	14.0883	0.00189132	0.03434	0.657492	3.59228	3.85068	0.0683849	0.283123
ENSCAFG00845001080	3	SH3PXD2B	489119	SH3 and PX domains 2B [Source:HGNC Symbol;Acc:HGNC:29242]	protein_coding	0.934484	7.14445	7.80617	0.0135373	0.0584913	1.19277	7.14445	14.3503	0.001761	0.0327804	0.258281	7.14445	0.718995	0.409686	0.681129
ENSCAFG00845001425	3	L3MBTL3	612721	L3MBTL histone methyl-lysine binding protein 3 [Source:HGNC Symbol;Acc:HGNC:23035]	protein_coding	0.974808	3.81308	9.12149	0.00854332	0.0420419	1.11894	3.81308	13.6943	0.00210843	0.0369365	0.144131	3.81308	0.243864	0.62852	0.829154
ENSCAFG00845001433	3	PHLDB1	489381	pleckstrin homology like domain family B member 1 [Source:HGNC Symbol;Acc:HGNC:23697]	protein_coding	1.77131	2.90788	15.9155	0.00116592	0.0100972	1.83395	2.90788	18.9915	0.0005516	0.0181794	0.062639	2.90788	0.0257397	0.87466	0.948535
ENSCAFG00845002090	3	SLX4	479867	SLX4 structure-specific endonuclease subunit [Source:HGNC Symbol;Acc:HGNC:23845]	protein_coding	1.18053	4.5061	12.9582	0.00259464	0.0184142	1.08965	4.5061	12.6912	0.00280168	0.0431401	-0.0908788	4.5061	0.0954101	0.761621	0.89908
ENSCAFG00845002253	3	NOP53	476424	NOP53 ribosome biogenesis factor [Source:HGNC Symbol;Acc:HGNC:4333]	protein_coding	0.502506	5.58525	1.85834	0.192757	0.358672	1.21213	5.58525	12.0583	0.00337217	0.0470123	0.709623	5.58525	4.29698	0.0556649	0.253732
ENSCAFG00845003284	3	SLC1A5	484425	solute carrier family 1 member 5 [Source:NCBI gene (formerly Entrezgene);Acc:484425]	protein_coding	2.06425	6.85026	10.6208	0.00523455	0.0298331	2.99357	6.85026	22.4476	0.000258164	0.0111183	0.929315	6.85026	2.64371	0.124601	0.386201
ENSCAFG00845003713	3	TSEN34	611457	tRNA splicing endonuclease subunit 34 [Source:HGNC Symbol;Acc:HGNC:15506]	protein_coding	0.362062	4.47266	1.32035	0.268368	0.446221	1.0736	4.47266	13.0966	0.00249423	0.0404926	0.711539	4.47266	5.9117	0.027923	0.173418
ENSCAFG00845003920	3	TBC1D24	609726	TBC1 domain family member 24 [Source:HGNC Symbol;Acc:HGNC:29203]	protein_coding	0.706417	3.89085	5.95485	0.0274408	0.0943531	1.06076	3.89085	15.2631	0.00138065	0.0292815	0.354346	3.89085	1.79358	0.20026	0.485692
ENSCAFG00845004286	3	IL4R	489957	interleukin 4 receptor [Source:HGNC Symbol;Acc:HGNC:6015]	protein_coding	0.960549	5.86005	5.09025	0.0392772	0.121212	1.40817	5.86005	12.1418	0.00328983	0.0467803	0.447623	5.86005	1.32208	0.268068	0.558244
ENSCAFG00845004487	3	PCK2	480255	phosphoenolpyruvate carboxykinase 2, mitochondrial [Source:HGNC Symbol;Acc:HGNC:8725]	protein_coding	0.545947	4.49623	3.23241	0.0921729	0.217807	1.27397	4.49623	19.5989	0.000479926	0.0169221	0.72802	4.49623	6.67973	0.0206196	0.146903
ENSCAFG00845005617	3	DDIT4	489038		protein_coding	1.27864	6.91843	11.69	0.00376466	0.0237657	1.48022	6.91843	17.4932	0.000786713	0.0224698	0.201581	6.91843	0.356661	0.559198	0.789418
ENSCAFG00845006295	3	GPSM1	100855572	G protein signaling modulator 1 [Source:HGNC Symbol;Acc:HGNC:17858]	protein_coding	1.51875	3.01427	7.907	0.0130533	0.0568932	1.76847	3.01427	11.8611	0.00357619	0.0483028	0.249717	3.01427	0.270016	0.610838	0.818453
ENSCAFG00845006382	3	ESYT1	474397	extended synaptotagmin 1 [Source:HGNC Symbol;Acc:HGNC:29534]	protein_coding	0.609226	6.68644	2.83916	0.112498	0.250365	1.26351	6.68644	13.5727	0.00218108	0.0375492	0.654288	6.68644	3.81642	0.0694958	0.285663
ENSCAFG00845007165	3	DAPK3	476745	death associated protein kinase 3 [Source:HGNC Symbol;Acc:HGNC:2676]	protein_coding	1.08744	3.63638	16.3087	0.00105493	0.00935747	1.23538	3.63638	23.8672	0.000193052	0.0091572	0.147941	3.63638	0.371116	0.551434	0.785019
ENSCAFG00845008444	3	PIP5K1C	485054	phosphatidylinositol-4-phosphate 5-kinase type 1 gamma [Source:HGNC Symbol;Acc:HGNC:8996]	protein_coding	1.56071	4.8569	13.5382	0.0022022	0.0163818	2.16855	4.8569	27.822	9.07752e-05	0.00574752	0.607838	4.8569	2.5144	0.133483	0.401012
ENSCAFG00845008922	3	NEK8	491171	NIMA related kinase 8 [Source:HGNC Symbol;Acc:HGNC:13387]	protein_coding	1.08389	3.84047	9.31348	0.00800822	0.0402348	1.22018	3.84047	13.3937	0.00229321	0.038721	0.136289	3.84047	0.18099	0.676512	0.854136
ENSCAFG00845009230	3	TECPR1	489868	tectonin beta-propeller repeat containing 1 [Source:HGNC Symbol;Acc:HGNC:22214]	protein_coding	0.96521	5.38331	7.45845	0.0153717	0.0636317	1.16774	5.38331	12.3673	0.00307857	0.0452613	0.202529	5.38331	0.398389	0.53734	0.77626
ENSCAFG00845009347	3	EML3	483787	EMAP like 3 [Source:HGNC Symbol;Acc:HGNC:26666]	protein_coding	0.0955958	3.89002	0.0371403	0.849742	0.915899	1.70544	3.89002	12.7329	0.00276816	0.0427799	1.60984	3.89002	11.4178	0.00408828	0.0539047
ENSCAFG00845009407	3	ZBTB39	481121	zinc finger and BTB domain containing 39 [Source:HGNC Symbol;Acc:HGNC:29014]	protein_coding	0.691617	3.38245	4.95326	0.0416551	0.126321	1.04859	3.38245	12.9656	0.0025892	0.0412877	0.356978	3.38245	1.58138	0.227623	0.517284
ENSCAFG00845009584	3	ZNF608	481484	zinc finger protein 608 [Source:HGNC Symbol;Acc:HGNC:29238]	protein_coding	0.718294	4.59704	4.48509	0.0511508	0.146053	1.31424	4.59704	16.7136	0.000952999	0.0244832	0.595944	4.59704	3.64072	0.0755404	0.299279
ENSCAFG00845010466	3	TLE5	119864782	TLE family member 5, transcriptional modulator [Source:HGNC Symbol;Acc:HGNC:307]	protein_coding	-0.187162	4.07646	0.285005	0.601195	0.745497	1.56527	4.07646	21.7549	0.000298767	0.0123062	1.75243	4.07646	26.7024	0.00011154	0.00416417
ENSCAFG00845010481	3	NFKBIL1	481711	NFKB inhibitor like 1 [Source:NCBI gene (formerly Entrezgene);Acc:481711]	protein_coding	0.663702	3.03181	2.255	0.153761	0.309823	1.45308	3.03181	11.9635	0.00346857	0.0472978	0.789375	3.03181	3.72997	0.0723955	0.291925
ENSCAFG00845011821	3	SNX29	479845	sorting nexin 29 [Source:HGNC Symbol;Acc:HGNC:30542]	protein_coding	0.72303	4.4583	8.67087	0.00996806	0.0470017	1.42317	4.4583	37.0884	1.99145e-05	0.00220565	0.70014	4.4583	9.52923	0.00745207	0.0776199
ENSCAFG00845012057	3	ZNF517	102153851	zinc finger protein 517 [Source:HGNC Symbol;Acc:HGNC:27984]	protein_coding	0.518108	2.59842	2.37171	0.1442	0.297647	1.2095	2.59842	14.5643	0.00166213	0.0322965	0.691392	2.59842	4.96685	0.0414119	0.214357
ENSCAFG00845012152	3	DDAH2	474846	dimethylarginine dimethylaminohydrolase 2 [Source:HGNC Symbol;Acc:HGNC:2716]	protein_coding	0.581082	4.40324	2.66474	0.123225	0.266893	1.20763	4.40324	12.8915	0.00264468	0.0417784	0.62655	4.40324	3.63107	0.0758902	0.29995
ENSCAFG00845012846	3		119881767		protein_coding	1.09679	2.46628	3.57222	0.0780645	0.19478	2.13939	2.46628	14.4459	0.00171603	0.0325816	1.04261	2.46628	3.82361	0.0692609	0.284816
ENSCAFG00845013328	3	MKNK2	612212	MAPK interacting serine/threonine kinase 2 [Source:HGNC Symbol;Acc:HGNC:7111]	protein_coding	1.01348	2.04383	2.9133	0.108283	0.244311	2.00135	2.04383	12.2446	0.00319153	0.0461545	0.987868	2.04383	3.28724	0.0897024	0.325739
ENSCAFG00845014229	3	KCNN3	490441	potassium calcium-activated channel subfamily N member 3 [Source:HGNC Symbol;Acc:HGNC:6292]	protein_coding	0.161536	3.79445	0.21469	0.64971	0.779434	1.14263	3.79445	12.0873	0.00334333	0.0469206	0.981093	3.79445	9.02303	0.00883355	0.0859052
ENSCAFG00845014345	3	DPP9	485033	dipeptidyl peptidase 9 [Source:HGNC Symbol;Acc:HGNC:18648]	protein_coding	0.0847086	2.44722	0.0600301	0.80974	0.888539	1.25446	2.44722	14.8416	0.00154329	0.0315064	1.16975	2.44722	12.9351	0.0026119	0.0396881
ENSCAFG00845014423	3				lncRNA	1.04507	3.17778	12.187	0.00324615	0.0214573	1.28568	3.17778	20.8272	0.000365002	0.0140476	0.240607	3.17778	0.791686	0.387518	0.66233
ENSCAFG00845015419	3	MIB2	479566	MIB E3 ubiquitin protein ligase 2 [Source:HGNC Symbol;Acc:HGNC:30577]	protein_coding	0.504289	2.32536	0.942783	0.346829	0.529608	1.8203	2.32536	13.2981	0.00235582	0.0392101	1.31601	2.32536	7.27476	0.0164554	0.127561
ENSCAFG00845015989	3	JUNB	100856456	JunB proto-oncogene, AP-1 transcription factor subunit [Source:HGNC Symbol;Acc:HGNC:6205]	protein_coding	1.151	4.97814	3.79858	0.0700828	0.181404	2.18737	4.97814	14.3038	0.00178336	0.0330084	1.03637	4.97814	3.57714	0.0778799	0.303719
ENSCAFG00845016132	3	NCOR2	486242	nuclear receptor corepressor 2 [Source:HGNC Symbol;Acc:HGNC:7673]	protein_coding	0.598653	4.27401	3.61908	0.0763272	0.191645	1.29607	4.27401	18.8841	0.000565494	0.0182021	0.69742	4.27401	5.73909	0.0299526	0.17994
ENSCAFG00845016531	3	SCRIB	100685037	scribble planar cell polarity protein [Source:HGNC Symbol;Acc:HGNC:30377]	protein_coding	1.5199	3.46841	8.69149	0.00989721	0.0468227	2.58495	3.46841	25.8778	0.000130295	0.00713344	1.06505	3.46841	5.12319	0.0387292	0.205895
ENSCAFG00845016924	3	DENND4B	480138	DENN domain containing 4B [Source:HGNC Symbol;Acc:HGNC:29044]	protein_coding	0.673818	5.55317	5.54816	0.0323998	0.106133	1.01858	5.55317	14.4062	0.00173457	0.0327466	0.344759	5.55317	1.73094	0.207877	0.495959
ENSCAFG00845017420	3	TRAF3IP2	475031	TRAF3 interacting protein 2 [Source:HGNC Symbol;Acc:HGNC:1343]	protein_coding	0.914752	5.45827	6.48984	0.0221956	0.0811019	1.82769	5.45827	27.671	9.33026e-05	0.0057777	0.912934	5.45827	7.48896	0.0151998	0.122285
ENSCAFG00845017641	3	SIK1	487787	salt inducible kinase 1 [Source:VGNC Symbol;Acc:VGNC:110609]	protein_coding	0.910943	1.49505	5.23936	0.0368664	0.115853	1.66586	1.49505	19.4496	0.000496507	0.0170808	0.754913	1.49505	4.37233	0.0538027	0.24875
ENSCAFG00845019541	3	ICOSLG	487793		protein_coding	0.60811	4.3415	1.13676	0.303055	0.483802	1.95951	4.3415	12.4281	0.00302434	0.0447944	1.3514	4.3415	6.26758	0.02422	0.160096
ENSCAFG00845020399	3	ZFYVE9	475352	zinc finger FYVE-type containing 9 [Source:HGNC Symbol;Acc:HGNC:6775]	protein_coding	0.72011	2.86096	6.80215	0.0196719	0.0748149	1.05769	2.86096	16.7252	0.00095024	0.0244754	0.337583	2.86096	1.79907	0.199611	0.484629
ENSCAFG00845020467	3	PRR5L	608532	proline rich 5 like [Source:HGNC Symbol;Acc:HGNC:25878]	protein_coding	0.456356	6.67971	2.9035	0.108829	0.245136	1.02058	6.67971	16.41	0.00102831	0.025498	0.564223	6.67971	5.18592	0.0377102	0.203372
ENSCAFG00845020687	3	RAB43	100856686	RAB43, member RAS oncogene family [Source:HGNC Symbol;Acc:HGNC:19983]	protein_coding	0.810087	2.85687	6.5614	0.0215859	0.0794419	1.03402	2.85687	12.2228	0.00321212	0.0462693	0.223929	2.85687	0.608913	0.447232	0.711234
ENSCAFG00845022314	3	SLC7A1	486022	solute carrier family 7 member 1 [Source:NCBI gene (formerly Entrezgene);Acc:486022]	protein_coding	1.08788	3.9916	6.73376	0.020195	0.076136	1.48944	3.9916	14.026	0.00192385	0.0344909	0.401565	3.9916	1.11156	0.308288	0.596239
ENSCAFG00845023192	3	SREBF1	403475	sterol regulatory element binding transcription factor 1 [Source:NCBI gene (formerly Entrezgene);Acc:403475]	protein_coding	2.57042	3.44551	20.7076	0.000374698	0.00453275	3.04252	3.44551	30.3635	5.8024e-05	0.0044491	0.472103	3.44551	0.947456	0.345672	0.63223
ENSCAFG00845023779	3	FXR2,FXR2	489478,100856136	FMR1 autosomal homolog 2 [Source:HGNC Symbol;Acc:HGNC:4024],FMR1 autosomal homolog 2 [Source:HGNC Symbol;Acc:HGNC:4024]	protein_coding,protein_coding	0.715514	4.23945	9.93515	0.0065212	0.034724	1.01597	4.23945	22.8302	0.000238447	0.010517	0.300457	4.23945	2.10064	0.167645	0.444565
ENSCAFG00845024016	3	ING5	607562	inhibitor of growth family member 5 [Source:HGNC Symbol;Acc:HGNC:19421]	protein_coding	0.897356	3.96509	16.5118	0.00100233	0.00901734	1.07933	3.96509	27.2362	0.000101035	0.00603063	0.181975	3.96509	0.824983	0.377966	0.655828
ENSCAFG00845025209	3	TNS1	488519	tensin 1 [Source:HGNC Symbol;Acc:HGNC:11973]	protein_coding	0.702706	4.07791	3.90168	0.0667695	0.175147	1.15894	4.07791	11.9701	0.00346172	0.0472691	0.456237	4.07791	1.95866	0.181822	0.462814
ENSCAFG00845025462	3	RFX1	484908	regulatory factor X1 [Source:HGNC Symbol;Acc:HGNC:9982]	protein_coding	0.671002	2.06295	7.00759	0.0181921	0.0711461	1.19436	2.06295	25.1576	0.000149644	0.007769	0.523353	2.06295	5.09934	0.0391251	0.207116
ENSCAFG00845025727	3		608396		protein_coding	0.575895	2.173	1.73233	0.207703	0.376365	2.61501	2.173	36.7683	2.08851e-05	0.0022419	2.03912	2.173	23.7558	0.000197424	0.00622761
ENSCAFG00845026638	3	PCNT	491613	pericentrin [Source:HGNC Symbol;Acc:HGNC:16068]	protein_coding	0.148829	3.89498	0.19518	0.664888	0.790412	1.30809	3.89498	16.7484	0.00094477	0.0243976	1.15926	3.89498	13.3064	0.00235032	0.0366062
ENSCAFG00845026936	3	ZSWIM4	484913	zinc finger SWIM-type containing 4 [Source:HGNC Symbol;Acc:HGNC:25704]	protein_coding	0.795523	4.35587	10.4275	0.00556535	0.031108	1.0427	4.35587	20.4111	0.000400011	0.0150049	0.247178	4.35587	1.21354	0.287846	0.57603
ENSCAFG00845027303	3	ALOX15B	489485	arachidonate 15-lipoxygenase type B [Source:HGNC Symbol;Acc:HGNC:434]	protein_coding	1.03863	1.64657	6.38371	0.0231369	0.0835309	1.69239	1.64657	18.7718	0.000580465	0.0184463	0.653755	1.64657	3.1014	0.0984129	0.344566
ENSCAFG00845028005	3	PPP2R5B	483755	protein phosphatase 2 regulatory subunit B'beta [Source:HGNC Symbol;Acc:HGNC:9310]	protein_coding	0.240356	2.69115	0.600443	0.450348	0.623656	1.03907	2.69115	12.7803	0.00273058	0.0423963	0.798715	2.69115	7.67904	0.0141771	0.116502
ENSCAFG00845028391	3	ABHD8	484840	abhydrolase domain containing 8 [Source:HGNC Symbol;Acc:HGNC:23759]	protein_coding	0.660239	5.93908	2.05075	0.172463	0.334003	1.79497	5.93908	16.1052	0.00111077	0.0266408	1.13473	5.93908	6.82895	0.0194713	0.141504
ENSCAFG00845028407	3	KDM5C	491894	lysine demethylase 5C [Source:NCBI gene (formerly Entrezgene);Acc:491894]	protein_coding	0.511206	4.80595	2.18615	0.15977	0.317945	1.12965	4.80595	12.003	0.00342804	0.0471319	0.61844	4.80595	3.73939	0.0720727	0.291767
ENSCAFG00845028466	3	DGKZ	483635	diacylglycerol kinase zeta [Source:HGNC Symbol;Acc:HGNC:2857]	protein_coding	0.496971	5.07382	1.78786	0.200941	0.368127	1.36029	5.07382	14.7717	0.00157232	0.0317572	0.863315	5.07382	6.19556	0.0249212	0.162062
ENSCAFG00845028817	3	AXIN1	490099	axin 1 [Source:HGNC Symbol;Acc:HGNC:903]	protein_coding	1.02765	3.54086	6.31951	0.0237286	0.0848981	1.71132	3.54086	19.1101	0.0005367	0.0179001	0.683673	3.54086	3.33632	0.087558	0.322103
ENSCAFG00845028939	3	MYO9B	484844	myosin IXB [Source:HGNC Symbol;Acc:HGNC:7609]	protein_coding	0.775772	7.25669	9.34199	0.00793207	0.0399934	1.00419	7.25669	17.8402	0.000723497	0.0214	0.228414	7.25669	0.972714	0.339513	0.62683
ENSCAFG00845029910	3	ARHGAP30	488647	Rho GTPase activating protein 30 [Source:HGNC Symbol;Acc:HGNC:27414]	protein_coding	0.943014	5.26634	7.10084	0.017563	0.0696373	1.20825	5.26634	13.154	0.00245386	0.0402304	0.265232	5.26634	0.67892	0.422756	0.692301
ENSCAFG00845030136	3	ALDH1A2	478319	aldehyde dehydrogenase 1 family member A2 [Source:NCBI gene (formerly Entrezgene);Acc:478319]	protein_coding	1.74135	3.26239	6.78986	0.0197648	0.0751108	2.46247	3.26239	14.3007	0.00178486	0.0330084	0.721112	3.26239	1.46374	0.244897	0.534282
ENSCAFG00845030405	3	IER2	484917	immediate early response 2 [Source:HGNC Symbol;Acc:HGNC:28871]	protein_coding	0.480361	3.18116	1.80509	0.1989	0.366475	1.33931	3.18116	15.6222	0.00125737	0.028039	0.858949	3.18116	6.67812	0.0206324	0.146903
ENSCAFG00845030713	3	CAPN10	607311	calpain 10 [Source:HGNC Symbol;Acc:HGNC:1477]	protein_coding	0.570003	4.03889	3.05222	0.100885	0.232838	1.27442	4.03889	17.021	0.000883072	0.0236625	0.704416	4.03889	5.44406	0.0338315	0.191609
ENSCAFG00845000002	4	PHLPP1	476179	PH domain and leucine rich repeat protein phosphatase 1 [Source:HGNC Symbol;Acc:HGNC:20610]	protein_coding	3.09261	4.82308	69.2369	4.96493e-07	2.98135e-05	0.733221	4.82308	5.1799	0.0378065	0.158343	-2.35939	4.82308	56.9008	1.66913e-06	0.000202901
ENSCAFG00845000016	4	ZCCHC2	476180	zinc finger CCHC-type containing 2 [Source:HGNC Symbol;Acc:HGNC:22916]	protein_coding	2.16572	5.35222	99.4528	4.78063e-08	4.67189e-06	1.1053	5.35222	31.4208	4.85353e-05	0.00412346	-1.06042	5.35222	32.0747	4.35515e-05	0.00224972
ENSCAFG00845000033	4		476157		protein_coding	1.20152	5.64513	19.4154	0.000500394	0.00558153	0.876963	5.64513	12.0899	0.00334073	0.0469206	-0.324562	5.64513	1.77367	0.202642	0.48887
ENSCAFG00845000152	4	CEBPG	100686458	CCAAT enhancer binding protein gamma [Source:HGNC Symbol;Acc:HGNC:1837]	protein_coding	1.01246	2.3039	11.7425	0.00370569	0.0235126	0.810987	2.3039	8.7782	0.00960549	0.0789895	-0.201471	2.3039	0.578742	0.458497	0.719659
ENSCAFG00845000158	4				lncRNA	1.50252	3.21501	17.2537	0.000834005	0.0078725	1.36777	3.21501	16.313	0.00105376	0.0257448	-0.134756	3.21501	0.176815	0.680036	0.855922
ENSCAFG00845000181	4	TRPM4	484385	transient receptor potential cation channel subfamily M member 4 [Source:HGNC Symbol;Acc:HGNC:17993]	protein_coding	1.99084	2.73003	8.77037	0.00963142	0.04587	1.74047	2.73003	7.60056	0.0145895	0.0985452	-0.250371	2.73003	0.185108	0.673084	0.852733
ENSCAFG00845000304	4	PMAIP1	100502558	phorbol-12-myristate-13-acetate-induced protein 1 [Source:NCBI gene (formerly Entrezgene);Acc:100502558]	protein_coding	2.96895	1.65748	29.4155	6.83528e-05	0.00125941	1.85925	1.65748	13.6073	0.00216011	0.0374667	-1.1097	1.65748	6.05052	0.0264056	0.168079
ENSCAFG00845000420	4		119870945		protein_coding	3.41495	3.68291	54.6395	2.13264e-06	9.433e-05	1.73077	3.68291	17.5608	0.000773926	0.0222962	-1.68417	3.68291	19.9493	0.000443408	0.0114209
ENSCAFG00845000499	4	IL7R	612582	interleukin 7 receptor [Source:HGNC Symbol;Acc:HGNC:6024]	protein_coding	4.88734	9.16982	248.847	8.34698e-11	5.20178e-08	2.7099	9.16982	101.496	4.1773e-08	2.44937e-05	-2.17744	9.16982	82.9732	1.56528e-07	3.7917e-05
ENSCAFG00845000573	4	CEACAM1	612435	CEA cell adhesion molecule 1 [Source:NCBI gene (formerly Entrezgene);Acc:612435]	protein_coding	2.36354	5.04566	16.4038	0.00102992	0.00922396	0.965615	5.04566	3.39917	0.0849003	0.245016	-1.39793	5.04566	7.83006	0.0134207	0.112653
ENSCAFG00845000580	4	ARHGAP17	489964	Rho GTPase activating protein 17 [Source:HGNC Symbol;Acc:HGNC:18239]	protein_coding	1.63176	6.22786	36.2293	2.26434e-05	0.000551856	0.697469	6.22786	8.00961	0.012581	0.0906778	-0.93429	6.22786	15.3942	0.00133413	0.0245815
ENSCAFG00845000595	4	SPEF2	489235	sperm flagellar 2 [Source:HGNC Symbol;Acc:HGNC:26293]	protein_coding	5.75204	2.37154	101.106	4.28567e-08	4.29001e-06	3.67858	2.37154	50.1588	3.55304e-06	0.000580601	-2.07345	2.37154	25.9968	0.00012738	0.00445519
ENSCAFG00845000599	4	PPP1R15A	476419	protein phosphatase 1 regulatory subunit 15A [Source:HGNC Symbol;Acc:HGNC:14375]	protein_coding	2.12299	7.18012	38.1514	1.70393e-05	0.000455301	1.37476	7.18012	18.9548	0.000556299	0.0181794	-0.748226	7.18012	6.32702	0.0236584	0.158486
ENSCAFG00845000631	4	TRIM56	608281	tripartite motif containing 56 [Source:HGNC Symbol;Acc:HGNC:19028]	protein_coding	1.96074	4.97425	40.5515	1.21211e-05	0.000356285	1.2803	4.97425	20.3869	0.000402166	0.0150142	-0.680443	4.97425	6.45851	0.0224688	0.155029
ENSCAFG00845000753	4		479605		protein_coding	1.22031	6.56239	27.0802	0.000103984	0.00176278	0.808749	6.56239	13.9876	0.00194429	0.0347323	-0.411559	6.56239	3.8674	0.0678502	0.282157
ENSCAFG00845000756	4	TAPT1	488815	transmembrane anterior posterior transformation 1 [Source:HGNC Symbol;Acc:HGNC:26887]	protein_coding	1.14546	5.2884	8.48074	0.0106495	0.0493511	0.952527	5.2884	6.80067	0.0196831	0.114674	-0.192932	5.2884	0.299358	0.592263	0.808252
ENSCAFG00845000792	4	ZNF628	484294	zinc finger protein 628 [Source:HGNC Symbol;Acc:HGNC:28054]	protein_coding	1.29439	1.44505	10.9749	0.00468519	0.0276017	1.20725	1.44505	10.9434	0.00473132	0.0556153	-0.0871386	1.44505	0.0632609	0.804798	0.917875
ENSCAFG00845000815	4	LPCAT2	611330	lysophosphatidylcholine acyltransferase 2 [Source:HGNC Symbol;Acc:HGNC:26032]	protein_coding	1.66378	4.50633	21.7049	0.000301968	0.00388892	0.581245	4.50633	3.22504	0.0925114	0.257225	-1.08253	4.50633	11.9577	0.00347456	0.0481202
ENSCAFG00845001032	4				lncRNA	1.8354	3.10857	12.8142	0.00270404	0.0189416	0.664588	3.10857	2.04123	0.173403	0.366233	-1.17082	3.10857	6.87784	0.0191111	0.139458
ENSCAFG00845001039	4				lncRNA	3.28073	1.8128	25.6394	0.000136367	0.00215762	2.07284	1.8128	12.0868	0.00334379	0.0469206	-1.20789	1.8128	5.33581	0.0353986	0.196905
ENSCAFG00845001106	4	BIRC3	489433	baculoviral IAP repeat containing 3 [Source:NCBI gene (formerly Entrezgene);Acc:489433]	protein_coding	1.77185	5.70827	62.4937	9.40219e-07	4.85601e-05	1.04899	5.70827	26.031	0.000126557	0.00698814	-0.722861	5.70827	13.5712	0.00218195	0.034809
ENSCAFG00845001243	4	TULP4	484053	TUB like protein 4 [Source:HGNC Symbol;Acc:HGNC:15530]	protein_coding	1.16269	4.01596	14.4066	0.00173438	0.0137318	0.608673	4.01596	4.68465	0.0468231	0.177881	-0.55402	4.01596	4.12023	0.060338	0.263185
ENSCAFG00845001248	4	RHBDF1	490101	rhomboid 5 homolog 1 [Source:HGNC Symbol;Acc:HGNC:20561]	protein_coding	1.13001	3.09505	9.60397	0.00726982	0.0374588	0.923971	3.09505	7.45476	0.0153927	0.101143	-0.206038	3.09505	0.399378	0.536842	0.77626
ENSCAFG00845001258	4	STK10	489121	serine/threonine kinase 10 [Source:HGNC Symbol;Acc:HGNC:11388]	protein_coding	1.48622	7.28197	52.6089	2.67624e-06	0.000110234	0.721842	7.28197	14.8818	0.00152689	0.0314099	-0.764375	7.28197	17.8453	0.000722609	0.016114
ENSCAFG00845001290	4	GAK	479133	cyclin G associated kinase [Source:HGNC Symbol;Acc:HGNC:4113]	protein_coding	1.80278	4.7162	19.632	0.000476335	0.00539558	1.56928	4.7162	16.9526	0.000898117	0.0237465	-0.233503	4.7162	0.426371	0.523572	0.767557
ENSCAFG00845001382	4	MCOLN2	490186	mucolipin TRP cation channel 2 [Source:VGNC Symbol;Acc:VGNC:111566]	protein_coding	3.29967	3.94139	40.5617	1.2104e-05	0.000356285	2.06702	3.94139	19.2479	0.000519948	0.017569	-1.23265	3.94139	8.44463	0.0107849	0.0975535
ENSCAFG00845001432	4	MEF2A	479021	myocyte enhancer factor 2A [Source:HGNC Symbol;Acc:HGNC:6993]	protein_coding	1.1507	7.2165	47.41	4.94791e-06	0.000180003	0.269607	7.2165	3.15931	0.0955941	0.262069	-0.881096	7.2165	35.1133	2.68438e-05	0.00153849
ENSCAFG00845001488	4	TNFRSF1B	487437	TNF receptor superfamily member 1B [Source:HGNC Symbol;Acc:HGNC:11917]	protein_coding	1.57408	6.74306	10.2232	0.00594112	0.032475	2.38156	6.74306	24.3255	0.000176177	0.00873698	0.807486	6.74306	3.23177	0.0922025	0.330777
ENSCAFG00845001587	4	KMT2B	100688666	lysine methyltransferase 2B [Source:HGNC Symbol;Acc:HGNC:15840]	protein_coding	1.06975	3.75994	12.8828	0.00265127	0.0186637	0.917776	3.75994	10.9917	0.00466081	0.054916	-0.151975	3.75994	0.323042	0.578123	0.801461
ENSCAFG00845001602	4	DENND2D	490105	DENN domain containing 2D [Source:HGNC Symbol;Acc:HGNC:26192]	protein_coding	1.58356	6.41431	20.1282	0.000425991	0.00498354	1.11024	6.41431	11.5791	0.00389284	0.0509237	-0.473325	6.41431	2.30601	0.149489	0.422909
ENSCAFG00845001624	4	PRC1	488742	protein regulator of cytokinesis 1 [Source:HGNC Symbol;Acc:HGNC:9341]	protein_coding	1.94115	1.43349	21.2542	0.000332639	0.00416028	0.48443	1.43349	1.59846	0.22525	0.426294	-1.45672	1.43349	15.8884	0.00117403	0.0228123
ENSCAFG00845001663	4	SYNE2	490729	spectrin repeat containing nuclear envelope protein 2 [Source:HGNC Symbol;Acc:HGNC:17084]	protein_coding	2.40187	7.06528	54.2165	2.23468e-06	9.68489e-05	1.19058	7.06528	16.3601	0.00104131	0.0256291	-1.21129	7.06528	18.8596	0.000568725	0.0137598
ENSCAFG00845001670	4	PPP1R12C	100683226	protein phosphatase 1 regulatory subunit 12C [Source:HGNC Symbol;Acc:HGNC:14947]	protein_coding	1.36916	4.419	11.8502	0.00358782	0.022999	1.08575	4.419	8.63565	0.0100904	0.0806103	-0.283401	4.419	0.641895	0.435426	0.701364
ENSCAFG00845001712	4	PFKFB3	487139	6-phosphofructo-2-kinase/fructose-2,6-biphosphatase 3 [Source:HGNC Symbol;Acc:HGNC:8874]	protein_coding	1.02652	7.05448	8.72274	0.00979091	0.0465185	1.04175	7.05448	10.2968	0.00580249	0.0617281	0.0152347	7.05448	0.00235331	0.961944	0.983303
ENSCAFG00845001721	4	DRAM2	479905	DNA damage regulated autophagy modulator 2 [Source:HGNC Symbol;Acc:HGNC:28769]	protein_coding	1.03019	7.52615	15.5081	0.00129513	0.0109207	0.0750817	7.52615	0.100525	0.755533	0.862559	-0.955104	7.52615	16.7668	0.00094047	0.0194609
ENSCAFG00845001739	4	MFN2	487439	mitofusin 2 [Source:NCBI gene (formerly Entrezgene);Acc:487439]	protein_coding	1.00591	4.02492	12.3784	0.00306862	0.0206591	0.889281	4.02492	11.2134	0.00435234	0.0532775	-0.116633	4.02492	0.20565	0.656634	0.842657
ENSCAFG00845001861	4		479183		protein_coding	5.13872	6.47228	184.014	7.10264e-10	1.94831e-07	2.73724	6.47228	70.3349	4.49676e-07	0.000117957	-2.40148	6.47228	68.8355	5.14968e-07	8.85034e-05
ENSCAFG00845001876	4	CRYAB	479441	crystallin alpha B [Source:HGNC Symbol;Acc:HGNC:2389]	protein_coding	1.14844	5.75106	17.6064	0.000765427	0.00738604	0.763242	5.75106	9.14418	0.00847801	0.0740332	-0.385199	5.75106	2.47779	0.136136	0.405077
ENSCAFG00845001877	4				lncRNA	5.28587	5.96698	255.904	6.8319e-11	5.20178e-08	2.74445	5.96698	93.7716	7.04832e-08	3.51288e-05	-2.54142	5.96698	102.39	3.94085e-08	1.78556e-05
ENSCAFG00845001906	4		606808		protein_coding	6.84714	8.16118	155.044	2.34781e-09	5.10578e-07	4.36926	8.16118	83.8526	1.46205e-07	5.39766e-05	-2.47788	8.16118	40.5975	1.2044e-05	0.000876308
ENSCAFG00845001934	4		489241		protein_coding	1.04048	6.48937	32.6221	3.98222e-05	0.000838152	0.340207	6.48937	4.19657	0.0582651	0.199995	-0.700268	6.48937	18.532	0.000613942	0.0143657
ENSCAFG00845001935	4	NCF1	607700	neutrophil cytosolic factor 1 [Source:HGNC Symbol;Acc:HGNC:7660]	protein_coding	1.99641	6.75605	29.9954	6.18081e-05	0.00116686	1.56231	6.75605	21.2167	0.000335345	0.0132513	-0.434102	6.75605	1.86404	0.192113	0.475501
ENSCAFG00845001939	4		488947		protein_coding	7.51041	8.17906	385.394	3.52931e-12	1.17267e-08	5.20178	8.17906	238.132	1.14338e-10	5.69861e-07	-2.30863	8.17906	77.9185	2.34576e-07	5.08317e-05
ENSCAFG00845002025	4	EPB41L2	484127	erythrocyte membrane protein band 4.1 like 2 [Source:HGNC Symbol;Acc:HGNC:3379]	protein_coding	1.88098	2.2869	36.2455	2.25882e-05	0.000551856	0.740281	2.2869	6.77222	0.0198989	0.115254	-1.1407	2.2869	17.6755	0.000752763	0.0165641
ENSCAFG00845002073	4	RIMOC1	100856615	RAB7A interacting MON1-CCZ1 complex subunit 1 [Source:HGNC Symbol;Acc:HGNC:27750]	protein_coding	1.11451	6.02536	39.0038	1.50713e-05	0.000416153	0.500796	6.02536	9.41049	0.00775249	0.0705052	-0.613712	6.02536	14.8557	0.00153752	0.027222
ENSCAFG00845002084	4	SERPINB8	607205	serpin family B member 8 [Source:HGNC Symbol;Acc:HGNC:8952]	protein_coding	1.09373	6.94982	22.6655	0.000246719	0.0033693	0.445285	6.94982	4.50284	0.0507474	0.185379	-0.64844	6.94982	10.0035	0.00637788	0.070652
ENSCAFG00845002091	4		119871834		protein_coding	6.26757	7.97858	197.973	4.244e-10	1.51087e-07	3.61444	7.97858	90.047	9.19421e-08	3.98469e-05	-2.65313	7.97858	66.6685	6.29207e-07	9.7999e-05
ENSCAFG00845002206	4	MCTP2	488717	multiple C2 and transmembrane domain containing 2 [Source:HGNC Symbol;Acc:HGNC:25636]	protein_coding	2.42314	4.05088	21.6227	0.000307314	0.00394248	1.24167	4.05088	6.90085	0.0189444	0.11227	-1.18146	4.05088	7.08065	0.0176971	0.132816
ENSCAFG00845002214	4	BOD1L1	479089	biorientation of chromosomes in cell division 1 like 1 [Source:HGNC Symbol;Acc:HGNC:31792]	protein_coding	1.00744	6.16219	9.11957	0.00854888	0.0420419	0.682775	6.16219	4.92599	0.0421483	0.168509	-0.324665	6.16219	1.17551	0.295245	0.583062
ENSCAFG00845002219	4	KIAA0753	607016	KIAA0753 [Source:HGNC Symbol;Acc:HGNC:29110]	protein_coding	1.33144	3.35558	13.0861	0.00250168	0.0179919	1.22772	3.35558	12.7362	0.00276556	0.0427799	-0.103723	3.35558	0.0999828	0.75617	0.896549
ENSCAFG00845002226	4				protein_coding	1.30808	2.85706	27.193	0.000101841	0.00173999	0.817332	2.85706	12.4821	0.00297701	0.0443393	-0.490752	2.85706	4.8635	0.0433044	0.220797
ENSCAFG00845002236	4	RALGAPA1	612841	Ral GTPase activating protein catalytic subunit alpha 1 [Source:VGNC Symbol;Acc:VGNC:111687]	protein_coding	1.4966	5.50758	18.591	0.000605508	0.00633337	0.887877	5.50758	7.74973	0.0138172	0.0955791	-0.608725	5.50758	3.93925	0.0656084	0.276526
ENSCAFG00845002271	4	MAP3K4	476262	mitogen-activated protein kinase kinase kinase 4 [Source:HGNC Symbol;Acc:HGNC:6856]	protein_coding	1.09619	2.90081	14.8048	0.0015585	0.0125633	0.409151	2.90081	2.46455	0.137112	0.318957	-0.687034	2.90081	7.32153	0.0161713	0.126544
ENSCAFG00845002283	4		490269		protein_coding	2.7993	5.85655	26.0836	0.000125301	0.00204085	2.11436	5.85655	17.3051	0.000823597	0.0229787	-0.684935	5.85655	2.20293	0.158279	0.434038
ENSCAFG00845002305	4	IL27	607880	interleukin 27 [Source:HGNC Symbol;Acc:HGNC:19157]	protein_coding	5.2957	7.74801	147.221	3.35877e-09	6.79899e-07	2.53079	7.74801	47.1743	5.09393e-06	0.000781174	-2.76491	7.74801	68.3643	5.37658e-07	9.04897e-05
ENSCAFG00845002335	4	SLC16A9	488992	solute carrier family 16 member 9 [Source:HGNC Symbol;Acc:HGNC:23520]	protein_coding	5.26406	1.50783	24.7699	0.000161397	0.00244499	3.41991	1.50783	12.2103	0.00322394	0.0463058	-1.84416	1.50783	5.98903	0.0270656	0.170753
ENSCAFG00845002344	4	BICRA	612119	BRD4 interacting chromatin remodeling complex associated protein [Source:HGNC Symbol;Acc:HGNC:4332]	protein_coding	1.34879	1.63406	13.1601	0.00244965	0.01781	1.06852	1.63406	9.55419	0.00739063	0.0689792	-0.280275	1.63406	0.727424	0.407017	0.679361
ENSCAFG00845002345	4	VLDLR	476336	very low density lipoprotein receptor [Source:NCBI gene (formerly Entrezgene);Acc:476336]	protein_coding	1.87495	4.9408	11.4975	0.00399034	0.0248133	1.07074	4.9408	4.47196	0.0514516	0.186838	-0.804216	4.9408	2.78466	0.115724	0.372622
ENSCAFG00845002353	4				lncRNA	2.35734	5.26202	26.1363	0.000124056	0.00202719	1.77448	5.26202	17.1863	0.000847887	0.0233173	-0.582862	5.26202	2.17276	0.160972	0.437237
ENSCAFG00845002371	4	CSF1	611795	colony stimulating factor 1 [Source:HGNC Symbol;Acc:HGNC:2432]	protein_coding	1.66379	7.97081	9.74653	0.00693614	0.0362749	1.42182	7.97081	8.15307	0.0119533	0.0879985	-0.241975	7.97081	0.263436	0.615181	0.82112
ENSCAFG00845002387	4	SIK2		salt inducible kinase 2 [Source:HGNC Symbol;Acc:HGNC:21680]	protein_coding	1.25761	4.23194	18.129	0.000675269	0.00676602	0.960499	4.23194	12.3078	0.00313283	0.0459912	-0.297107	4.23194	1.27271	0.276829	0.565689
ENSCAFG00845002441	4	CLIP2	489797	CAP-Gly domain containing linker protein 2 [Source:HGNC Symbol;Acc:HGNC:2586]	protein_coding	1.19238	4.42506	12.5218	0.00294279	0.0199904	0.628352	4.42506	4.12835	0.0601132	0.203259	-0.564027	4.42506	3.5332	0.079547	0.307574
ENSCAFG00845002486	4	ZNF319	487258	zinc finger protein 319 [Source:HGNC Symbol;Acc:HGNC:13644]	protein_coding	1.00225	2.46356	12.1292	0.00330206	0.0217223	0.995915	2.46356	13.7936	0.00205116	0.0362682	-0.00633627	2.46356	0.000599701	0.980783	0.992717
ENSCAFG00845002500	4	KPTN	612136	kaptin, actin binding protein [Source:HGNC Symbol;Acc:HGNC:6404]	protein_coding	1.63929	2.04487	36.4331	2.19596e-05	0.000540477	0.900734	2.04487	12.9987	0.00256482	0.0410627	-0.738556	2.04487	9.65586	0.0071463	0.0756357
ENSCAFG00845002514	4	SMCHD1	490535	structural maintenance of chromosomes flexible hinge domain containing 1 [Source:HGNC Symbol;Acc:HGNC:29090]	protein_coding	2.44416	4.69012	154.964	2.3562e-09	5.10578e-07	0.5526	4.69012	10.1505	0.00608179	0.0629525	-1.89156	4.69012	126.162	9.6747e-09	6.88839e-06
ENSCAFG00845002554	4				lncRNA	1.49096	1.95438	33.5155	3.44874e-05	0.000758875	0.414063	1.95438	3.11014	0.0979814	0.265507	-1.0769	1.95438	22.553	0.000252557	0.00758279
ENSCAFG00845002565	4	RFC2	489798	replication factor C subunit 2 [Source:HGNC Symbol;Acc:HGNC:9970]	protein_coding	1.03295	5.99037	11.5778	0.00389446	0.0243385	0.475656	5.99037	2.92877	0.107428	0.277635	-0.557289	5.99037	4.21306	0.0578284	0.258259
ENSCAFG00845002586	4	ANKRD11	489658	ankyrin repeat domain containing 11 [Source:HGNC Symbol;Acc:HGNC:21316]	protein_coding	1.3586	6.9682	16.7514	0.000944082	0.00858632	0.905666	6.9682	8.74901	0.00970259	0.0790748	-0.452934	6.9682	2.35597	0.145446	0.417449
ENSCAFG00845002601	4	TASOR2	478015	transcription activation suppressor family member 2 [Source:HGNC Symbol;Acc:HGNC:23484]	protein_coding	1.00104	5.1119	11.3196	0.00421281	0.0257559	0.513437	5.1119	3.53842	0.0793468	0.236522	-0.487606	5.1119	3.34943	0.0869955	0.321559
ENSCAFG00845002651	4	LAT2	102156541		protein_coding	1.79644	8.77964	26.1721	0.000123218	0.00201681	0.372434	8.77964	1.40555	0.25408	0.455656	-1.42401	8.77964	21.516	0.000314416	0.00895456
ENSCAFG00845002800	4	CCDC9	100684784	coiled-coil domain containing 9 [Source:VGNC Symbol;Acc:VGNC:111395]	protein_coding	1.51937	1.43228	17.7532	0.000738795	0.007227	1.08773	1.43228	10.5561	0.00534269	0.0587692	-0.431642	1.43228	1.86138	0.192414	0.475993
ENSCAFG00845003006	4	,	479980,490198	,	protein_coding,protein_coding	4.54266	8.53115	280.116	3.56835e-11	3.23358e-08	2.44138	8.53115	106.802	2.97503e-08	1.85344e-05	-2.10128	8.53115	97.6784	5.38542e-08	1.8175e-05
ENSCAFG00845003025	4	TGIF1	490537	TGFB induced factor homeobox 1 [Source:HGNC Symbol;Acc:HGNC:11776]	protein_coding	1.45206	6.28529	37.5405	1.86293e-05	0.00048233	0.963904	6.28529	19.4459	0.000496922	0.0170808	-0.488158	6.28529	5.4013	0.0344406	0.19352
ENSCAFG00845003083	4	KLF6	487151	KLF transcription factor 6 [Source:HGNC Symbol;Acc:HGNC:2235]	protein_coding	1.06083	8.48942	12.9096	0.00263101	0.0185605	0.630883	8.48942	5.40121	0.034442	0.150964	-0.429947	8.48942	2.64424	0.124566	0.386201
ENSCAFG00845003144	4	ITPKC	612489	inositol-trisphosphate 3-kinase C [Source:HGNC Symbol;Acc:HGNC:14897]	protein_coding	1.44387	2.10094	14.583	0.00165382	0.0131873	1.2255	2.10094	12.0749	0.00335564	0.0469206	-0.218374	2.10094	0.427866	0.522855	0.767231
ENSCAFG00845003251	4	NIN	480320	ninein [Source:HGNC Symbol;Acc:HGNC:14906]	protein_coding	1.49714	7.00307	10.7981	0.0049508	0.0287478	1.31064	7.00307	9.48155	0.00757107	0.0697569	-0.186507	7.00307	0.211754	0.651939	0.840418
ENSCAFG00845003275	4	KLHL25	488725	kelch like family member 25 [Source:HGNC Symbol;Acc:HGNC:25732]	protein_coding	1.83543	4.62317	21.7394	0.000299759	0.00386545	1.55335	4.62317	17.8005	0.000730438	0.0215414	-0.282085	4.62317	0.667976	0.42644	0.694881
ENSCAFG00845003406	4	MYO10	489261	myosin X [Source:HGNC Symbol;Acc:HGNC:7593]	protein_coding	2.12852	2.13806	18.2163	0.000661416	0.00670702	1.94562	2.13806	17.119	0.000862012	0.023366	-0.182897	2.13806	0.181147	0.67638	0.854136
ENSCAFG00845003437	4	SLC66A1	487405	solute carrier family 66 member 1 [Source:HGNC Symbol;Acc:HGNC:26001]	protein_coding	1.45843	5.06095	6.43409	0.0226844	0.0822847	1.93845	5.06095	12.2965	0.00314318	0.0460076	0.48002	5.06095	0.85415	0.369885	0.65153
ENSCAFG00845003621	4	NLRC5	487268	NLR family CARD domain containing 5 [Source:HGNC Symbol;Acc:HGNC:29933]	protein_coding	2.80815	5.73879	43.8333	7.79046e-06	0.000259717	1.52885	5.73879	15.9733	0.00114878	0.0270622	-1.2793	5.73879	12.8697	0.00266127	0.0401933
ENSCAFG00845003700	4	SERTAD1	484500	SERTA domain containing 1 [Source:HGNC Symbol;Acc:HGNC:17932]	protein_coding	1.7484	6.19327	40.3051	1.25436e-05	0.000363473	0.573799	6.19327	5.33226	0.0354514	0.152949	-1.1746	6.19327	23.768	0.000196942	0.00622761
ENSCAFG00845003786	4	MFGE8,MFGE8	488730,609165	milk fat globule EGF and factor V/VIII domain containing [Source:HGNC Symbol;Acc:HGNC:7036],milk fat globule EGF and factor V/VIII domain containing [Source:HGNC Symbol;Acc:HGNC:7036]	protein_coding,protein_coding	4.73832	4.42693	47.8455	4.69038e-06	0.000175766	3.01897	4.42693	24.2126	0.000180173	0.00883056	-1.71935	4.42693	10.7462	0.00503202	0.0612968
ENSCAFG00845003789	4	SLC7A5	489667	solute carrier family 7 member 5 [Source:NCBI gene (formerly Entrezgene);Acc:489667]	protein_coding	2.28487	4.75514	25.8098	0.000131995	0.00210853	2.14086	4.75514	25.2711	0.00014639	0.00763986	-0.14401	4.75514	0.137286	0.716129	0.876648
ENSCAFG00845003838	4	HIP1	489814	huntingtin interacting protein 1 [Source:HGNC Symbol;Acc:HGNC:4913]	protein_coding	1.03744	5.3566	20.5435	0.000388476	0.00466004	0.547782	5.3566	6.80079	0.0196822	0.114674	-0.489661	5.3566	5.71512	0.0302478	0.180763
ENSCAFG00845003943	4	NSUN7	479100	NOP2/Sun RNA methyltransferase family member 7 [Source:HGNC Symbol;Acc:HGNC:25857]	protein_coding	2.53235	3.96809	42.7606	8.97594e-06	0.000281359	1.40958	3.96809	16.01	0.00113807	0.0269461	-1.12277	3.96809	11.6984	0.00375521	0.0508586
ENSCAFG00845004082	4	HS3ST3B1	489516	heparan sulfate-glucosamine 3-sulfotransferase 3B1 [Source:HGNC Symbol;Acc:HGNC:5198]	protein_coding	1.9904	2.36468	13.8247	0.00203357	0.0153915	0.911764	2.36468	3.48333	0.0814906	0.239476	-1.07864	2.36468	5.43829	0.0339129	0.191635
ENSCAFG00845004135	4	SIDT2	100856519	SID1 transmembrane family member 2 [Source:HGNC Symbol;Acc:HGNC:24272]	protein_coding	1.2053	6.97245	21.1067	0.000343435	0.0042792	0.863671	6.97245	12.6861	0.00280586	0.0431401	-0.341629	6.97245	2.12255	0.165582	0.442261
ENSCAFG00845004192	4	EVL	480433	Enah/Vasp-like [Source:HGNC Symbol;Acc:HGNC:20234]	protein_coding	2.4007	1.91552	33.9281	3.23005e-05	0.000725161	1.07974	1.91552	8.3046	0.0113288	0.0858099	-1.32096	1.91552	14.1709	0.00184905	0.0313989
ENSCAFG00845004220	4	RNASEL	490310	ribonuclease L [Source:NCBI gene (formerly Entrezgene);Acc:490310]	protein_coding	2.72144	6.78846	88.4417	1.03406e-07	8.51862e-06	0.973423	6.78846	14.4925	0.00169459	0.0324291	-1.74802	6.78846	50.864	3.27112e-06	0.000339651
ENSCAFG00845004291	4	RAB12	403865	RAB12, member RAS onco family [Source:VGNC Symbol;Acc:VGNC:103700]	protein_coding	1.9309	3.0142	33.0119	3.73874e-05	0.000799737	1.10623	3.0142	12.8618	0.00266734	0.0420696	-0.824666	3.0142	8.00961	0.012581	0.107186
ENSCAFG00845004469	4	N4BP1	478135	NEDD4 binding protein 1 [Source:HGNC Symbol;Acc:HGNC:29850]	protein_coding	2.68485	5.09832	133.438	6.59957e-09	1.07843e-06	1.15319	5.09832	30.8601	5.33274e-05	0.00424537	-1.53166	5.09832	60.7175	1.12293e-06	0.000159906
ENSCAFG00845004482	4	SLC29A3	489034	solute carrier family 29 member 3 [Source:HGNC Symbol;Acc:HGNC:23096]	protein_coding	1.62253	7.32687	11.6662	0.00379177	0.0238512	1.04384	7.32687	5.69532	0.0304941	0.141709	-0.57869	7.32687	1.91111	0.186905	0.468226
ENSCAFG00845004578	4	PSME1	480256		protein_coding	1.38018	6.79837	17.1218	0.000861421	0.00806257	0.427982	6.79837	2.00118	0.177424	0.370737	-0.952194	6.79837	10.4149	0.00558761	0.0652958
ENSCAFG00845004615	4	RAVER2	489556	ribonucleoprotein, PTB binding 2 [Source:HGNC Symbol;Acc:HGNC:25577]	protein_coding	1.8703	2.10657	22.473	0.0002568	0.00346228	1.27082	2.10657	12.1006	0.00333019	0.0469206	-0.599471	2.10657	3.06847	0.10006	0.34747
ENSCAFG00845004616	4	PPP4R1	480207	protein phosphatase 4 regulatory subunit 1 [Source:HGNC Symbol;Acc:HGNC:9320]	protein_coding	1.35325	6.18562	51.7133	2.96469e-06	0.00012013	0.338378	6.18562	3.94341	0.0654812	0.213376	-1.01487	6.18562	37.1386	1.97669e-05	0.00133712
ENSCAFG00845004671	4	PSME2	480258	proteasome activator subunit 2 [Source:HGNC Symbol;Acc:HGNC:9569]	protein_coding	1.29107	7.79916	14.3057	0.00178245	0.0140122	0.411614	7.79916	1.76218	0.204033	0.403535	-0.879453	7.79916	8.43949	0.0108043	0.0976407
ENSCAFG00845004698	4	RASA4B	489819		protein_coding	1.17021	6.14552	13.1848	0.00243252	0.0177247	0.900108	6.14552	9.09179	0.0086297	0.0744809	-0.270101	6.14552	0.876089	0.363973	0.648167
ENSCAFG00845004714	4	RNF31,RNF31	480259,607899	ring finger protein 31 [Source:HGNC Symbol;Acc:HGNC:16031],ring finger protein 31 [Source:HGNC Symbol;Acc:HGNC:16031]	protein_coding,protein_coding	2.07191	8.00282	72.3741	3.75388e-07	2.42978e-05	1.1054	8.00282	24.8851	0.000157799	0.00810792	-0.966505	8.00282	20.9997	0.000351516	0.00973308
ENSCAFG00845004765	4	PAK4	484513	p21 (RAC1) activated kinase 4 [Source:HGNC Symbol;Acc:HGNC:16059]	protein_coding	1.13519	1.62611	10.4261	0.00556785	0.031108	0.646987	1.62611	3.98381	0.0642619	0.211128	-0.488206	1.62611	2.43886	0.13903	0.40924
ENSCAFG00845004766	4				lncRNA	2.03091	2.55204	14.7889	0.00156512	0.0125815	0.697287	2.55204	2.1254	0.165316	0.355411	-1.33363	2.55204	8.5493	0.0103978	0.0952044
ENSCAFG00845004801	4	KLHL5	612886	kelch like family member 5 [Source:HGNC Symbol;Acc:HGNC:6356]	protein_coding	1.47758	5.41734	75.1277	2.96127e-07	2.04958e-05	0.509322	5.41734	10.8337	0.00489602	0.0562902	-0.968262	5.41734	41.4688	1.0684e-05	0.000817606
ENSCAFG00845004928	4	SPEN	100687765	spen family transcriptional repressor [Source:HGNC Symbol;Acc:HGNC:17575]	protein_coding	1.63387	6.97305	23.5451	0.000206007	0.00296745	1.14326	6.97305	13.4968	0.00222785	0.0380261	-0.490604	6.97305	2.73033	0.119052	0.378425
ENSCAFG00845004971	4		431695		protein_coding	1.2981	5.96832	17.2712	0.000830454	0.00784641	0.870379	5.96832	9.12069	0.00854564	0.0742011	-0.427725	5.96832	2.36546	0.144692	0.416928
ENSCAFG00845004994	4	PLEKHM2	100687846	pleckstrin homology and RUN domain containing M2 [Source:HGNC Symbol;Acc:HGNC:29131]	protein_coding	1.84122	6.61248	28.6624	7.80556e-05	0.00140444	1.65676	6.61248	26.3065	0.000120133	0.00680388	-0.184454	6.61248	0.371225	0.551376	0.785019
ENSCAFG00845005076	4	AZIN2	478144	antizyme inhibitor 2 [Source:NCBI gene (formerly Entrezgene);Acc:478144]	protein_coding	2.46779	3.36782	94.6202	6.64269e-08	6.00276e-06	1.0589	3.36782	21.4542	0.000318611	0.012858	-1.40889	3.36782	42.5563	9.22425e-06	0.000753667
ENSCAFG00845005171	4	FAM102A	491323	estrogen-induced osteoclastogenesis regulator 1 [Source:HGNC Symbol;Acc:HGNC:31419]	protein_coding	1.06486	2.20447	8.78396	0.00958647	0.0456996	0.395879	2.20447	1.44803	0.247332	0.450176	-0.66898	2.20447	4.35571	0.0542071	0.249693
ENSCAFG00845005186	4	TRAF2	480673	TNF receptor associated factor 2 [Source:HGNC Symbol;Acc:HGNC:12032]	protein_coding	1.86459	6.36283	37.2069	1.95683e-05	0.000496327	1.20613	6.36283	18.3843	0.000635649	0.0198625	-0.658456	6.36283	6.07938	0.0261023	0.167001
ENSCAFG00845005205	4	RNF19B	478146	ring finger protein 19B [Source:HGNC Symbol;Acc:HGNC:26886]	protein_coding	2.09748	5.95567	80.3485	1.92595e-07	1.4013e-05	0.800292	5.95567	14.463	0.00170815	0.0324939	-1.29719	5.95567	41.0992	1.12385e-05	0.000836008
ENSCAFG00845005220	4	SBF1	481190	SET binding factor 1 [Source:HGNC Symbol;Acc:HGNC:10542]	protein_coding	1.41799	2.39607	11.1701	0.00441063	0.026533	0.887263	2.39607	5.13406	0.0385504	0.159979	-0.530727	2.39607	2.00773	0.176758	0.456575
ENSCAFG00845005291	4	SLC36A1	489173	solute carrier family 36 member 1 [Source:HGNC Symbol;Acc:HGNC:18761]	protein_coding	1.05347	3.33097	10.1808	0.00602263	0.0327873	0.633888	3.33097	4.34728	0.0544136	0.192627	-0.419584	3.33097	2.02114	0.175405	0.454189
ENSCAFG00845005311	4	TICAM2	100533188	toll like receptor adaptor molecule 2 [Source:NCBI gene (formerly Entrezgene);Acc:100533188]	protein_coding	2.89245	4.33567	141.984	4.31099e-09	7.81308e-07	1.4578	4.33567	44.6553	7.00152e-06	0.000969322	-1.43465	4.33567	49.9123	3.65797e-06	0.000364626
ENSCAFG00845005376	4	ECPAS	100687244	Ecm29 proteasome adaptor and scaffold [Source:HGNC Symbol;Acc:HGNC:29020]	protein_coding	1.14486	6.25578	55.2232	2.00037e-06	8.98186e-05	0.427361	6.25578	9.24933	0.00818263	0.0726308	-0.717498	6.25578	27.3334	9.92446e-05	0.00383438
ENSCAFG00845005580	4				protein_coding	4.13028	6.78807	74.9668	3.002e-07	2.04958e-05	2.05225	6.78807	24.392	0.000173871	0.00868449	-2.07803	6.78807	29.7866	6.40791e-05	0.00291194
ENSCAFG00845005616	4	ARHGAP21	100687590	Rho GTPase activating protein 21 [Source:HGNC Symbol;Acc:HGNC:23725]	protein_coding	1.17178	5.43545	17.7391	0.000741294	0.00723723	1.0175	5.43545	15.4519	0.0013142	0.0285661	-0.15428	5.43545	0.382257	0.545592	0.780939
ENSCAFG00845005668	4	IFGGC1	481471	interferon-inducible GTPase 1-like [Source:NCBI gene (formerly Entrezgene);Acc:481471]	protein_coding	5.69184	8.56201	144.849	3.75701e-09	7.06601e-07	3.1673	8.56201	61.1149	1.07879e-06	0.000228796	-2.52453	8.56201	50.9839	3.22575e-06	0.000338467
ENSCAFG00845005706	4				lncRNA	1.87075	1.84362	12.3197	0.00312184	0.0208659	1.17423	1.84362	5.68608	0.0306099	0.142048	-0.696512	1.84362	2.28012	0.151639	0.426477
ENSCAFG00845005715	4	CATSPERG	484530	cation channel sperm associated auxiliary subunit gamma [Source:HGNC Symbol;Acc:HGNC:25243]	protein_coding	1.79167	2.1416	19.2347	0.000521531	0.00575706	0.210736	2.1416	0.32693	0.575868	0.738919	-1.58093	2.1416	19.5479	0.000485511	0.0122521
ENSCAFG00845005727	4	H1F0	610251	H1.0 linker histone [Source:HGNC Symbol;Acc:HGNC:4714]	protein_coding	1.05179	3.53682	12.8511	0.00267558	0.0188083	0.651557	3.53682	5.81307	0.0290626	0.138455	-0.400229	3.53682	2.32303	0.148096	0.421297
ENSCAFG00845005739	4	TMEM106A	490951	transmembrane protein 106A [Source:HGNC Symbol;Acc:HGNC:28288]	protein_coding	1.37251	6.61971	10.0418	0.00629916	0.0338589	0.342806	6.61971	0.764809	0.395496	0.594347	-1.02971	6.61971	7.22574	0.0167592	0.128702
ENSCAFG00845005740	4	ZC3HAV1	100856206	zinc finger CCCH-type containing, antiviral 1 [Source:HGNC Symbol;Acc:HGNC:23721]	protein_coding	2.44006	6.06879	66.0383	6.67631e-07	3.65656e-05	1.04833	6.06879	15.1675	0.00141574	0.0297098	-1.39174	6.06879	29.4478	6.79677e-05	0.00298459
ENSCAFG00845005769	4	IFGGB2	481470	interferon-inducible GTPase 1-like [Source:NCBI gene (formerly Entrezgene);Acc:481470]	protein_coding	4.33019	6.10739	72.2168	3.80596e-07	2.4476e-05	2.06903	6.10739	22.0381	0.000281354	0.0117838	-2.26117	6.10739	31.3468	4.9139e-05	0.00243227
ENSCAFG00845005776	4	KIF27	484148	kinesin family member 27 [Source:HGNC Symbol;Acc:HGNC:18632]	protein_coding	1.06395	1.58273	9.52542	0.00746152	0.0381797	1.18503	1.58273	13.4987	0.00222662	0.0380261	0.121072	1.58273	0.153945	0.700264	0.866787
ENSCAFG00845005800	4		100684769		protein_coding	5.34321	6.85161	101.944	4.05691e-08	4.19181e-06	3.21137	6.85161	48.1847	4.50033e-06	0.000712052	-2.13184	6.85161	28.6169	7.86905e-05	0.00329574
ENSCAFG00845005850	4				lncRNA	2.49801	1.80933	18.2922	0.000649636	0.00663481	1.61301	1.80933	8.92504	0.00913365	0.0766366	-0.885005	1.80933	3.2549	0.0911502	0.328959
ENSCAFG00845005878	4				protein_coding	1.80026	2.63719	10.2907	0.0058138	0.0320531	1.61263	2.63719	9.36886	0.00786106	0.0709774	-0.187633	2.63719	0.146619	0.707113	0.871261
ENSCAFG00845005994	4	EMILIN1	475696	elastin microfibril interfacer 1 [Source:HGNC Symbol;Acc:HGNC:19880]	protein_coding	2.28699	7.36032	9.57213	0.00734683	0.0376714	1.56462	7.36032	5.28104	0.0362237	0.154471	-0.722369	7.36032	1.29012	0.273695	0.56356
ENSCAFG00845006117	4	RELB	484454	RELB proto-oncogene, NF-kB subunit [Source:HGNC Symbol;Acc:HGNC:9956]	protein_coding	1.53794	5.37094	20.1402	0.000424854	0.00497644	1.01339	5.37094	10.2807	0.00583252	0.061827	-0.52455	5.37094	3.00328	0.10342	0.353408
ENSCAFG00845006156	4	DMXL1	474631	Dmx like 1 [Source:HGNC Symbol;Acc:HGNC:2937]	protein_coding	1.27303	5.83276	13.2082	0.00241645	0.0176592	0.866147	5.83276	7.17631	0.0170722	0.105892	-0.40688	5.83276	1.69905	0.211896	0.499569
ENSCAFG00845006226	4	DUSP2	611653	dual specificity phosphatase 2 [Source:HGNC Symbol;Acc:HGNC:3068]	protein_coding	3.4939	2.46538	35.0838	2.69664e-05	0.000626575	2.62053	2.46538	22.8362	0.000238149	0.010517	-0.873372	2.46538	3.40581	0.0846254	0.317273
ENSCAFG00845006258	4	TREX1	102155466	three prime repair exonuclease 1 [Source:HGNC Symbol;Acc:HGNC:12269]	protein_coding	1.22499	5.03481	18.1393	0.000673607	0.00676602	0.32798	5.03481	1.57513	0.228501	0.429629	-0.897013	5.03481	12.3328	0.00310986	0.0449263
ENSCAFG00845006373	4	IFI35	490954	interferon induced protein 35 [Source:HGNC Symbol;Acc:HGNC:5399]	protein_coding	3.41333	6.25573	186.138	6.5522e-10	1.93106e-07	1.60374	6.25573	52.8658	2.59948e-06	0.000462707	-1.80959	6.25573	77.4234	2.44349e-07	5.18228e-05
ENSCAFG00845006388	4		483649		protein_coding	1.52975	3.27416	10.2572	0.00587668	0.0323282	1.01727	3.27416	5.31303	0.0357391	0.153621	-0.512482	3.27416	1.48311	0.241938	0.530846
ENSCAFG00845006439	4	TRIM14	612123	tripartite motif containing 14 [Source:HGNC Symbol;Acc:HGNC:16283]	protein_coding	1.53054	5.87363	61.0368	1.08731e-06	5.52975e-05	0.740778	5.87363	17.1495	0.000855588	0.0233284	-0.789761	5.87363	20.9077	0.000358638	0.00987542
ENSCAFG00845006449	4		100683541		protein_coding	1.7025	6.28214	43.0978	8.58262e-06	0.000274204	1.14086	6.28214	22.7487	0.0002425	0.0106486	-0.561639	6.28214	6.06913	0.0262096	0.167365
ENSCAFG00845006480	4	CORO2A	481625	coronin 2A [Source:HGNC Symbol;Acc:HGNC:2255]	protein_coding	1.4752	5.02789	13.1344	0.00246756	0.0178625	1.26628	5.02789	11.1168	0.00448373	0.0541364	-0.208919	5.02789	0.33357	0.572059	0.798755
ENSCAFG00845006522	4		476045		protein_coding	2.52629	7.97725	69.5787	4.81354e-07	2.94364e-05	1.47419	7.97725	28.6832	7.77671e-05	0.00517118	-1.0521	7.97725	16.6565	0.000966669	0.0198267
ENSCAFG00845006578	4	PM20D2	100856633	peptidase M20 domain containing 2 [Source:HGNC Symbol;Acc:HGNC:21408]	protein_coding	2.33041	1.97228	39.0145	1.50484e-05	0.000416153	1.03759	1.97228	9.3518	0.00790608	0.0711508	-1.29282	1.97228	16.4819	0.00100987	0.0204601
ENSCAFG00845006599	4	PLAAT4	483772	phospholipase A and acyltransferase 4 [Source:HGNC Symbol;Acc:HGNC:9869]	protein_coding	5.38111	10.3556	61.094	1.08107e-06	5.5262e-05	3.1291	10.3556	27.4725	9.67465e-05	0.00584943	-2.25201	10.3556	18.7876	0.000578326	0.0139245
ENSCAFG00845006610	4	NDST1	489185	N-deacetylase and N-sulfotransferase 1 [Source:HGNC Symbol;Acc:HGNC:7680]	protein_coding	2.81986	4.27742	57.8144	1.51514e-06	7.33228e-05	1.84727	4.27742	29.5239	6.70715e-05	0.00474163	-0.97259	4.27742	9.81332	0.00678587	0.0731142
ENSCAFG00845006688	4	TBC1D2	481626	TBC1 domain family member 2 [Source:HGNC Symbol;Acc:HGNC:18026]	protein_coding	1.10149	6.24081	10.5138	0.00541488	0.030581	0.811304	6.24081	6.67224	0.0206792	0.117654	-0.290187	6.24081	0.90797	0.355628	0.641494
ENSCAFG00845006741	4				lncRNA	2.69599	2.24549	21.586	0.000309736	0.00395592	1.19449	2.24549	5.1865	0.0377009	0.158155	-1.50149	2.24549	9.48546	0.00756124	0.0777817
ENSCAFG00845006783	4		476123		protein_coding	2.45445	5.31864	24.9822	0.000154839	0.00236722	0.848957	5.31864	3.77053	0.0710175	0.222672	-1.6055	5.31864	14.6403	0.00162857	0.0283804
ENSCAFG00845006836	4	NECTIN2	611060	nectin cell adhesion molecule 2 [Source:HGNC Symbol;Acc:HGNC:9707]	protein_coding	1.524	4.95868	12.0092	0.00342171	0.0222344	1.03939	4.95868	6.54676	0.021709	0.119887	-0.484615	4.95868	1.55611	0.231197	0.520763
ENSCAFG00845006840	4		119864483		protein_coding	1.34941	3.70844	38.217	1.68781e-05	0.000454941	0.252518	3.70844	1.62951	0.221014	0.422173	-1.0969	3.70844	32.2534	4.22923e-05	0.00221879
ENSCAFG00845006869	4	CEP85L	100687154	centrosomal protein 85 like [Source:HGNC Symbol;Acc:HGNC:21638]	protein_coding	1.20605	2.92829	19.0615	0.000542745	0.00590621	0.730576	2.92829	8.23873	0.0115956	0.086685	-0.475469	2.92829	3.74135	0.0720057	0.291767
ENSCAFG00845006911	4	MOV10	483219	Mov10 RISC complex RNA helicase [Source:HGNC Symbol;Acc:HGNC:7200]	protein_coding	2.16861	5.97153	46.251	5.71495e-06	0.000202728	1.04226	5.97153	13.0378	0.00253636	0.0407782	-1.12635	5.97153	16.78	0.000937383	0.0194609
ENSCAFG00845007020	4	FBXW7	475465	F-box and WD repeat domain containing 7 [Source:HGNC Symbol;Acc:HGNC:16712]	protein_coding	1.66096	3.69985	26.825	0.000109021	0.00183258	0.850251	3.69985	8.38808	0.0110009	0.084384	-0.810704	3.69985	8.32118	0.0112628	0.0997052
ENSCAFG00845007033	4		102152928		protein_coding	6.60147	8.40448	134.413	6.27908e-09	1.06084e-06	3.94445	8.40448	65.2987	7.16162e-07	0.000162243	-2.65702	8.40448	42.1913	9.68743e-06	0.000772514
ENSCAFG00845007050	4	BCL3	612349	BCL3 transcription coactivator [Source:HGNC Symbol;Acc:HGNC:998]	protein_coding	1.06465	4.3378	11.6409	0.00382083	0.0239988	0.938656	4.3378	10.4714	0.00548809	0.0597469	-0.125994	4.3378	0.201973	0.659503	0.844761
ENSCAFG00845007282	4	SDC3	487323	syndecan 3 [Source:HGNC Symbol;Acc:HGNC:10660]	protein_coding	2.25117	1.70216	19.2041	0.000525208	0.00578341	1.56565	1.70216	10.7973	0.00495207	0.05651	-0.68552	1.70216	2.44659	0.138449	0.408544
ENSCAFG00845007307	4				lncRNA	1.77067	1.77106	11.0934	0.00451629	0.0269894	1.06298	1.77106	4.68907	0.0467322	0.177848	-0.707688	1.77106	2.35244	0.145727	0.417776
ENSCAFG00845007338	4				lncRNA	1.8447	5.46903	42.9715	8.72763e-06	0.000276181	0.753674	5.46903	8.74728	0.00970836	0.0790748	-1.09103	5.46903	19.7693	0.000461753	0.0118019
ENSCAFG00845007346	4				lncRNA	1.67158	2.34974	8.9699	0.00899485	0.0437369	1.29629	2.34974	6.22537	0.0246282	0.126511	-0.375295	2.34974	0.591038	0.453851	0.716387
ENSCAFG00845007440	4				lncRNA	1.32719	2.36026	10.8072	0.00493677	0.0286937	0.739727	2.36026	3.96183	0.064922	0.212247	-0.587463	2.36026	2.70627	0.120562	0.38105
ENSCAFG00845007494	4	ITGB8	475253	integrin subunit beta 8 [Source:HGNC Symbol;Acc:HGNC:6163]	protein_coding	3.89644	5.09596	40.4155	1.23523e-05	0.000359983	1.79949	5.09596	11.3015	0.00423621	0.0528492	-2.09695	5.09596	18.0374	0.00069016	0.0157067
ENSCAFG00845007588	4	MAFK	100856391	MAF bZIP transcription factor K [Source:HGNC Symbol;Acc:HGNC:6782]	protein_coding	1.76267	5.33477	74.7739	3.05162e-07	2.06929e-05	0.703708	5.33477	14.5066	0.00168817	0.0324291	-1.05896	5.33477	35.3102	2.60423e-05	0.00152953
ENSCAFG00845007594	4	RASAL2	480056	RAS protein activator like 2 [Source:HGNC Symbol;Acc:HGNC:9874]	protein_coding	2.27294	7.85219	82.2506	1.6563e-07	1.2603e-05	0.840833	7.85219	14.0791	0.00189608	0.0343638	-1.4321	7.85219	44.1484	7.47667e-06	0.000636987
ENSCAFG00845007707	4	RIPOR1	489757	RHO family interacting cell polarization regulator 1 [Source:HGNC Symbol;Acc:HGNC:25836]	protein_coding	1.0005	4.51456	12.6123	0.00286648	0.0196514	0.831919	4.51456	10.145	0.00609247	0.0629976	-0.168577	4.51456	0.442787	0.515796	0.762476
ENSCAFG00845007767	4	ARSB	610364	arylsulfatase B [Source:NCBI gene (formerly Entrezgene);Acc:610364]	protein_coding	1.41555	5.93315	36.0995	2.30915e-05	0.000557327	0.419948	5.93315	3.86764	0.0678425	0.217515	-0.995598	5.93315	22.8744	0.000236279	0.00718057
ENSCAFG00845007790	4	PIM3	100682773	Pim-3 proto-onco, serine/threonine kinase [Source:VGNC Symbol;Acc:VGNC:111632]	protein_coding	1.97871	5.87423	33.6513	3.37494e-05	0.000745929	1.36415	5.87423	18.7673	0.000581072	0.0184463	-0.614557	5.87423	4.28618	0.0559378	0.253951
ENSCAFG00845007850	4	CRELD2	100686873	cysteine rich with EGF like domains 2 [Source:HGNC Symbol;Acc:HGNC:28150]	protein_coding	1.26726	4.14102	9.66213	0.00713153	0.0371018	1.66992	4.14102	18.4715	0.000622725	0.0195814	0.402655	4.14102	1.19416	0.291584	0.580141
ENSCAFG00845007931	4				lncRNA	3.13774	1.80504	21.5575	0.00031163	0.00397029	1.7673	1.80504	8.19864	0.0117614	0.0874256	-1.37044	1.80504	6.15028	0.025374	0.163789
ENSCAFG00845007939	4				lncRNA	2.62944	3.33022	20.9817	0.000352896	0.00436435	1.27661	3.33022	6.05226	0.0263873	0.131844	-1.35283	3.33022	7.80257	0.0135549	0.113067
ENSCAFG00845007947	4				lncRNA	2.52835	1.91352	38.7717	1.55805e-05	0.000429023	1.9045	1.91352	25.3038	0.000145466	0.00763162	-0.623852	1.91352	3.34409	0.0872243	0.321862
ENSCAFG00845007967	4	GAB2	485167	GRB2 associated binding protein 2 [Source:HGNC Symbol;Acc:HGNC:14458]	protein_coding	1.48835	6.37497	28.6183	7.86712e-05	0.00141296	1.123	6.37497	18.9504	0.000556869	0.0181794	-0.365357	6.37497	2.1924	0.159213	0.434754
ENSCAFG00845007969	4	MGAT5		alpha-1,6-mannosylglycoprotein 6-beta-N-acetylglucosaminyltransferase [Source:HGNC Symbol;Acc:HGNC:7049]	protein_coding	1.16752	4.11747	19.1956	0.00052624	0.00578341	0.633166	4.11747	6.69112	0.0205293	0.117203	-0.534354	4.11747	5.06462	0.0397099	0.208613
ENSCAFG00845007978	4	STX17	481630	syntaxin 17 [Source:HGNC Symbol;Acc:HGNC:11432]	protein_coding	1.89237	5.53184	89.8572	9.32197e-08	7.80852e-06	0.636285	5.53184	12.5238	0.00294106	0.0442847	-1.25608	5.53184	52.2141	2.79929e-06	0.000300036
ENSCAFG00845008040	4		610427		protein_coding	1.2617	6.86654	11.7153	0.00373613	0.0236382	1.12964	6.86654	10.7955	0.00495483	0.05651	-0.132063	6.86654	0.15989	0.694845	0.863816
ENSCAFG00845008098	4	STAT2	481111	signal transducer and activator of transcription 2 [Source:HGNC Symbol;Acc:HGNC:11363]	protein_coding	1.93221	7.48952	53.1104	2.52869e-06	0.000105983	0.723108	7.48952	9.1609	0.00843023	0.0739072	-1.20911	7.48952	27.4873	9.64836e-05	0.00378641
ENSCAFG00845008158	4	PSAT1	476318	phosphoserine aminotransferase 1 [Source:HGNC Symbol;Acc:HGNC:19129]	protein_coding	2.97532	5.49601	33.0894	3.69236e-05	0.000797059	2.75573	5.49601	31.3866	4.8813e-05	0.00412346	-0.219585	5.49601	0.254953	0.620883	0.825205
ENSCAFG00845008241	4	PDGFRB	442985	platelet derived growth factor receptor beta [Source:VGNC Symbol;Acc:VGNC:44373]	protein_coding	4.15331	2.22272	39.6516	1.37474e-05	0.000391526	1.88989	2.22272	10.459	0.00550987	0.0598935	-2.26342	2.22272	18.8031	0.000576242	0.0139079
ENSCAFG00845008369	4	PCNX1	480378	pecanex 1 [Source:HGNC Symbol;Acc:HGNC:19740]	protein_coding	1.5457	6.06532	21.3947	0.000322716	0.00406165	0.657674	6.06532	4.67631	0.0469951	0.177947	-0.888023	6.06532	9.10585	0.00858869	0.0845969
ENSCAFG00845008534	4		475493		protein_coding	4.1041	8.27821	242.095	1.01619e-10	5.95846e-08	2.53104	8.27821	115.497	1.7594e-08	1.71192e-05	-1.57306	8.27821	56.3285	1.77459e-06	0.000205688
ENSCAFG00845008621	4	RBMS2	481115	RNA binding motif single stranded interacting protein 2 [Source:HGNC Symbol;Acc:HGNC:9909]	protein_coding	3.00263	2.56933	123.512	1.11757e-08	1.63222e-06	0.734938	2.56933	9.52468	0.00746335	0.0692688	-2.26769	2.56933	99.2472	4.8466e-08	1.80817e-05
ENSCAFG00845008719	4				lncRNA	1.15999	3.00689	9.07281	0.00868544	0.0425646	0.892834	3.00689	6.25706	0.024321	0.125873	-0.267159	3.00689	0.604157	0.448978	0.712486
ENSCAFG00845008720	4	ZNF618	474809	zinc finger protein 618 [Source:HGNC Symbol;Acc:HGNC:29416]	protein_coding	4.16528	3.5685	49.5347	3.82563e-06	0.00014896	1.98895	3.5685	14.6363	0.0016303	0.0320096	-2.17634	3.5685	21.5193	0.00031419	0.00895456
ENSCAFG00845008845	4	SCAP	484782	SREBF chaperone [Source:HGNC Symbol;Acc:HGNC:30634]	protein_coding	1.61393	3.25931	16.9062	0.000908492	0.0083464	1.50872	3.25931	16.7527	0.000943754	0.0243976	-0.105211	3.25931	0.0922275	0.7655	0.900992
ENSCAFG00845008848	4	FCHSD2	485204	FCH and double SH3 domains 2 [Source:HGNC Symbol;Acc:HGNC:29114]	protein_coding	1.12221	4.79257	26.5364	0.000115054	0.00190508	0.133151	4.79257	0.454931	0.510177	0.689738	-0.989056	4.79257	26.0265	0.000126665	0.00444578
ENSCAFG00845008965	4		102156332		protein_coding	3.97214	4.85058	219.79	2.0238e-10	9.16963e-08	1.78479	4.85058	58.5406	1.40419e-06	0.000278277	-2.18735	4.85058	103.083	3.76803e-08	1.78556e-05
ENSCAFG00845008982	4	TRAF4	100688511	TNF receptor associated factor 4 [Source:HGNC Symbol;Acc:HGNC:12034]	protein_coding	1.51566	2.2717	13.6994	0.0021054	0.0157913	0.969133	2.2717	6.56273	0.0215748	0.119836	-0.546525	2.2717	2.30195	0.149824	0.423551
ENSCAFG00845009030	4	ATXN7L3	612754	ataxin 7 like 3 [Source:HGNC Symbol;Acc:HGNC:25416]	protein_coding	1.22459	1.78196	11.7574	0.00368906	0.023425	0.929008	1.78196	7.8693	0.0132319	0.0930806	-0.295582	1.78196	0.866295	0.366595	0.649597
ENSCAFG00845009068	4		481634		protein_coding	1.25238	5.12432	17.0103	0.000885412	0.00821955	0.85994	5.12432	9.40617	0.00776368	0.0705052	-0.392445	5.12432	2.10078	0.167631	0.444565
ENSCAFG00845009094	4	AQP11	476798	aquaporin 11 [Source:HGNC Symbol;Acc:HGNC:19940]	protein_coding	2.06437	6.15236	10.6312	0.00521743	0.0297866	1.87193	6.15236	9.85389	0.00669639	0.0656985	-0.192449	6.15236	0.121209	0.732523	0.885602
ENSCAFG00845009107	4	ETV7	481764	ETS variant transcription factor 7 [Source:HGNC Symbol;Acc:HGNC:18160]	protein_coding	2.4539	5.74851	53.5204	2.41486e-06	0.000102431	0.931534	5.74851	9.68503	0.00707789	0.0677086	-1.52237	5.74851	28.2314	8.43068e-05	0.00348701
ENSCAFG00845009130	4	PPARGC1B	489190	PPARG coactivator 1 beta [Source:HGNC Symbol;Acc:HGNC:30022]	protein_coding	1.77163	3.24335	29.6817	6.52556e-05	0.00122268	1.19797	3.24335	15.8863	0.00117468	0.0272942	-0.573662	3.24335	4.07199	0.0616923	0.266097
ENSCAFG00845009131	4	HEATR9	100686741	HEAT repeat containing 9 [Source:HGNC Symbol;Acc:HGNC:26548]	protein_coding	2.01068	2.11051	21.8089	0.000295352	0.00383342	0.495798	2.11051	1.62672	0.221391	0.42252	-1.51488	2.11051	16.437	0.00102135	0.0206372
ENSCAFG00845009196	4	MFSD12	485058	major facilitator superfamily domain containing 12 [Source:VGNC Symbol;Acc:VGNC:43198]	protein_coding	2.58435	5.44202	30.4645	5.70324e-05	0.00109961	2.18257	5.44202	24.6743	0.000164456	0.00840664	-0.40178	5.44202	1.01442	0.329681	0.617486
ENSCAFG00845009252	4		106559825		protein_coding	1.55766	2.8943	9.16644	0.00841447	0.0415843	1.06286	2.8943	4.98543	0.0410821	0.166171	-0.494808	2.8943	1.19683	0.291066	0.57981
ENSCAFG00845009259	4	IDO1	475574		protein_coding	5.93208	11.0011	56.8195	1.68367e-06	7.91644e-05	2.4738	11.0011	14.8487	0.00154037	0.0315064	-3.45828	11.0011	33.4769	3.47e-05	0.00189011
ENSCAFG00845009377	4	FZR1	485059	fizzy and cell division cycle 20 related 1 [Source:HGNC Symbol;Acc:HGNC:24824]	protein_coding	1.23133	3.98691	10.7811	0.00497725	0.0288114	0.984801	3.98691	8.00247	0.0126132	0.0908446	-0.246527	3.98691	0.542678	0.472592	0.728224
ENSCAFG00845009385	4	TIRAP	609544	TIR domain containing adaptor protein [Source:HGNC Symbol;Acc:HGNC:17192]	protein_coding	1.10367	1.68832	8.8226	0.00945993	0.045364	0.522832	1.68832	2.34381	0.146417	0.332298	-0.580835	1.68832	3.07807	0.0995766	0.346088
ENSCAFG00845009406	4		474520		protein_coding	6.31476	4.71119	344.547	7.97994e-12	1.59088e-08	3.05786	4.71119	113.114	2.02461e-08	1.71192e-05	-3.2569	4.71119	171.032	1.18581e-09	3.94005e-06
ENSCAFG00845009446	4		481282		protein_coding	2.62662	6.23325	101.86	4.07911e-08	4.19181e-06	0.810911	6.23325	12.4784	0.00298027	0.0443393	-1.81571	6.23325	67.2166	5.97811e-07	9.61126e-05
ENSCAFG00845009498	4	MTA2	476057	metastasis associated 1 family member 2 [Source:HGNC Symbol;Acc:HGNC:7411]	protein_coding	1.0114	5.31297	9.78975	0.00683847	0.0358957	0.412572	5.31297	1.9481	0.182936	0.377953	-0.598832	5.31297	4.2924	0.0557803	0.253753
ENSCAFG00845009556	4	SPTBN1	403743	spectrin beta, non-erythrocytic 1 [Source:HGNC Symbol;Acc:HGNC:11275]	protein_coding	1.13812	5.40281	30.1998	5.96733e-05	0.00113084	1.14792	5.40281	35.0858	2.69578e-05	0.00268716	0.0098025	5.40281	0.00276181	0.958776	0.981925
ENSCAFG00845009589	4				lncRNA	2.46927	3.6901	52.938	2.57835e-06	0.000107535	0.457999	3.6901	2.32975	0.14755	0.333662	-2.01127	3.6901	47.6804	4.7862e-06	0.000458739
ENSCAFG00845009609	4	TENT5A	481896	terminal nucleotidyltransferase 5A [Source:HGNC Symbol;Acc:HGNC:18345]	protein_coding	2.42147	3.95132	41.5925	1.05054e-05	0.000322209	1.01881	3.95132	9.09008	0.0086347	0.0744809	-1.40266	3.95132	19.1859	0.000527408	0.0129808
ENSCAFG00845009686	4	NAB2	481122	NGFI-A binding protein 2 [Source:HGNC Symbol;Acc:HGNC:7627]	protein_coding	1.83754	2.85142	29.76	6.4375e-05	0.00121074	1.80002	2.85142	31.9874	4.41815e-05	0.00386317	-0.0375247	2.85142	0.0161887	0.90043	0.95983
ENSCAFG00845009740	4	VPS13A	476319	vacuolar protein sorting 13 homolog A [Source:HGNC Symbol;Acc:HGNC:1908]	protein_coding	1.30736	5.36256	27.3802	9.83961e-05	0.00169106	0.518706	5.36256	5.18468	0.0377299	0.158155	-0.788651	5.36256	12.6714	0.0028178	0.0418596
ENSCAFG00845009745	4	TMEM140	608116	transmembrane protein 140 [Source:HGNC Symbol;Acc:HGNC:21870]	protein_coding	1.73938	5.83871	19.7037	0.000468657	0.0053207	0.682855	5.83871	3.69926	0.0734596	0.226421	-1.05652	5.83871	9.49784	0.00753019	0.0776867
ENSCAFG00845009751	4	STK31,STK31	482361,475256	serine/threonine kinase 31 [Source:HGNC Symbol;Acc:HGNC:11407],serine/threonine kinase 31 [Source:HGNC Symbol;Acc:HGNC:11407]	protein_coding,protein_coding	1.43576	2.33604	31.4758	4.80914e-05	0.0009626	0.870588	2.33604	13.6149	0.00215555	0.0374667	-0.565173	2.33604	6.25869	0.0243053	0.160259
ENSCAFG00845009798	4	NR1D1	100688236	nuclear receptor subfamily 1 group D member 1 [Source:HGNC Symbol;Acc:HGNC:7962]	protein_coding	2.57569	2.60999	70.5455	4.41277e-07	2.74916e-05	1.51901	2.60999	29.279	7.00049e-05	0.00485327	-1.05668	2.60999	16.6879	0.00095912	0.0197124
ENSCAFG00845009839	4	AGAP3	100688009	ArfGAP with GTPase domain, ankyrin repeat and PH domain 3 [Source:HGNC Symbol;Acc:HGNC:16923]	protein_coding	1.18141	4.2257	10.7219	0.00507062	0.0292162	1.18158	4.2257	12.2428	0.00319321	0.0461545	0.000165805	4.2257	2.61955e-07	0.999598	0.999965
ENSCAFG00845009972	4	PPIL1	474891	peptidylprolyl isomerase like 1 [Source:HGNC Symbol;Acc:HGNC:9260]	protein_coding	1.91549	5.93428	56.4777	1.74639e-06	8.13458e-05	0.209174	5.93428	0.853439	0.370079	0.572284	-1.70632	5.93428	58.8198	1.36399e-06	0.000181057
ENSCAFG00845009977	4	WHRN	612588	whirlin [Source:HGNC Symbol;Acc:HGNC:16361]	protein_coding	1.38456	1.61026	13.7447	0.00207909	0.0156871	1.71715	1.61026	23.5255	0.000206829	0.00953461	0.332586	1.61026	1.00164	0.33265	0.619448
ENSCAFG00845010012	4	DCSTAMP	100684603	dendrocyte expressed seven transmembrane protein [Source:HGNC Symbol;Acc:HGNC:18549]	protein_coding	3.64148	4.93192	55.0743	2.03322e-06	9.08838e-05	1.05052	4.93192	6.24587	0.024429	0.125967	-2.59096	4.93192	41.0011	1.13912e-05	0.00084109
ENSCAFG00845010081	4	MERTK	483060	MER proto-oncogene, tyrosine kinase [Source:HGNC Symbol;Acc:HGNC:7027]	protein_coding	3.76196	6.05198	78.3461	2.26491e-07	1.60118e-05	1.08377	6.05198	9.00224	0.00889626	0.0755349	-2.67819	6.05198	58.7043	1.38045e-06	0.000181057
ENSCAFG00845010222	4	HMGXB4	481285	HMG-box containing 4 [Source:HGNC Symbol;Acc:HGNC:5003]	protein_coding	1.26347	3.72792	21.4577	0.000318373	0.00403759	0.806442	3.72792	10.2793	0.00583508	0.061827	-0.457025	3.72792	3.55147	0.0788487	0.306061
ENSCAFG00845010231	4	TMEM268	612595	transmembrane protein 268 [Source:HGNC Symbol;Acc:HGNC:24513]	protein_coding	1.19483	5.82711	19.0935	0.00053876	0.00587694	0.762483	5.82711	9.16245	0.00842581	0.0739072	-0.432352	5.82711	3.13766	0.0966368	0.340301
ENSCAFG00845010236	4	INPPL1	485209	inositol polyphosphate phosphatase like 1 [Source:HGNC Symbol;Acc:HGNC:6080]	protein_coding	0.841971	3.64603	6.24057	0.0244803	0.0869325	1.2591	3.64603	15.6883	0.00123607	0.0279764	0.417133	3.64603	1.83929	0.194927	0.478875
ENSCAFG00845010242	4		478170		protein_coding	6.6471	5.47007	91.1075	8.51599e-08	7.38151e-06	3.18411	5.47007	30.0607	6.11168e-05	0.00454636	-3.463	5.47007	46.738	5.37733e-06	0.000500946
ENSCAFG00845010282	4	GTPBP2	481818	GTP binding protein 2 [Source:HGNC Symbol;Acc:HGNC:4670]	protein_coding	1.91433	3.11203	38.4166	1.63975e-05	0.000445368	1.1772	3.11203	17.1449	0.000856561	0.0233284	-0.737135	3.11203	7.5598	0.0148091	0.120119
ENSCAFG00845010366	4	DHX58	607803	DExH-box helicase 58 [Source:HGNC Symbol;Acc:HGNC:29517]	protein_coding	5.08529	7.72331	153.679	2.49612e-09	5.29389e-07	3.04935	7.72331	71.9446	3.89798e-07	0.000107931	-2.03594	7.72331	42.4306	9.38084e-06	0.00076023
ENSCAFG00845010425	4	TSKU	485178	tsukushi, small leucine rich proteoglycan [Source:HGNC Symbol;Acc:HGNC:28850]	protein_coding	1.78425	4.46593	8.58131	0.0102826	0.0482388	1.85664	4.46593	10.3155	0.00576778	0.0616187	0.0723923	4.46593	0.0180705	0.894837	0.957359
ENSCAFG00845010444	4	TNS3	491620	tensin 3 [Source:HGNC Symbol;Acc:HGNC:21616]	protein_coding	2.1716	5.33501	28.2734	8.36734e-05	0.00148673	1.8014	5.33501	22.234	0.000269978	0.0114756	-0.370196	5.33501	1.09452	0.311897	0.599469
ENSCAFG00845010474	4	IRF1	100855872	interferon regulatory factor 1 [Source:HGNC Symbol;Acc:HGNC:6116]	protein_coding	2.26891	7.28661	31.5895	4.71901e-05	0.000952208	1.76908	7.28661	22.1834	0.000272867	0.0114765	-0.499836	7.28661	2.05762	0.17179	0.450514
ENSCAFG00845010558	4	TNF	403922	tumor necrosis factor [Source:NCBI gene (formerly Entrezgene);Acc:403922]	protein_coding	2.18356	7.12351	15.3206	0.00136001	0.0112878	0.774271	7.12351	2.40422	0.141668	0.325518	-1.40929	7.12351	8.57671	0.0102991	0.0950569
ENSCAFG00845010570	4	SESN2	487335	sestrin 2 [Source:HGNC Symbol;Acc:HGNC:20746]	protein_coding	2.00369	4.69315	69.3216	4.92693e-07	2.98135e-05	1.24412	4.69315	31.6775	4.65051e-05	0.00403098	-0.759567	4.69315	13.238	0.00239616	0.0370884
ENSCAFG00845010650	4	SLC2A6	100855702	solute carrier family 2 member 6 [Source:HGNC Symbol;Acc:HGNC:11011]	protein_coding	1.53302	4.31221	24.8803	0.000157948	0.00240738	1.39113	4.31221	23.3604	0.000213879	0.00973491	-0.141888	4.31221	0.27087	0.61028	0.818303
ENSCAFG00845010717	4	CLCF1,CLCF1	483697,119864262	cardiotrophin like cytokine factor 1 [Source:HGNC Symbol;Acc:HGNC:17412],cardiotrophin like cytokine factor 1 [Source:HGNC Symbol;Acc:HGNC:17412]	protein_coding,protein_coding	1.67433	3.69035	21.7733	0.000297598	0.00385254	0.81648	3.69035	6.1969	0.0249079	0.127389	-0.857852	3.69035	7.45119	0.015413	0.123205
ENSCAFG00845010721	4	COCH	490640	cochlin [Source:HGNC Symbol;Acc:HGNC:2180]	protein_coding	3.64701	2.21681	25.9764	0.000127874	0.00207259	2.28952	2.21681	12.2411	0.00319488	0.0461545	-1.35748	2.21681	5.69278	0.0305259	0.181754
ENSCAFG00845010784	4	PGBD2	100856522		protein_coding	1.20726	1.8909	19.7781	0.000460844	0.00525654	0.6432	1.8909	6.62734	0.0210411	0.118692	-0.564061	1.8909	5.46948	0.0334751	0.190487
ENSCAFG00845010859	4	UVRAG	607998	UV radiation resistance associated [Source:HGNC Symbol;Acc:HGNC:12640]	protein_coding	1.19766	4.17415	23.4696	0.000209185	0.00300454	0.450223	4.17415	3.9787	0.0644148	0.21131	-0.747438	4.17415	11.5646	0.00390995	0.0522445
ENSCAFG00845010894	4		611606		protein_coding	1.58479	7.71328	12.516	0.00294781	0.019993	1.07131	7.71328	6.71724	0.0203238	0.116473	-0.513478	7.71328	1.68555	0.213627	0.501044
ENSCAFG00845010931	4	NFE2L3	482364	NFE2 like bZIP transcription factor 3 [Source:HGNC Symbol;Acc:HGNC:7783]	protein_coding	2.06769	1.93673	24.8298	0.000159515	0.00242476	0.522344	1.93673	1.93935	0.183864	0.378852	-1.54534	1.93673	18.5602	0.000609898	0.0143384
ENSCAFG00845010951	4	CMTR1,CMTR1	481775,100683999	cap methyltransferase 1 [Source:HGNC Symbol;Acc:HGNC:21077],cap methyltransferase 1 [Source:HGNC Symbol;Acc:HGNC:21077]	protein_coding,protein_coding	1.21785	7.06949	38.1154	1.71286e-05	0.000455301	0.626288	7.06949	12.0063	0.0034247	0.0471319	-0.59156	7.06949	11.3398	0.00418687	0.0548348
ENSCAFG00845010962	4	SMPD2	100856377	sphingomyelin phosphodiesterase 2 [Source:HGNC Symbol;Acc:HGNC:11121]	protein_coding	1.74818	3.89439	12.8854	0.00264934	0.0186633	1.03487	3.89439	5.34662	0.0352384	0.152788	-0.713311	3.89439	2.80589	0.114455	0.371133
ENSCAFG00845011024	4	EPHX2	477373	epoxide hydrolase 2 [Source:HGNC Symbol;Acc:HGNC:3402]	protein_coding	1.43198	3.93629	24.2336	0.000179424	0.0026575	1.03636	3.93629	14.8038	0.00155889	0.0316476	-0.395623	3.93629	2.35374	0.145624	0.41772
ENSCAFG00845011144	4	SREK1	487233	splicing regulatory glutamic acid and lysine rich protein 1 [Source:HGNC Symbol;Acc:HGNC:17882]	protein_coding	1.13109	6.1855	9.15928	0.00843483	0.041623	0.374301	6.1855	1.20861	0.288791	0.493362	-0.756787	6.1855	5.16796	0.0379986	0.204203
ENSCAFG00845011294	4	THOP1	476748	thimet oligopeptidase 1 [Source:HGNC Symbol;Acc:HGNC:11793]	protein_coding	1.03705	3.23511	12.8408	0.00268349	0.0188241	0.898132	3.23511	11.169	0.00441222	0.0537008	-0.138918	3.23511	0.285982	0.600577	0.813152
ENSCAFG00845011295	4	BHLHE40	484680	basic helix-loop-helix family member e40 [Source:HGNC Symbol;Acc:HGNC:1046]	protein_coding	2.32582	6.32938	33.1155	3.67687e-05	0.000796762	0.864943	6.32938	5.73185	0.0300414	0.140787	-1.46088	6.32938	17.7382	0.000741459	0.0164274
ENSCAFG00845011338	4	CCL8	448792	C-C motif chemokine ligand 8 [Source:NCBI gene (formerly Entrezgene);Acc:448792]	protein_coding	2.20803	11.4057	16.9423	0.000900395	0.00830262	0.0902699	11.4057	0.0369602	0.850102	0.915792	-2.11776	11.4057	20.6475	0.000379673	0.0101865
ENSCAFG00845011342	4	ZDHHC18	478172	zinc finger DHHC-type palmitoyltransferase 18 [Source:HGNC Symbol;Acc:HGNC:20712]	protein_coding	1.81048	6.92847	32.4374	4.10385e-05	0.000857593	1.11701	6.92847	14.6408	0.00162834	0.0320096	-0.693468	6.92847	6.21593	0.0247205	0.161543
ENSCAFG00845011430	4	MLLT1	485023	MLLT1 super elongation complex subunit [Source:HGNC Symbol;Acc:HGNC:7134]	protein_coding	1.00632	3.68954	12.9567	0.00259574	0.0184142	1.00616	3.68954	14.8957	0.00152122	0.0314099	-0.000155497	3.68954	3.81094e-07	0.999516	0.999965
ENSCAFG00845011641	4	CERT1	612799	ceramide transporter 1 [Source:HGNC Symbol;Acc:HGNC:2205]	protein_coding	1.02805	4.83983	25.7639	0.000133157	0.00211692	0.773854	4.83983	17.0697	0.000872528	0.0234961	-0.254196	4.83983	1.95421	0.18229	0.463231
ENSCAFG00845011680	4	GADD45B	485069	growth arrest and DNA damage inducible beta [Source:HGNC Symbol;Acc:HGNC:4096]	protein_coding	2.34773	6.77159	30.3654	5.80052e-05	0.00111406	1.97668	6.77159	24.5109	0.000169832	0.00863719	-0.37105	6.77159	1.02132	0.328095	0.616135
ENSCAFG00845011682	4				lncRNA	1.67238	2.21618	20.1906	0.000420099	0.00494398	0.527043	2.21618	2.42144	0.140349	0.323692	-1.14534	2.21618	12.367	0.0030789	0.0445436
ENSCAFG00845011706	4	NFKBIE	102155642	NFKB inhibitor epsilon [Source:HGNC Symbol;Acc:HGNC:7799]	protein_coding	1.62687	6.87347	26.886	0.000107793	0.00181808	0.835118	6.87347	8.49118	0.0106107	0.083023	-0.791751	6.87347	8.23673	0.0116038	0.101281
ENSCAFG00845011762	4	BAIAP2	403473	BAR/IMD domain containing adaptor protein 2 [Source:HGNC Symbol;Acc:HGNC:947]	protein_coding	1.52036	4.70478	12.6993	0.00279513	0.0193007	0.965035	4.70478	6.02693	0.0266566	0.132451	-0.555327	4.70478	2.17429	0.160834	0.437195
ENSCAFG00845011783	4	TRIM21	485226	tripartite motif containing 21 [Source:HGNC Symbol;Acc:HGNC:11312]	protein_coding	2.10996	5.63449	118.746	1.45898e-08	1.98792e-06	0.705609	5.63449	16.5327	0.000997082	0.0249721	-1.40436	5.63449	70.3426	4.49367e-07	8.14416e-05
ENSCAFG00845011925	4	PNPT1	481376	polyribonucleotide nucleotidyltransferase 1 [Source:HGNC Symbol;Acc:HGNC:23166]	protein_coding	2.2448	5.60385	121.862	1.2243e-08	1.71885e-06	0.69442	5.60385	14.664	0.00161824	0.0320096	-1.55038	5.60385	78.343	2.26549e-07	5.01831e-05
ENSCAFG00845011956	4	OTUD4	475455	OTU deubiquitinase 4 [Source:HGNC Symbol;Acc:HGNC:24949]	protein_coding	1.44886	3.56829	37.9007	1.76725e-05	0.000464801	0.650523	3.56829	9.14184	0.00848472	0.0740332	-0.798338	3.56829	14.77	0.00157302	0.0278012
ENSCAFG00845012015	4	ADD1	488796	adducin 1 [Source:HGNC Symbol;Acc:HGNC:243]	protein_coding	1.14067	6.53867	18.2551	0.000655355	0.0066727	0.264854	6.53867	1.19411	0.291593	0.496009	-0.875815	6.53867	13.5876	0.00217198	0.034809
ENSCAFG00845012039	4	CGAS	611033	cyclic GMP-AMP synthase [Source:HGNC Symbol;Acc:HGNC:21367]	protein_coding	4.0405	4.58048	234.804	1.26419e-10	6.63236e-08	2.11554	4.58048	82.5851	1.61343e-07	5.74383e-05	-1.92496	4.58048	84.0794	1.43669e-07	3.67204e-05
ENSCAFG00845012093	4	DDIT3	607439	DNA damage inducible transcript 3 [Source:HGNC Symbol;Acc:HGNC:2726]	protein_coding	2.20705	5.85544	67.1215	6.03128e-07	3.45189e-05	1.56585	5.85544	39.5615	1.39233e-05	0.00173484	-0.641201	5.85544	7.6069	0.0145557	0.118732
ENSCAFG00845012104	4	SMAD1	475456	SMAD family member 1 [Source:HGNC Symbol;Acc:HGNC:6767]	protein_coding	1.07736	2.63912	9.34797	0.0079162	0.039974	0.606582	2.63912	3.50024	0.0808252	0.238787	-0.470775	2.63912	2.23947	0.155092	0.430869
ENSCAFG00845012110	4	CCRL2	484788	C-C motif chemokine receptor like 2 [Source:HGNC Symbol;Acc:HGNC:1612]	protein_coding	1.35927	3.88788	8.87321	0.0092971	0.0448565	0.49416	3.88788	1.4114	0.253136	0.454888	-0.865108	3.88788	4.59438	0.0487255	0.235331
ENSCAFG00845012245	4	SLC12A4,SLC12A4	479679,479680	solute carrier family 12 member 4 [Source:NCBI gene (formerly Entrezgene);Acc:479679],solute carrier family 12 member 4 [Source:NCBI gene (formerly Entrezgene);Acc:479679]	protein_coding,protein_coding	1.81592	7.22961	21.6943	0.000302651	0.00389245	1.04518	7.22961	8.57485	0.0103058	0.0815948	-0.770738	7.22961	5.11221	0.0389109	0.206455
ENSCAFG00845012294	4	TRIB1	482039	tribbles pseudokinase 1 [Source:NCBI gene (formerly Entrezgene);Acc:482039]	protein_coding	1.71234	5.76958	27.024	0.00010507	0.00177817	0.699958	5.76958	5.48535	0.033255	0.148449	-1.01239	5.76958	12.3151	0.00312611	0.0450523
ENSCAFG00845012423	4	TRIM35	486103	tripartite motif containing 35 [Source:HGNC Symbol;Acc:HGNC:16285]	protein_coding	1.68038	5.48132	47.4185	4.94276e-06	0.000180003	1.17474	5.48132	27.1185	0.00010325	0.00608991	-0.505641	5.48132	5.54626	0.0324254	0.186722
ENSCAFG00845012486	4	PSMB10	489749	proteasome 20S subunit beta 10 [Source:HGNC Symbol;Acc:HGNC:9538]	protein_coding	1.37484	7.07978	13.4265	0.0022722	0.0167524	0.745951	7.07978	4.70425	0.0464215	0.177563	-0.628892	7.07978	3.57251	0.0780536	0.303921
ENSCAFG00845012500	4	VRK2	474605	VRK serine/threonine kinase 2 [Source:HGNC Symbol;Acc:HGNC:12719]	protein_coding	1.12029	5.09945	10.0619	0.00625826	0.0337384	0.308722	5.09945	0.922618	0.351886	0.555352	-0.811565	5.09945	6.659	0.0207852	0.14778
ENSCAFG00845012642	4	DOT1L	485073	DOT1 like histone lysine methyltransferase [Source:HGNC Symbol;Acc:HGNC:24948]	protein_coding	1.09421	3.26508	19.9364	0.000444702	0.00512461	1.25831	3.26508	29.8695	6.31668e-05	0.00457255	0.164104	3.26508	0.552077	0.468849	0.726487
ENSCAFG00845012777	4	KBTBD6	102153124	kelch repeat and BTB domain containing 6 [Source:HGNC Symbol;Acc:HGNC:25340]	protein_coding	1.2584	4.563	22.4817	0.000256338	0.00346228	0.646206	4.563	7.05249	0.017886	0.108924	-0.612199	4.563	6.7321	0.0202079	0.14502
ENSCAFG00845012784	4	ACTN3	483707	actinin alpha 3 [Source:HGNC Symbol;Acc:HGNC:165]	protein_coding	1.97484	1.79534	8.99913	0.0089057	0.0433669	1.23215	1.79534	4.10125	0.0608666	0.204785	-0.742687	1.79534	1.71496	0.209878	0.498467
ENSCAFG00845012821	4	WBP4	476935	WW domain binding protein 4 [Source:HGNC Symbol;Acc:HGNC:12739]	protein_coding	1.30127	3.4612	20.0243	0.000436017	0.00504201	0.52639	3.4612	3.92365	0.0660877	0.21472	-0.774877	3.4612	9.03816	0.00878822	0.0856402
ENSCAFG00845012845	4	STX11	484019	syntaxin 11 [Source:HGNC Symbol;Acc:HGNC:11429]	protein_coding	1.29623	5.15255	24.3929	0.00017384	0.00259019	0.500698	5.15255	4.38001	0.0536171	0.191355	-0.795537	5.15255	11.6747	0.0037821	0.0510149
ENSCAFG00845012863	4	RNF213	483355	ring finger protein 213 [Source:HGNC Symbol;Acc:HGNC:14539]	protein_coding	4.9664	8.19081	183.542	7.2319e-10	1.94831e-07	3.42464	8.19081	107.935	2.77239e-08	1.84235e-05	-1.54176	8.19081	30.4566	5.71091e-05	0.00270164
ENSCAFG00845012976	4				lncRNA	2.96409	3.52988	135.513	5.93804e-09	1.02052e-06	1.57742	3.52988	47.0407	5.17885e-06	0.000782163	-1.38667	3.52988	42.8773	8.8375e-06	0.000728034
ENSCAFG00845012986	4		611825		protein_coding	6.11731	8.80884	172.239	1.12894e-09	2.81332e-07	3.92059	8.80884	92.4134	7.75731e-08	3.51477e-05	-2.19672	8.80884	41.9356	1.00275e-05	0.000780893
ENSCAFG00845013008	4	HSD11B1L	485027	hydroxysteroid 11-beta dehydrogenase 1 like [Source:HGNC Symbol;Acc:HGNC:30419]	protein_coding	1.87622	1.70496	19.0137	0.000548768	0.00594117	1.55482	1.70496	14.9145	0.00151368	0.0313688	-0.321406	1.70496	0.743419	0.402026	0.674418
ENSCAFG00845013059	4	JADE2	481508	jade family PHD finger 2 [Source:HGNC Symbol;Acc:HGNC:22984]	protein_coding	2.01693	5.67552	100.925	4.33677e-08	4.29001e-06	0.706373	5.67552	15.3174	0.00136115	0.0289913	-1.31056	5.67552	56.6486	1.71471e-06	0.000205636
ENSCAFG00845013076	4	PLXNA1,PLXNA1	100688869,476509	plexin A1 [Source:HGNC Symbol;Acc:HGNC:9099],plexin A1 [Source:HGNC Symbol;Acc:HGNC:9099]	protein_coding,protein_coding	1.91433	7.45169	41.4095	1.07709e-05	0.000328331	1.90698	7.45169	45.7018	6.12482e-06	0.000872175	-0.00734589	7.45169	0.000784211	0.978025	0.992058
ENSCAFG00845013082	4	PLA2G7	403848	phospholipase A2 group VII [Source:NCBI gene (formerly Entrezgene);Acc:403848]	protein_coding	2.69514	10.0929	42.6145	9.15276e-06	0.000285108	1.41629	10.0929	14.5204	0.00168191	0.0324291	-1.27885	10.0929	13.4214	0.00227543	0.0358884
ENSCAFG00845013097	4	CEP135	482157	centrosomal protein 135 [Source:HGNC Symbol;Acc:HGNC:29086]	protein_coding	1.17562	3.65337	21.8828	0.000290757	0.00378859	0.486773	3.65337	4.48205	0.0512204	0.186134	-0.688843	3.65337	9.49535	0.00753642	0.0776867
ENSCAFG00845013246	4	CIITA	490008	class II major histocompatibility complex transactivator [Source:HGNC Symbol;Acc:HGNC:7067]	protein_coding	1.30483	5.55678	7.64303	0.0143647	0.0607755	1.93617	5.55678	18.0605	0.000686367	0.0206075	0.631341	5.55678	2.14949	0.163089	0.439608
ENSCAFG00845013265	4		478090		protein_coding	1.15051	5.46279	17.4078	0.000803217	0.00768375	0.789182	5.46279	9.61318	0.00724772	0.0683494	-0.36133	5.46279	2.14756	0.163266	0.43961
ENSCAFG00845013275	4	SAMD9L	482305	sterile alpha motif domain containing 9 like [Source:HGNC Symbol;Acc:HGNC:1349]	protein_coding	1.99281	9.139	28.7895	7.63142e-05	0.00137808	0.975924	9.139	8.3828	0.0110213	0.084384	-1.01689	9.139	9.94307	0.00650442	0.0711538
ENSCAFG00845013426	4	CD5L	609953	CD5 molecule like [Source:NCBI gene (formerly Entrezgene);Acc:609953]	protein_coding	7.05746	7.85892	69.2784	4.94626e-07	2.98135e-05	3.75901	7.85892	28.3548	8.24608e-05	0.00533746	-3.29845	7.85892	29.5087	6.72498e-05	0.00297932
ENSCAFG00845013471	4	ADAP2	610782	ArfGAP with dual PH domains 2 [Source:HGNC Symbol;Acc:HGNC:16487]	protein_coding	2.46795	4.11087	21.6885	0.000303024	0.00389245	0.920363	4.11087	3.76379	0.0712443	0.223056	-1.54759	4.11087	11.7389	0.00370963	0.050447
ENSCAFG00845013620	4		609964		protein_coding	1.01839	3.96097	9.73274	0.00696766	0.0364013	0.805539	3.96097	7.10341	0.017546	0.107862	-0.212853	3.96097	0.526964	0.478964	0.733617
ENSCAFG00845013654	4	LIMCH1	475135	LIM and calponin homology domains 1 [Source:HGNC Symbol;Acc:HGNC:29191]	protein_coding	2.23613	6.95927	66.9484	6.12945e-07	3.45189e-05	0.987856	6.95927	16.1087	0.00110979	0.0266408	-1.24828	6.95927	28.174	8.51811e-05	0.00350204
ENSCAFG00845013697	4	REXO1	476752	RNA exonuclease 1 homolog [Source:HGNC Symbol;Acc:HGNC:24616]	protein_coding	1.19569	3.28123	11.757	0.00368954	0.023425	1.55861	3.28123	22.1895	0.000272514	0.0114765	0.362928	3.28123	1.32821	0.267006	0.557738
ENSCAFG00845013717	4	RALGDS	480686	ral guanine nucleotide dissociation stimulator [Source:VGNC Symbol;Acc:VGNC:111688]	protein_coding	1.44553	5.55454	70.9901	4.24128e-07	2.65894e-05	0.933902	5.55454	34.8858	2.78046e-05	0.00271722	-0.511629	5.55454	11.3316	0.00419733	0.0548348
ENSCAFG00845013729	4	DLC1	475607	DLC1 Rho GTPase activating protein [Source:NCBI gene (formerly Entrezgene);Acc:475607]	protein_coding	1.28986	3.60909	14.1529	0.0018582	0.014392	0.84192	3.60909	7.07985	0.0177024	0.108256	-0.447936	3.60909	2.16304	0.161852	0.43817
ENSCAFG00845013761	4	LDLRAP1	612219	low density lipoprotein receptor adaptor protein 1 [Source:HGNC Symbol;Acc:HGNC:18640]	protein_coding	1.00342	5.84887	17.8135	0.000728147	0.00715091	0.389827	5.84887	3.22009	0.092739	0.257643	-0.613595	5.84887	8.32815	0.0112352	0.0996781
ENSCAFG00845013808	4	RNF24	607703	ring finger protein 24 [Source:HGNC Symbol;Acc:HGNC:13779]	protein_coding	1.33548	5.9006	15.7724	0.00120956	0.0103671	0.791163	5.9006	6.55062	0.0216765	0.11984	-0.544319	5.9006	3.32182	0.0881853	0.322563
ENSCAFG00845013817	4	CFB	100688056	complement factor B [Source:HGNC Symbol;Acc:HGNC:1037]	protein_coding	1.66125	10.214	10.4852	0.00546416	0.0307784	1.06521	10.214	5.08898	0.0392986	0.161822	-0.596038	10.214	1.74214	0.206488	0.493946
ENSCAFG00845013825	4	PLXDC1	491032	plexin domain containing 1 [Source:HGNC Symbol;Acc:HGNC:20945]	protein_coding	2.07091	1.75096	10.9837	0.00467243	0.0275427	1.75509	1.75096	8.97314	0.00898492	0.0760286	-0.315814	1.75096	0.345233	0.56549	0.793357
ENSCAFG00845013841	4	PLPP3	479557	phospholipid phosphatase 3 [Source:HGNC Symbol;Acc:HGNC:9229]	protein_coding	1.04484	5.49749	10.6976	0.00510939	0.0293324	0.295958	5.49749	1.03478	0.325028	0.528873	-0.74888	5.49749	6.90084	0.0189444	0.138444
ENSCAFG00845013879	4	PKIG	610925	cAMP-dependent protein kinase inhibitor gamma [Source:VGNC Symbol;Acc:VGNC:111634]	lncRNA	3.58152	2.90573	107.992	2.76255e-08	3.23965e-06	0.6854	2.90573	5.30773	0.0358189	0.153861	-2.89612	2.90573	101.646	4.13675e-08	1.79283e-05
ENSCAFG00845013924	4	ARHGEF12	479409	Rho guanine nucleotide exchange factor 12 [Source:HGNC Symbol;Acc:HGNC:14193]	protein_coding	1.37646	3.97752	24.821	0.00015979	0.00242476	1.13273	3.97752	19.4143	0.00050052	0.0170808	-0.243725	3.97752	0.984579	0.336674	0.623705
ENSCAFG00845013995	4		611233		protein_coding	2.2265	2.97728	17.3139	0.00082182	0.00780925	1.77059	2.97728	12.5556	0.00291399	0.0441438	-0.455906	2.97728	0.987402	0.336003	0.623119
ENSCAFG00845014008	4	SWAP70	485385	switching B cell complex subunit SWAP70 [Source:HGNC Symbol;Acc:HGNC:17070]	protein_coding	1.18661	7.00369	32.0205	4.39417e-05	0.000903115	0.653205	7.00369	11.5201	0.00396309	0.0514377	-0.533401	7.00369	8.13583	0.0120267	0.103884
ENSCAFG00845014171	4	NUCB2	476876	nucleobindin 2 [Source:HGNC Symbol;Acc:HGNC:8044]	protein_coding	2.62123	7.37932	67.0477	6.07292e-07	3.45189e-05	1.00996	7.37932	12.621	0.00285926	0.0435131	-1.61127	7.37932	35.1104	2.68557e-05	0.00153849
ENSCAFG00845014266	4	ADAR	100855668	adenosine deaminase RNA specific [Source:HGNC Symbol;Acc:HGNC:225]	protein_coding	2.30985	7.54593	90.6464	8.80365e-08	7.50041e-06	1.17551	7.54593	28.6797	7.78167e-05	0.00517118	-1.13434	7.54593	29.6817	6.52559e-05	0.00291691
ENSCAFG00845014278	4	TDRD7	474770	tudor domain containing 7 [Source:HGNC Symbol;Acc:HGNC:30831]	protein_coding	3.51603	5.4235	107.022	2.93434e-08	3.36201e-06	1.60946	5.4235	28.9922	7.36267e-05	0.00502136	-1.90657	5.4235	46.9956	5.20794e-06	0.000494407
ENSCAFG00845014296	4	SIGLEC1	485794	sialic acid binding Ig like lectin 1 [Source:HGNC Symbol;Acc:HGNC:11127]	protein_coding	3.08491	8.93612	14.2279	0.00182056	0.0141847	2.01463	8.93612	7.313	0.0162227	0.10346	-1.07028	8.93612	2.47637	0.136241	0.405267
ENSCAFG00845014348	4	USP36	483344	ubiquitin specific peptidase 36 [Source:HGNC Symbol;Acc:HGNC:20062]	protein_coding	0.938497	2.78385	16.0232	0.00113424	0.00990026	1.02246	2.78385	21.829	0.000294094	0.012164	0.0839637	2.78385	0.15729	0.697201	0.864391
ENSCAFG00845014388	4	TSTD2	481622	thiosulfate sulfurtransferase like domain containing 2 [Source:HGNC Symbol;Acc:HGNC:30087]	protein_coding	1.10552	5.12144	16.4092	0.0010285	0.00921955	0.488971	5.12144	3.83454	0.0689056	0.219596	-0.616547	5.12144	6.41068	0.0228934	0.15684
ENSCAFG00845014467	4		610451		protein_coding	1.05604	4.73308	18.0664	0.000685397	0.00683204	0.989712	4.73308	18.2913	0.000649766	0.0200638	-0.0663264	4.73308	0.0879406	0.770843	0.902709
ENSCAFG00845014478	4	ADM	403817	adrenomedullin [Source:NCBI gene (formerly Entrezgene);Acc:403817]	protein_coding	4.34342	4.94621	30.5397	5.63056e-05	0.00108995	1.4635	4.94621	4.84261	0.0436991	0.172353	-2.87993	4.94621	20.8521	0.000363018	0.00996848
ENSCAFG00845014547	4		119865008		protein_coding	1.76846	4.85019	19.0415	0.000545254	0.00592058	1.25793	4.85019	11.2473	0.00430716	0.0532087	-0.510532	4.85019	2.06636	0.170938	0.449729
ENSCAFG00845014579	4	ACER2	100856386	alkaline ceramidase 2 [Source:HGNC Symbol;Acc:HGNC:23675]	protein_coding	2.18796	5.57043	50.4304	3.44133e-06	0.000135585	1.58849	5.57043	31.0139	5.19617e-05	0.00424537	-0.599476	5.57043	5.07483	0.0395368	0.20808
ENSCAFG00845014582	4	FADD	611694	Fas associated via death domain [Source:HGNC Symbol;Acc:HGNC:3573]	protein_coding	1.29148	4.89683	36.1245	2.30043e-05	0.000556634	0.610078	4.89683	9.62852	0.00721108	0.068327	-0.6814	4.89683	12.7635	0.00274381	0.0410666
ENSCAFG00845014596	4	LGALS9	442861	galectin 9 [Source:NCBI gene (formerly Entrezgene);Acc:442861]	protein_coding	3.36271	9.07338	114.088	1.91113e-08	2.4253e-06	1.92056	9.07338	46.3938	5.61353e-06	0.000810952	-1.44216	9.07338	31.0611	5.15505e-05	0.0025087
ENSCAFG00845014724	4	GCH1	609393	GTP cyclohydrolase 1 [Source:HGNC Symbol;Acc:HGNC:4193]	protein_coding	4.6403	2.68381	185.157	6.80021e-10	1.9367e-07	2.48662	2.68381	67.1629	6.00811e-07	0.000149722	-2.15368	2.68381	67.8144	5.65578e-07	9.24211e-05
ENSCAFG00845014752	4				lncRNA	1.5441	8.24512	37.5196	1.86867e-05	0.000482561	0.921596	8.24512	15.8474	0.00118644	0.0273128	-0.6225	8.24512	7.82334	0.0134534	0.112653
ENSCAFG00845014755	4	WDR81	611263	WD repeat domain 81 [Source:HGNC Symbol;Acc:HGNC:26600]	protein_coding	1.14444	5.35359	11.4385	0.00406257	0.025137	0.799148	5.35359	6.53973	0.0217685	0.120016	-0.345292	5.35359	1.30169	0.27164	0.561882
ENSCAFG00845014770	4	PAG1	610895	phosphoprotein membrane anchor with glycosphingolipid microdomains 1 [Source:HGNC Symbol;Acc:HGNC:30043]	protein_coding	2.1235	7.8371	56.3149	1.77721e-06	8.20148e-05	1.26144	7.8371	23.7812	0.000196418	0.00923535	-0.86206	7.8371	12.4086	0.00304164	0.0441326
ENSCAFG00845014794	4				lncRNA	1.65897	3.90345	8.79911	0.00953663	0.0455492	1.06118	3.90345	4.23484	0.0572576	0.198313	-0.597789	3.90345	1.48437	0.241748	0.530747
ENSCAFG00845014799	4				lncRNA	1.47433	2.37456	10.2225	0.00594246	0.032475	0.858855	2.37456	4.08907	0.0612088	0.205292	-0.615478	2.37456	2.29367	0.150509	0.425092
ENSCAFG00845014805	4				lncRNA	1.72555	2.99121	13.8631	0.00201208	0.0152805	1.01343	2.99121	5.65055	0.0310599	0.142896	-0.71212	2.99121	3.09324	0.098818	0.344902
ENSCAFG00845014811	4				lncRNA	1.90105	3.70795	12.6641	0.00282379	0.0194255	1.34804	3.70795	7.42164	0.0155821	0.101784	-0.553008	3.70795	1.41711	0.252221	0.541841
ENSCAFG00845014883	4	NFYA	474897	nuclear transcription factor Y subunit alpha [Source:HGNC Symbol;Acc:HGNC:7804]	protein_coding	1.00968	3.61812	13.4449	0.00226048	0.0166907	0.37996	3.61812	2.27517	0.152054	0.339153	-0.629721	3.61812	6.55261	0.0216597	0.151831
ENSCAFG00845014910	4	POLRMT	485102	RNA polymerase mitochondrial [Source:HGNC Symbol;Acc:HGNC:9200]	protein_coding	1.27409	2.16643	9.59387	0.00729415	0.0375364	1.18068	2.16643	9.44939	0.00765257	0.070111	-0.0934147	2.16643	0.0650284	0.802151	0.916849
ENSCAFG00845014922	4	TRIO			protein_coding	1.17402	4.34354	12.5915	0.00288377	0.0197292	0.805102	4.34354	6.94394	0.0186365	0.11107	-0.368914	4.34354	1.56034	0.230594	0.520376
ENSCAFG00845015213	4		608975		protein_coding	1.86424	5.52168	46.348	5.64578e-06	0.00020099	0.537576	5.52168	4.77341	0.0450368	0.174617	-1.32666	5.52168	30.8804	5.31446e-05	0.00255915
ENSCAFG00845015279	4	GSDMD	609395	gasdermin D [Source:HGNC Symbol;Acc:HGNC:25697]	protein_coding	2.63948	8.61223	39.2135	1.46276e-05	0.000409101	1.46442	8.61223	14.7605	0.00157703	0.0317572	-1.17506	8.61223	10.8265	0.0049071	0.0606873
ENSCAFG00845015506	4	FLVCR2	490795	FLVCR heme transporter 2 [Source:HGNC Symbol;Acc:HGNC:20105]	protein_coding	1.51731	3.8608	21.5828	0.000309949	0.00395592	0.597439	3.8608	4.03112	0.0628681	0.208948	-0.91987	3.8608	10.2389	0.00591122	0.0674177
ENSCAFG00845015540	4	LUZP1	100684994	leucine zipper protein 1 [Source:HGNC Symbol;Acc:HGNC:14985]	protein_coding	1.09202	4.53835	14.1932	0.00183784	0.0142899	0.944195	4.53835	12.2864	0.00315257	0.04601	-0.147826	4.53835	0.322583	0.57839	0.801461
ENSCAFG00845015745	4	TAB3	491807		protein_coding	1.94085	3.96638	49.3454	3.91296e-06	0.000151768	0.635417	3.96638	6.50137	0.022096	0.120461	-1.30544	3.96638	29.5841	6.63719e-05	0.00295355
ENSCAFG00845015829	4	,	488622,111089951	,	protein_coding,protein_coding	2.00114	8.66022	67.0955	6.04595e-07	3.45189e-05	0.387107	8.66022	3.17656	0.0947733	0.260895	-1.61403	8.66022	57.7308	1.52855e-06	0.000195341
ENSCAFG00845015832	4	SPECC1	489524		protein_coding	1.44184	3.12591	27.8634	9.00971e-05	0.00158597	1.18982	3.12591	21.8806	0.00029089	0.0121322	-0.252018	3.12591	1.08409	0.314135	0.601478
ENSCAFG00845015906	4		100683567		protein_coding	12.8831	3.37686	129.504	7.82868e-08	6.96753e-06	9.98478	3.37686	76.7119	1.35793e-06	0.000276243	-2.89832	3.37686	33.0951	8.74205e-05	0.00357134
ENSCAFG00845015954	4	NKX3-1	486114	NK3 homeobox 1 [Source:HGNC Symbol;Acc:HGNC:7838]	protein_coding	4.26532	1.31013	39.6273	1.37946e-05	0.000391752	2.80545	1.31013	20.0589	0.000432647	0.0157396	-1.45988	1.31013	8.0322	0.0124797	0.106779
ENSCAFG00845016006	4				protein_coding	1.52309	2.90832	9.93337	0.00652499	0.0347256	0.915071	2.90832	4.22401	0.0575405	0.199085	-0.60802	2.90832	2.04395	0.173134	0.452253
ENSCAFG00845016083	4	,	100683045,119876809	,	protein_coding,protein_coding	16.4983	7.00314	191.772	8.48231e-09	1.28245e-06	13.6935	7.00314	141.802	4.70941e-08	2.60797e-05	-2.80482	7.00314	30.2942	0.000130142	0.00452006
ENSCAFG00845016102	4	NCKAP1	478828	NCK associated protein 1 [Source:HGNC Symbol;Acc:HGNC:7666]	protein_coding	2.79708	1.8367	20.9441	0.000355802	0.00438397	2.51635	1.8367	18.8797	0.000566076	0.0182021	-0.280728	1.8367	0.307068	0.587581	0.805996
ENSCAFG00845016107	4	CD274	484186	CD274 molecule [Source:NCBI gene (formerly Entrezgene);Acc:484186]	protein_coding	3.03537	6.89948	58.609	1.39421e-06	6.91418e-05	1.28201	6.89948	13.4083	0.00228384	0.0387165	-1.75335	6.89948	27.9989	8.79133e-05	0.00357682
ENSCAFG00845016109	4	,,,	100682977,100685213,100688005,100688084	,,,	protein_coding,protein_coding,protein_coding,protein_coding	15.3321	5.84064	173.65	1.49573e-08	1.98792e-06	12.545	5.84064	121.945	1.09437e-07	4.37093e-05	-2.78712	5.84064	31.2215	0.000113746	0.00418475
ENSCAFG00845016130	4	SLC25A37	486115	solute carrier family 25 member 37 [Source:HGNC Symbol;Acc:HGNC:29786]	protein_coding	2.18859	5.35031	70.1814	4.55911e-07	2.81573e-05	0.851218	5.35031	13.1436	0.00246116	0.0402838	-1.33738	5.35031	35.2875	2.61334e-05	0.00152953
ENSCAFG00845016139	4		611406		protein_coding	13.9639	4.41552	161.607	2.2507e-08	2.73597e-06	10.8128	4.41552	97.4511	3.75622e-07	0.000106977	-3.15118	4.41552	42.7572	2.63195e-05	0.00152953
ENSCAFG00845016171	4	,,,	100682977,100685213,100688005,100688084	,,,	protein_coding,protein_coding,protein_coding,protein_coding	15.3359	5.84382	173.665	1.49499e-08	1.98792e-06	12.5452	5.84382	121.907	1.09624e-07	4.37093e-05	-2.79073	5.84382	31.2853	0.000112709	0.00418475
ENSCAFG00845016199	4	IFNA7	474181	interferon, alpha 7 [Source:NCBI gene (formerly Entrezgene);Acc:474181]	protein_coding	13.4178	3.89539	146.321	3.94711e-08	4.19181e-06	10.4304	3.89539	87.8382	6.58926e-07	0.000156385	-2.98738	3.89539	37.4745	4.92499e-05	0.00243227
ENSCAFG00845016293	4	IFNB1	481558	interferon beta 1 [Source:NCBI gene (formerly Entrezgene);Acc:481558]	protein_coding	11.4688	5.20948	188.559	5.98298e-10	1.92382e-07	8.0487	5.20948	108.845	2.62097e-08	1.84235e-05	-3.42009	5.20948	56.4919	1.74374e-06	0.000205636
ENSCAFG00845016302	4				lncRNA	1.65507	3.89232	65.0582	7.32792e-07	3.92713e-05	0.341324	3.89232	3.40348	0.0847217	0.244642	-1.31375	3.89232	53.2526	2.48853e-06	0.000275619
ENSCAFG00845016367	4	IFNA5,IFNA5,IFNA5	474182,444848,442934	interferon, alpha 5 [Source:NCBI gene (formerly Entrezgene);Acc:442934],interferon, alpha 5 [Source:NCBI gene (formerly Entrezgene);Acc:442934],interferon, alpha 5 [Source:NCBI gene (formerly Entrezgene);Acc:442934]	protein_coding,protein_coding,protein_coding	15.0762	5.45998	165.331	1.97766e-08	2.44827e-06	11.3873	5.45998	97.517	3.74244e-07	0.000106977	-3.68892	5.45998	50.5946	1.15437e-05	0.000846087
ENSCAFG00845016397	4		100683045		protein_coding	14.304	4.81648	149.417	3.50758e-08	3.97218e-06	11.5333	4.81648	99.6129	3.33307e-07	0.000103825	-2.77069	4.81648	29.9838	0.000136237	0.00469899
ENSCAFG00845016444	4	LRP8	489584	LDL receptor related protein 8 [Source:HGNC Symbol;Acc:HGNC:6700]	protein_coding	2.45479	3.99074	49.1479	4.00642e-06	0.000154193	0.845577	3.99074	7.30412	0.0162764	0.103611	-1.60922	3.99074	28.9874	7.36882e-05	0.00315246
ENSCAFG00845016457	4	MBOAT1	488238	membrane bound O-acyltransferase domain containing 1 [Source:HGNC Symbol;Acc:HGNC:21579]	protein_coding	1.616	4.41112	41.2187	1.10558e-05	0.000331867	0.359614	4.41112	2.50987	0.133807	0.314839	-1.25638	4.41112	32.2882	4.20513e-05	0.00221782
ENSCAFG00845016544	4	RCOR1	612620	REST corepressor 1 [Source:HGNC Symbol;Acc:HGNC:17441]	protein_coding	1.19693	4.113	22.9662	0.000231852	0.00324137	0.640694	4.113	7.80485	0.0135437	0.0944894	-0.556232	4.113	6.25832	0.0243089	0.160259
ENSCAFG00845016557	4	RBCK1	485818	RANBP2-type and C3HC4-type zinc finger containing 1 [Source:HGNC Symbol;Acc:HGNC:15864]	protein_coding	1.9536	4.3132	41.1983	1.10866e-05	0.000331867	0.899709	4.3132	10.5839	0.00529589	0.0586685	-1.05389	4.3132	15.9099	0.00116758	0.0227314
ENSCAFG00845016612	4				lncRNA	1.60593	1.43853	18.1525	0.0006715	0.00676602	1.63468	1.43853	21.1849	0.000337664	0.0132513	0.0287548	1.43853	0.00757536	0.931784	0.973077
ENSCAFG00845016685	4	B3GNT2	111097775	UDP-GlcNAc:betaGal beta-1,3-N-acetylglucosaminyltransferase 2 [Source:HGNC Symbol;Acc:HGNC:15629]	protein_coding	2.05047	5.63548	36.7785	2.08533e-05	0.00052259	1.01202	5.63548	10.8661	0.00484663	0.0561106	-1.03845	5.63548	12.5825	0.00289134	0.0425714
ENSCAFG00845016796	4	POMK	482834	protein O-mannose kinase [Source:HGNC Symbol;Acc:HGNC:26267]	protein_coding	1.07518	5.37308	25.3798	0.000143348	0.00223952	0.462295	5.37308	5.60902	0.0315955	0.14409	-0.612886	5.37308	10.3422	0.00571877	0.066107
ENSCAFG00845016798	4	TLK2	490915	tousled like kinase 2 [Source:HGNC Symbol;Acc:HGNC:11842]	protein_coding	1.95325	4.07723	83.7344	1.47546e-07	1.14011e-05	0.659776	4.07723	11.7427	0.00370543	0.0491991	-1.29347	4.07723	48.6905	4.23289e-06	0.000413661
ENSCAFG00845016825	4	TRIB3	485819	tribbles pseudokinase 3 [Source:HGNC Symbol;Acc:HGNC:16228]	protein_coding	2.4282	3.1206	80.3582	1.92446e-07	1.4013e-05	2.50007	3.1206	92.8878	7.50084e-08	3.51477e-05	0.0718688	3.1206	0.0957534	0.761207	0.898911
ENSCAFG00845016852	4	HERC6	609237	HECT and RLD domain containing E3 ubiquitin protein ligase family member 6 [Source:HGNC Symbol;Acc:HGNC:26072]	protein_coding	4.6035	6.40816	239.588	1.09467e-10	6.06206e-08	2.79848	6.40816	112.815	2.0609e-08	1.71192e-05	-1.80502	6.40816	61.1306	1.07709e-06	0.000155601
ENSCAFG00845016873	4	STOM	612719	stomatin [Source:NCBI gene (formerly Entrezgene);Acc:612719]	protein_coding	2.11733	8.70327	16.8145	0.000929379	0.00846805	0.442187	8.70327	0.932209	0.349468	0.553023	-1.67514	8.70327	14.0186	0.00192778	0.0321878
ENSCAFG00845016904	4	MRPS21	100855892	mitochondrial ribosomal protein S21 [Source:HGNC Symbol;Acc:HGNC:14046]	protein_coding	3.00746	5.39134	54.2251	2.23255e-06	9.68489e-05	0.901647	5.39134	6.39643	0.0230217	0.122259	-2.10582	5.39134	37.6093	1.84423e-05	0.00126781
ENSCAFG00845016921	4	PHRF1	483405	PHD and ring finger domains 1 [Source:HGNC Symbol;Acc:HGNC:24351]	protein_coding	1.44962	3.82315	14.3586	0.00175705	0.0138672	1.89238	3.82315	26.6557	0.000112516	0.00644573	0.44276	3.82315	1.65582	0.217506	0.506328
ENSCAFG00845016944	4	CPM	100685525	carboxypeptidase M [Source:HGNC Symbol;Acc:HGNC:2311]	protein_coding	2.56942	5.25199	37.9789	1.74723e-05	0.000461973	0.623424	5.25199	2.88695	0.109759	0.281267	-1.94599	5.25199	29.8688	6.31741e-05	0.00288862
ENSCAFG00845016977	4	HERC5	478474	HECT and RLD domain containing E3 ubiquitin protein ligase 5 [Source:VGNC Symbol;Acc:VGNC:111520]	protein_coding	4.82756	5.36372	260.371	6.03457e-11	5.01272e-08	1.92549	5.36372	58.2743	1.44377e-06	0.000278277	-2.90208	5.36372	152.791	2.59839e-09	4.37428e-06
ENSCAFG00845016981	4	CABLES2	612380	Cdk5 and Abl enzyme substrate 2 [Source:HGNC Symbol;Acc:HGNC:16143]	protein_coding	1.23949	1.90446	11.3859	0.00412824	0.0253954	1.1419	1.90446	11.0992	0.00450821	0.0541364	-0.0975806	1.90446	0.0891823	0.769281	0.902237
ENSCAFG00845017064	4				protein_coding	8.50746	4.60192	199.502	4.0196e-10	1.48398e-07	5.74369	4.60192	112.865	2.05479e-08	1.71192e-05	-2.76377	4.60192	52.8001	2.61886e-06	0.000286866
ENSCAFG00845017107	4				protein_coding	8.28972	2.22102	163.472	1.62539e-09	3.76788e-07	5.97122	2.22102	94.6161	6.64461e-08	3.48597e-05	-2.3185	2.22102	36.5118	2.17019e-05	0.00139564
ENSCAFG00845017189	4	CDC42BPB	490868	CDC42 binding protein kinase beta [Source:HGNC Symbol;Acc:HGNC:1738]	protein_coding	1.37171	3.81458	12.6348	0.00284781	0.0195473	1.37593	3.81458	14.4077	0.00173386	0.0327466	0.00422478	3.81458	0.000150434	0.990374	0.996501
ENSCAFG00845017239	4	TEF	607883	TEF transcription factor, PAR bZIP family member [Source:HGNC Symbol;Acc:HGNC:11722]	protein_coding	1.50064	4.16522	63.158	8.8073e-07	4.5964e-05	0.882467	4.16522	25.8374	0.000131304	0.00713344	-0.618175	4.16522	13.7588	0.00207098	0.0336649
ENSCAFG00845017298	4	ZNF326	612406	zinc finger protein 326 [Source:HGNC Symbol;Acc:HGNC:14104]	protein_coding	1.02332	6.05676	44.1868	7.43942e-06	0.000251211	0.385652	6.05676	7.52485	0.0150004	0.099749	-0.637668	6.05676	21.4792	0.000316905	0.00898054
ENSCAFG00845017450	4	DEAF1	483409	DEAF1 transcription factor [Source:HGNC Symbol;Acc:HGNC:14677]	protein_coding	1.31396	1.69326	12.0198	0.00341098	0.0221996	1.13768	1.69326	10.3724	0.00566384	0.0611008	-0.176275	1.69326	0.275278	0.607414	0.816674
ENSCAFG00845017683	4	TMEM132A	612353	transmembrane protein 132A [Source:HGNC Symbol;Acc:HGNC:31092]	protein_coding	2.34171	6.83223	13.1035	0.00248937	0.0179533	2.1538	6.83223	12.3982	0.00305093	0.0451212	-0.187903	6.83223	0.1128	0.741591	0.889189
ENSCAFG00845017879	4	TAP2,TAP2	607786,474864	major histocompatibility complex, class II, DO beta [Source:NCBI gene (formerly Entrezgene);Acc:607786],major histocompatibility complex, class II, DO beta [Source:NCBI gene (formerly Entrezgene);Acc:607786]	protein_coding,protein_coding	2.69743	8.43203	27.2636	0.000100525	0.00172171	1.58157	8.43203	11.3931	0.0041192	0.0523726	-1.11585	8.43203	6.53016	0.0218497	0.152626
ENSCAFG00845017905	4	RRBP1	403809	ribosome binding protein 1 [Source:HGNC Symbol;Acc:HGNC:10448]	protein_coding	2.6974	9.23098	25.9214	0.000129219	0.00208762	1.4039	9.23098	8.67417	0.00995668	0.0800389	-1.2935	9.23098	8.33991	0.0111888	0.0996741
ENSCAFG00845018043	4	MITD1	474559	microtubule interacting and trafficking domain containing 1 [Source:HGNC Symbol;Acc:HGNC:25207]	protein_coding	2.02049	4.26263	40.0642	1.29729e-05	0.000373739	0.495751	4.26263	3.00771	0.103187	0.272406	-1.52474	4.26263	30.3058	5.85994e-05	0.00272953
ENSCAFG00845018044	4		102154610		lncRNA	3.71473	6.47979	73.9286	3.28047e-07	2.17998e-05	1.75887	6.47979	21.6087	0.000308239	0.0125409	-1.95587	6.47979	31.0561	5.15934e-05	0.0025087
ENSCAFG00845018182	4	TRIM25	491103	tripartite motif containing 25 [Source:HGNC Symbol;Acc:HGNC:12932]	protein_coding	1.52489	6.1265	65.588	6.96713e-07	3.79499e-05	0.400349	6.1265	5.54192	0.0324836	0.146713	-1.12454	6.1265	45.9842	5.91007e-06	0.000535559
ENSCAFG00845018232	4		100686047		protein_coding	2.53148	7.63071	71.2953	4.12794e-07	2.60426e-05	0.974252	7.63071	13.3334	0.00233247	0.0390757	-1.55722	7.63071	37.1536	1.97229e-05	0.00133712
ENSCAFG00845018299	4		487788		protein_coding	1.08117	7.39614	21.2918	0.000329951	0.00413185	0.949596	7.39614	19.002	0.000550267	0.0181794	-0.131572	7.39614	0.389494	0.541861	0.779915
ENSCAFG00845018321	4	ATP10A	488691	ATPase phospholipid transporting 10A (putative) [Source:HGNC Symbol;Acc:HGNC:13542]	protein_coding	1.31676	5.02557	18.5626	0.000609553	0.00635567	0.381808	5.02557	1.89234	0.18896	0.385343	-0.934955	5.02557	11.9264	0.00350712	0.0483526
ENSCAFG00845018338	4	NCOA5	477250	nuclear receptor coactivator 5 [Source:HGNC Symbol;Acc:HGNC:15909]	protein_coding	1.43384	4.68714	74.9856	2.9972e-07	2.04958e-05	0.460119	4.68714	9.36525	0.00787057	0.070999	-0.97372	4.68714	44.3559	7.27785e-06	0.000625393
ENSCAFG00845018353	4	PSMB8,PSMB8	474866,474865	proteasome 20S subunit beta 8 [Source:NCBI gene (formerly Entrezgene);Acc:474865],proteasome 20S subunit beta 8 [Source:NCBI gene (formerly Entrezgene);Acc:474865]	protein_coding,protein_coding	2.26689	9.23766	80.5526	1.89476e-07	1.39904e-05	1.26238	9.23766	30.2099	5.95702e-05	0.00449942	-1.00451	9.23766	21.3914	0.000322946	0.00909357
ENSCAFG00845018382	4	RASGEF1B	607404	RasGEF domain family member 1B [Source:HGNC Symbol;Acc:HGNC:24881]	protein_coding	3.49344	7.97372	175.383	9.94751e-10	2.60939e-07	1.42374	7.97372	38.4702	1.62711e-05	0.00188593	-2.0697	7.97372	90.9691	8.60118e-08	2.52166e-05
ENSCAFG00845018444	4	CD40	403469	CD40 molecule [Source:NCBI gene (formerly Entrezgene);Acc:403469]	protein_coding	2.2185	7.73801	19.7935	0.000459241	0.00525247	0.710916	7.73801	2.55578	0.130559	0.310525	-1.50758	7.73801	12.2986	0.00314123	0.0451226
ENSCAFG00845018469	4	TNFRSF14	479580	TNF receptor superfamily member 14 [Source:NCBI gene (formerly Entrezgene);Acc:479580]	protein_coding	1.11949	7.92192	10.6825	0.0051338	0.0294271	1.07326	7.92192	11.2669	0.0042814	0.0530808	-0.0462318	7.92192	0.0224564	0.882858	0.951902
ENSCAFG00845018485	4	PSMB9	474867	proteasome 20S subunit beta 9 [Source:NCBI gene (formerly Entrezgene);Acc:474867]	protein_coding	1.60591	7.4858	15.8614	0.00118219	0.0102026	0.820209	7.4858	4.95988	0.0415365	0.167477	-0.785703	7.4858	4.90327	0.0425644	0.218028
ENSCAFG00845018486	4	IRS2	485548	insulin receptor substrate 2 [Source:HGNC Symbol;Acc:HGNC:6126]	protein_coding	2.69526	3.91602	49.2263	3.96903e-06	0.000153346	0.855547	3.91602	6.30552	0.0238599	0.124261	-1.83971	3.91602	31.9518	4.44419e-05	0.00228349
ENSCAFG00845018632	4	INHBA	483245	inhibin subunit beta A [Source:HGNC Symbol;Acc:HGNC:6066]	protein_coding	1.94965	8.81329	20.7119	0.000374344	0.00453275	1.61638	8.81329	16.3136	0.00105361	0.0257448	-0.33327	8.81329	0.78981	0.388067	0.662356
ENSCAFG00845018672	4	CTSB	486077	cathepsin B [Source:HGNC Symbol;Acc:HGNC:2527]	protein_coding	1.7065	12.4257	8.77543	0.00961466	0.0458121	0.776755	12.4257	2.2001	0.158529	0.347072	-0.929746	12.4257	3.38947	0.0853044	0.318267
ENSCAFG00845018684	4	MOB3B	474735	MOB kinase activator 3B [Source:HGNC Symbol;Acc:HGNC:23825]	protein_coding	1.23894	5.86636	22.4961	0.000255565	0.00345654	0.539105	5.86636	5.10438	0.0390411	0.161178	-0.699831	5.86636	9.08178	0.00865906	0.0848867
ENSCAFG00845018709	4	ECI2	478706	enoyl-CoA delta isomerase 2 [Source:HGNC Symbol;Acc:HGNC:14601]	protein_coding	1.88395	6.10269	81.8938	1.70344e-07	1.28636e-05	0.22481	6.10269	1.47407	0.243313	0.44674	-1.65914	6.10269	83.2708	1.52945e-07	3.7917e-05
ENSCAFG00845018782	4	EIF2AK2	611397	eukaryotic translation initiation factor 2 alpha kinase 2 [Source:NCBI gene (formerly Entrezgene);Acc:611397]	protein_coding	4.77831	5.95688	293.657	2.53904e-11	3.16365e-08	2.5272	5.95688	109.157	2.57107e-08	1.84235e-05	-2.25111	5.95688	108.566	2.66641e-08	1.3454e-05
ENSCAFG00845018787	4	MOB3C	482508	MOB kinase activator 3C [Source:HGNC Symbol;Acc:HGNC:29800]	protein_coding	1.9463	4.8427	32.0056	4.40492e-05	0.000903461	0.829561	4.8427	7.08508	0.0176676	0.10811	-1.11674	4.8427	13.9702	0.00195356	0.0323726
ENSCAFG00845018904	4	SHFL	100684218	shiftless antiviral inhibitor of ribosomal frameshifting [Source:HGNC Symbol;Acc:HGNC:25649]	protein_coding	3.83096	6.90927	189.32	5.81568e-10	1.92382e-07	1.94956	6.90927	63.4995	8.51812e-07	0.000188686	-1.8814	6.90927	70.0741	4.60327e-07	8.19383e-05
ENSCAFG00845018943	4	PLEKHA8	482381	pleckstrin homology domain containing A8 [Source:NCBI gene (formerly Entrezgene);Acc:482381]	protein_coding	2.06603	4.30002	48.3349	4.41897e-06	0.000168123	1.38245	4.30002	25.4478	0.000141481	0.00750149	-0.683574	4.30002	7.0629	0.0178159	0.133413
ENSCAFG00845018948	4	RIPK2	477936		protein_coding	1.63794	3.88674	36.5409	2.16074e-05	0.000534449	0.565044	3.88674	5.28061	0.0362302	0.154471	-1.07289	3.88674	20.3824	0.000402561	0.0106721
ENSCAFG00845018975	4	TTYH2	106559221	tweety family member 2 [Source:HGNC Symbol;Acc:HGNC:13877]	protein_coding	2.59186	3.81628	47.0945	5.14446e-06	0.000186473	1.21734	3.81628	12.7845	0.00272731	0.0423963	-1.37452	3.81628	18.4805	0.000621417	0.0145065
ENSCAFG00845019074	4				lncRNA	3.37853	1.92186	72.5764	3.6881e-07	2.40838e-05	2.27092	1.92186	38.5624	1.60563e-05	0.00188293	-1.10761	1.92186	12.0032	0.00342782	0.0477881
ENSCAFG00845019093	4	CLN8	488558	CLN8 transmembrane ER and ERGIC protein [Source:NCBI gene (formerly Entrezgene);Acc:488558]	protein_coding	1.54132	6.38015	10.2606	0.00587018	0.0323103	1.10353	6.38015	6.1447	0.0254305	0.12894	-0.437789	6.38015	1.0579	0.319856	0.607648
ENSCAFG00845019115	4	HOMER3	484813	homer scaffold protein 3 [Source:HGNC Symbol;Acc:HGNC:17514]	protein_coding	1.3965	3.09641	13.5095	0.00221991	0.0164766	1.06999	3.09641	9.2037	0.00830934	0.0732338	-0.32651	3.09641	0.939798	0.347571	0.634191
ENSCAFG00845019169	4	TLR5	488605	toll like receptor 5 [Source:NCBI gene (formerly Entrezgene);Acc:488605]	protein_coding	3.78991	3.18008	39.9819	1.31233e-05	0.000376981	2.66766	3.18008	23.3811	0.000212984	0.00973491	-1.12225	3.18008	5.58281	0.031939	0.185637
ENSCAFG00845019328	4	LMO4	479962	LIM domain only 4 [Source:HGNC Symbol;Acc:HGNC:6644]	protein_coding	1.45656	4.82381	42.3655	9.46313e-06	0.000293858	0.81302	4.82381	15.6744	0.00124052	0.0279764	-0.643544	4.82381	10.5806	0.00530147	0.0631582
ENSCAFG00845019390	4				lncRNA	1.54464	2.56812	16.9173	0.000905981	0.00833871	1.34023	2.56812	14.5847	0.00165306	0.0322935	-0.204416	2.56812	0.380669	0.546418	0.781
ENSCAFG00845019421	4	LONRF3	100687354	LON peptidase N-terminal domain and ring finger 3 [Source:HGNC Symbol;Acc:HGNC:21152]	protein_coding	1.93013	2.93986	19.6206	0.000477567	0.00540278	1.32005	2.93986	10.7256	0.00506464	0.0571725	-0.610077	2.93986	2.60481	0.127195	0.390237
ENSCAFG00845019451	4	NOD1	482382	nucleotide binding oligomerization domain containing 1 [Source:HGNC Symbol;Acc:HGNC:16390]	protein_coding	1.24279	3.43712	21.6059	0.000308418	0.00394648	0.846426	3.43712	11.7416	0.00370671	0.0491991	-0.396362	3.43712	2.77492	0.116313	0.37364
ENSCAFG00845019484	4		609817		protein_coding	6.14639	3.19763	107.534	2.84221e-08	3.29432e-06	3.12338	3.19763	36.5353	2.16254e-05	0.00226907	-3.02301	3.19763	49.8113	3.70201e-06	0.000365363
ENSCAFG00845019510	4	PSMF1	477184	proteasome inhibitor subunit 1 [Source:HGNC Symbol;Acc:HGNC:9571]	protein_coding	3.06095	7.39689	123.313	1.12984e-08	1.63222e-06	1.07561	7.39689	19.9204	0.000446298	0.0160603	-1.98534	7.39689	73.95	3.27442e-07	6.39989e-05
ENSCAFG00845019565	4	VCPIP1	486980	valosin containing protein interacting protein 1 [Source:HGNC Symbol;Acc:HGNC:30897]	protein_coding	1.13395	5.92689	35.1643	2.66335e-05	0.00062174	0.147979	5.92689	0.730442	0.406068	0.602873	-0.985971	5.92689	33.5849	3.41078e-05	0.00188882
ENSCAFG00845019567	4	RAP2A	476968	RAP2A, member of RAS oncogene family [Source:HGNC Symbol;Acc:HGNC:9861]	protein_coding	1.57731	4.47971	13.9818	0.00194735	0.0149432	0.780711	4.47971	4.09978	0.0609077	0.204785	-0.796604	4.47971	4.60585	0.0484787	0.234663
ENSCAFG00845019627	4	IL15	403584	interleukin 15 [Source:NCBI gene (formerly Entrezgene);Acc:403584]	protein_coding	1.7559	3.82252	10.5619	0.00533293	0.0302878	0.909977	3.82252	3.39078	0.0852496	0.245437	-0.845924	3.82252	3.20894	0.0932552	0.333298
ENSCAFG00845019693	4	FAM83G	100682814	family with sequence similarity 83 member G [Source:HGNC Symbol;Acc:HGNC:32554]	protein_coding	1.93323	1.44802	25.016	0.000153819	0.00235888	1.9504	1.44802	28.4151	8.15764e-05	0.00531473	0.0171708	1.44802	0.0026309	0.959764	0.982129
ENSCAFG00845019731	4	RBM15B	100855610	RNA binding motif protein 15B [Source:HGNC Symbol;Acc:HGNC:24303]	protein_coding	1.35825	2.05552	25.05	0.000152806	0.00234695	0.522271	2.05552	4.42034	0.0526544	0.189205	-0.835978	2.05552	12.1506	0.00328123	0.0461588
ENSCAFG00845019758	4	STRAP	486663	serine/threonine kinase receptor associated protein [Source:HGNC Symbol;Acc:HGNC:30796]	protein_coding	1.41126	4.14321	8.70983	0.00983466	0.0466374	0.766513	4.14321	3.04975	0.101011	0.269745	-0.644749	4.14321	2.32426	0.147996	0.421181
ENSCAFG00845019760	4	ARHGAP22	100685787	Rho GTPase activating protein 22 [Source:HGNC Symbol;Acc:HGNC:30320]	protein_coding	2.0366	2.53521	17.5219	0.000781249	0.00750963	1.38678	2.53521	9.48337	0.0075665	0.0697569	-0.649815	2.53521	2.40135	0.141889	0.412588
ENSCAFG00845019766	4	GTPBP6	608710	GTP binding protein 6 (putative) [Source:HGNC Symbol;Acc:HGNC:30189]	protein_coding	1.22202	2.26094	19.595	0.00048035	0.00541031	0.960565	2.26094	14.0601	0.00190598	0.0343845	-0.261459	2.26094	1.13091	0.304258	0.592816
ENSCAFG00845019801	4	TLR3	482905	toll like receptor 3 [Source:HGNC Symbol;Acc:HGNC:11849]	protein_coding	3.21134	4.74563	71.4414	4.0749e-07	2.58717e-05	1.31073	4.74563	15.3346	0.00135507	0.0289236	-1.90061	4.74563	36.3381	2.22754e-05	0.00140532
ENSCAFG00845019811	4	MAPK8IP3	100684766	mitogen-activated protein kinase 8 interacting protein 3 [Source:HGNC Symbol;Acc:HGNC:6884]	protein_coding	1.10677	2.48579	9.65184	0.00715577	0.0371697	1.1562	2.48579	12.0375	0.00339304	0.0471055	0.0494363	2.48579	0.0239248	0.879121	0.950133
ENSCAFG00845019960	4	PLEKHN1	489606	pleckstrin homology domain containing N1 [Source:HGNC Symbol;Acc:HGNC:25284]	protein_coding	3.30764	6.34228	29.2717	7.00941e-05	0.00128674	1.54213	6.34228	8.15469	0.0119464	0.0879985	-1.76551	6.34228	12.2433	0.00319276	0.0454824
ENSCAFG00845019963	4	PIWIL4	485123	piwi like RNA-mediated gene silencing 4 [Source:HGNC Symbol;Acc:HGNC:18444]	protein_coding	2.36107	2.51763	84.9466	1.34423e-07	1.05506e-05	1.40943	2.51763	35.9544	2.36041e-05	0.00242358	-0.951633	2.51763	19.0169	0.000548368	0.0134303
ENSCAFG00845020232	4	SP110	100686387	SP110 nuclear body protein [Source:HGNC Symbol;Acc:HGNC:5401]	protein_coding	1.15368	5.84747	23.7749	0.000196668	0.0028494	0.30352	5.84747	1.99226	0.178335	0.371815	-0.850156	5.84747	16.3077	0.00105518	0.0210965
ENSCAFG00845020316	4	ISG15	100855667	ISG15 ubiquitin like modifier [Source:HGNC Symbol;Acc:HGNC:4053]	protein_coding	8.71758	9.01212	249.161	8.27206e-11	5.20178e-08	4.98137	9.01212	118.6	1.47114e-08	1.71192e-05	-3.73622	9.01212	99.8544	4.65466e-08	1.80817e-05
ENSCAFG00845020346	4	TRAFD1	477484	TRAF-type zinc finger domain containing 1 [Source:HGNC Symbol;Acc:HGNC:24808]	protein_coding	2.70632	6.83808	43.664	7.96513e-06	0.000262902	0.888798	6.83808	6.06427	0.0262606	0.131474	-1.81752	6.83808	27.3701	9.8579e-05	0.00382958
ENSCAFG00845020350	4	PELI1	481388	pellino E3 ubiquitin protein ligase 1 [Source:HGNC Symbol;Acc:HGNC:8827]	protein_coding	1.78296	6.43595	91.439	8.31572e-08	7.33549e-06	0.630751	6.43595	14.0385	0.00191729	0.0344725	-1.15221	6.43595	49.9957	3.62209e-06	0.000364626
ENSCAFG00845020419	4	TRPM2	100856408	transient receptor potential cation channel subfamily M member 2 [Source:VGNC Symbol;Acc:VGNC:110610]	protein_coding	2.15033	2.27918	10.4517	0.00552257	0.0309786	1.33819	2.27918	4.76453	0.0452118	0.175136	-0.812138	2.27918	2.0248	0.175039	0.453929
ENSCAFG00845020558	4	PANX1	607532	pannexin 1 [Source:HGNC Symbol;Acc:HGNC:8599]	protein_coding	2.18997	6.32099	69.0339	5.05743e-07	3.01618e-05	0.811359	6.32099	11.7895	0.00365377	0.0487561	-1.37861	6.32099	36.8023	2.07794e-05	0.00135379
ENSCAFG00845020565	4	RAB20	485549	RAB20, member RAS oncogene family [Source:HGNC Symbol;Acc:HGNC:18260]	protein_coding	1.55694	4.82581	22.8391	0.000238008	0.00328141	0.769245	4.82581	6.6737	0.0206676	0.117654	-0.787692	4.82581	7.54046	0.0149146	0.120541
ENSCAFG00845020624	4	KNTC1	486254	kinetochore associated 1 [Source:HGNC Symbol;Acc:HGNC:17255]	protein_coding	1.79129	3.70344	39.2019	1.46518e-05	0.000409101	0.855346	3.70344	10.7382	0.00504468	0.0570129	-0.935947	3.70344	14.0567	0.00190775	0.0319839
ENSCAFG00845020645	4	SERPING1	475966	serpin family G member 1 [Source:HGNC Symbol;Acc:HGNC:1228]	protein_coding	2.10367	6.50356	9.60755	0.00726122	0.0374588	1.06549	6.50356	2.99061	0.104089	0.273906	-1.03818	6.50356	3.13128	0.0969464	0.340748
ENSCAFG00845020649	4	AGRN	479574	agrin [Source:HGNC Symbol;Acc:HGNC:329]	protein_coding	5.09986	4.27577	67.9894	5.5652e-07	3.26317e-05	3.21367	4.27577	33.8071	3.29253e-05	0.00306728	-1.88619	4.27577	16.5616	0.0009899	0.0201374
ENSCAFG00845020694	4	FMR1	481070	fragile X messenger ribonucleoprotein 1 [Source:HGNC Symbol;Acc:HGNC:3775]	protein_coding	1.77627	5.72448	55.3849	1.96542e-06	8.86483e-05	0.799671	5.72448	13.5929	0.00216877	0.0374667	-0.976595	5.72448	21.9116	0.000288985	0.00842281
ENSCAFG00845020785	4	LDLRAD3	483423	low density lipoprotein receptor class A domain containing 3 [Source:HGNC Symbol;Acc:HGNC:27046]	protein_coding	4.00637	2.69725	37.5894	1.8496e-05	0.000481378	2.16454	2.69725	13.7031	0.00210328	0.036911	-1.84183	2.69725	12.6969	0.00279709	0.0417071
ENSCAFG00845020791	4	UBE2L6	475967	ubiquitin conjugating enzyme E2 L6 [Source:HGNC Symbol;Acc:HGNC:12490]	protein_coding	3.24443	8.03071	102.595	3.88882e-08	4.19181e-06	1.22765	8.03071	19.2966	0.000514176	0.017433	-2.01678	8.03071	57.3706	1.58785e-06	0.000197847
ENSCAFG00845020818	4	SP100	477402	SP100 nuclear antigen [Source:HGNC Symbol;Acc:HGNC:11206]	protein_coding	2.35874	7.11889	101.996	4.04317e-08	4.19181e-06	0.651349	7.11889	9.91737	0.00655909	0.0649265	-1.70739	7.11889	72.4225	3.73801e-07	7.04483e-05
ENSCAFG00845020921	4	CRAMP1	100856642	cramped chromatin regulator homolog 1 [Source:HGNC Symbol;Acc:HGNC:14122]	protein_coding	1.65082	4.29287	20.9688	0.000353892	0.00436954	0.635321	4.29287	3.76259	0.0712847	0.223056	-1.0155	4.29287	10.3236	0.00575297	0.066107
ENSCAFG00845020947	4	TNPO3	482263	transportin 3 [Source:HGNC Symbol;Acc:HGNC:17103]	protein_coding	1.75888	7.10413	100.89	4.34682e-08	4.29001e-06	0.233414	7.10413	2.2308	0.15584	0.344362	-1.52547	7.10413	98.9291	4.95075e-08	1.80817e-05
ENSCAFG00845021031	4	ATAD2B	475681	ATPase family AAA domain containing 2B [Source:HGNC Symbol;Acc:HGNC:29230]	protein_coding	1.08016	3.08026	10.735	0.00504976	0.0291424	0.830415	3.08026	7.39866	0.0157152	0.102185	-0.249748	3.08026	0.716564	0.410461	0.681224
ENSCAFG00845021188	4	NEURL4	489469	neuralized E3 ubiquitin protein ligase 4 [Source:VGNC Symbol;Acc:VGNC:111591]	protein_coding	0.929127	2.99043	9.51379	0.00749039	0.0382663	1.30307	2.99043	21.0467	0.000347943	0.0136012	0.373946	2.99043	1.86602	0.19189	0.475457
ENSCAFG00845021350	4	EDN1	403424	endothelin 1 [Source:NCBI gene (formerly Entrezgene);Acc:403424]	protein_coding	4.77585	6.08585	104.025	3.54659e-08	3.97218e-06	2.81648	6.08585	46.6755	5.41933e-06	0.000806267	-1.95937	6.08585	29.4758	6.76365e-05	0.00298319
ENSCAFG00845021421	4	TAPBP	481740	TAP binding protein [Source:NCBI gene (formerly Entrezgene);Acc:481740]	protein_coding	2.10815	8.96999	15.783	0.00120624	0.0103475	1.77657	8.96999	12.7907	0.00272245	0.0423963	-0.331587	8.96999	0.515106	0.48387	0.737043
ENSCAFG00845021431	4	ZNF169	484204	zinc finger protein 169 [Source:HGNC Symbol;Acc:HGNC:12957]	protein_coding	1.32424	2.55931	36.5983	2.14223e-05	0.000532512	0.678868	2.55931	11.4005	0.00410998	0.0523222	-0.64537	2.55931	11.0814	0.00453313	0.0579576
ENSCAFG00845021435	4	IRF5	482264	interferon regulatory factor 5 [Source:HGNC Symbol;Acc:HGNC:6120]	protein_coding	2.05678	5.96783	34.4094	2.99456e-05	0.000683061	0.81423	5.96783	6.64337	0.0209111	0.118433	-1.24255	5.96783	16.7466	0.000945191	0.01947
ENSCAFG00845021497	4	ATF4	474503	activating transcription factor 4 [Source:HGNC Symbol;Acc:HGNC:786]	protein_coding	1.34507	6.06257	27.9154	8.92523e-05	0.00157463	0.718837	6.06257	9.48868	0.00755316	0.0697569	-0.626229	6.06257	7.68625	0.0141399	0.116389
ENSCAFG00845021512	4	CLCN7	479889	chloride voltage-gated channel 7 [Source:HGNC Symbol;Acc:HGNC:2025]	protein_coding	2.87672	7.49877	38.3897	1.64612e-05	0.000445885	2.31171	7.49877	28.474	8.07217e-05	0.00529365	-0.565016	7.49877	2.09086	0.168576	0.445958
ENSCAFG00845021547	4	RHEBL1	608884	RHEB like 1 [Source:HGNC Symbol;Acc:HGNC:21166]	protein_coding	1.98793	1.41221	42.8091	8.91814e-06	0.000280521	0.946291	1.41221	11.51	0.00397524	0.0515132	-1.04164	1.41221	15.823	0.00119391	0.0230372
ENSCAFG00845021778	4	TRIM22	485284	tripartite motif containing 22 [Source:HGNC Symbol;Acc:HGNC:16379]	protein_coding	4.36404	8.14172	117.806	1.53944e-08	2.0191e-06	2.27415	8.14172	42.2284	9.63906e-06	0.00131509	-2.0899	8.14172	43.3067	8.34866e-06	0.000693495
ENSCAFG00845021787	4	KMT2D	486558	lysine methyltransferase 2D [Source:HGNC Symbol;Acc:HGNC:7133]	protein_coding	1.32528	4.15505	9.18698	0.00835633	0.0413996	1.15074	4.15505	7.97084	0.0127571	0.0914534	-0.174544	4.15505	0.200658	0.660537	0.844996
ENSCAFG00845021892	4	NAGK	492060		protein_coding	1.23645	2.0709	12.9699	0.002586	0.018386	0.976994	2.0709	9.3996	0.00778071	0.0705052	-0.25946	2.0709	0.721326	0.408945	0.68055
ENSCAFG00845021923	4	PHF2	484208	PHD finger protein 2 [Source:HGNC Symbol;Acc:HGNC:8920]	protein_coding	1.09764	2.91705	10.0551	0.00627211	0.0337948	1.09436	2.91705	11.4599	0.00403627	0.0519143	-0.00327481	2.91705	0.000111099	0.991728	0.996742
ENSCAFG00845021979	4	OAS1	608778	2'-5'-oligoadenylate synthetase 1 [Source:NCBI gene (formerly Entrezgene);Acc:608778]	protein_coding	3.57496	8.9338	90.2757	9.04298e-08	7.63902e-06	1.99404	8.9338	35.4358	2.55457e-05	0.00257211	-1.58093	8.9338	26.5964	0.000113771	0.00418475
ENSCAFG00845021996	4	PCNX4	480341	pecanex 4 [Source:HGNC Symbol;Acc:HGNC:20349]	protein_coding	1.19662	4.84334	19.7911	0.000459485	0.00525247	0.428288	4.84334	3.04907	0.101046	0.269745	-0.768333	4.84334	10.3217	0.0057565	0.066107
ENSCAFG00845022080	4				protein_coding	2.8243	1.50052	19.8133	0.000457192	0.00525034	2.3517	1.50052	15.4932	0.00130014	0.0284831	-0.472604	1.50052	0.815893	0.380538	0.65689
ENSCAFG00845022113	4	OAS3	477490	2'-5'-oligoadenylate synthetase 3 [Source:NCBI gene (formerly Entrezgene);Acc:477490]	protein_coding	4.99359	7.32085	217.736	2.16339e-10	9.37595e-08	3.43002	7.32085	127.192	9.15369e-09	1.30349e-05	-1.56357	7.32085	36.8906	2.0508e-05	0.00135244
ENSCAFG00845022274	4	ERN1	610766	endoplasmic reticulum to nucleus signaling 1 [Source:HGNC Symbol;Acc:HGNC:3449]	protein_coding	1.57203	6.01445	10.4103	0.00559595	0.0312146	1.19323	6.01445	6.96728	0.0184721	0.110734	-0.378795	6.01445	0.772826	0.39309	0.667403
ENSCAFG00845022277	4	CMPK2	608996	cytidine/uridine monophosphate kinase 2 [Source:HGNC Symbol;Acc:HGNC:27015]	protein_coding	8.3197	5.71381	992.028	3.26023e-15	3.2498e-11	5.55915	5.71381	571.467	1.9568e-13	1.95054e-09	-2.76055	5.71381	256.103	6.79403e-11	6.77229e-07
ENSCAFG00845022283	4	NCOA3	119865679	nuclear receptor coactivator 3 [Source:HGNC Symbol;Acc:HGNC:7670]	protein_coding	1.02334	4.80215	12.0205	0.0034102	0.0221996	0.490361	4.80215	3.28575	0.0897689	0.252938	-0.532984	4.80215	4.07561	0.0615894	0.265883
ENSCAFG00845022308	4		100683481		protein_coding	2.67739	2.77513	56.0899	1.82078e-06	8.32548e-05	1.41155	2.77513	18.8924	0.000564413	0.0182021	-1.26584	2.77513	17.7374	0.000741608	0.0164274
ENSCAFG00845022313	4	OAS2	611051	2'-5'-oligoadenylate synthetase 2 [Source:NCBI gene (formerly Entrezgene);Acc:611051]	protein_coding	1.58331	7.74442	46.4315	5.58705e-06	0.000199612	0.65479	7.74442	9.61943	0.00723277	0.0683494	-0.928522	7.74442	20.631	0.000381058	0.0101865
ENSCAFG00845022316	4	RSAD2	609005	radical S-adenosyl methionine domain containing 2 [Source:HGNC Symbol;Acc:HGNC:30908]	protein_coding	9.8508	12.2298	129.899	7.92996e-09	1.2547e-06	6.06873	12.2298	70.4437	4.45316e-07	0.000117957	-3.78207	12.2298	45.3799	6.38046e-06	0.000553641
ENSCAFG00845022325	4	PLCL2	485652	phospholipase C like 2 [Source:HGNC Symbol;Acc:HGNC:9064]	protein_coding	1.55113	3.28943	20.1048	0.00042823	0.00498354	0.613393	3.28943	3.78517	0.070528	0.221774	-0.937736	3.28943	9.4957	0.00753554	0.0776867
ENSCAFG00845022347	4	APOBEC3Z1			protein_coding	9.00733	3.90985	44.5849	7.0654e-06	0.000240368	8.19183	3.90985	39.342	1.4363e-05	0.00174598	-0.815497	3.90985	1.1399	0.302411	0.590489
ENSCAFG00845022353	4	SNORA70		Small nucleolar RNA SNORA70 [Source:RFAM;Acc:RF00156]	snoRNA	9.36418	3.85643	74.2546	3.18998e-07	2.1485e-05	5.57114	3.85643	31.5492	4.75073e-05	0.00408235	-3.79305	3.85643	33.071	3.70332e-05	0.00199539
ENSCAFG00845022387	4	APOBEC3Z1	610245	apolipoprotein B mRNA editing enzyme, catalytic polypeptide-like 3Z1 [Source:NCBI gene (formerly Entrezgene);Acc:610245]	protein_coding	9.08568	4.15753	47.5726	4.84994e-06	0.000178392	8.25898	4.15753	42.0342	9.89486e-06	0.00131509	-0.8267	4.15753	1.21579	0.287416	0.575987
ENSCAFG00845022478	4				lncRNA	2.00787	1.37806	19.2445	0.000520366	0.00575327	1.02105	1.37806	5.87569	0.028333	0.136919	-0.98682	1.37806	6.30359	0.0238781	0.159264
ENSCAFG00845022495	4				lncRNA	2.22069	2.32696	35.4659	2.54282e-05	0.000600067	0.912098	2.32696	7.26774	0.0164985	0.104218	-1.30859	2.32696	16.7644	0.000941025	0.0194609
ENSCAFG00845022507	4	CDCA4	612703	cell division cycle associated 4 [Source:HGNC Symbol;Acc:HGNC:14625]	protein_coding	1.42054	3.10183	37.9452	1.75581e-05	0.000463013	0.304108	3.10183	2.11311	0.166467	0.356619	-1.11643	3.10183	30.0522	6.12072e-05	0.00281158
ENSCAFG00845022535	4	PLBD1	486673	phospholipase B domain containing 1 [Source:HGNC Symbol;Acc:HGNC:26215]	protein_coding	2.74763	3.97785	16.8614	0.000918621	0.00840075	1.42012	3.97785	5.514	0.0328617	0.147831	-1.32751	3.97785	5.58565	0.0319015	0.185636
ENSCAFG00845022559	4	PLEKHA3	488425	pleckstrin homology domain containing A3 [Source:HGNC Symbol;Acc:HGNC:14338]	protein_coding	1.11861	2.67413	18.1085	0.000678562	0.00678426	0.198613	2.67413	0.688564	0.419552	0.614808	-0.919995	2.67413	15.4564	0.00131265	0.0243659
ENSCAFG00845022631	4		488122		protein_coding	5.13258	5.67863	324.48	1.2335e-11	2.04926e-08	3.04826	5.67863	148.544	3.15759e-09	5.24581e-06	-2.08432	5.67863	93.1302	7.37358e-08	2.29687e-05
ENSCAFG00845022767	4	CBLB	487965	Cbl proto-oncogene B [Source:HGNC Symbol;Acc:HGNC:1542]	protein_coding	1.36804	5.58989	12.3235	0.00311841	0.0208619	0.979447	5.58989	7.38368	0.0158026	0.10252	-0.388593	5.58989	1.25786	0.279539	0.568198
ENSCAFG00845022773	4	CSNK1G1	478338	casein kinase 1 gamma 1 [Source:HGNC Symbol;Acc:HGNC:2454]	protein_coding	1.00748	4.23586	36.3344	2.22878e-05	0.000547204	0.546102	4.23586	12.6529	0.00283292	0.0433387	-0.461382	4.23586	9.50298	0.00751732	0.0776867
ENSCAFG00845022776	4	BCL6,BCL6	488123,488124	BCL6 transcription repressor [Source:NCBI gene (formerly Entrezgene);Acc:488124],BCL6 transcription repressor [Source:NCBI gene (formerly Entrezgene);Acc:488124]	protein_coding,protein_coding	1.08686	3.43508	9.20677	0.00830073	0.0412471	0.572623	3.43508	3.02804	0.102128	0.271036	-0.514232	3.43508	2.5865	0.128438	0.39236
ENSCAFG00845022926	4	PIP4P1	482559	phosphatidylinositol-4,5-bisphosphate 4-phosphatase 1 [Source:HGNC Symbol;Acc:HGNC:19299]	protein_coding	1.69113	3.13995	44.1668	7.45878e-06	0.000251211	0.847337	3.13995	13.233	0.00239956	0.0395426	-0.84379	3.13995	14.3584	0.00175715	0.0300383
ENSCAFG00845022954	4	PPP1R15B	488563	protein phosphatase 1 regulatory subunit 15B [Source:HGNC Symbol;Acc:HGNC:14951]	protein_coding	1.87715	6.87929	17.6728	0.00075325	0.00731084	1.72552	6.87929	16.858	0.000919388	0.0240977	-0.15163	6.87929	0.148936	0.704926	0.869088
ENSCAFG00845023024	4		100685170		protein_coding	3.48309	1.65208	49.6158	3.78892e-06	0.00014811	1.92167	1.65208	18.1594	0.000670399	0.0203116	-1.56142	1.65208	15.5052	0.00129611	0.024164
ENSCAFG00845023098	4	KLHL42	477659	kelch like family member 42 [Source:HGNC Symbol;Acc:HGNC:29252]	protein_coding	1.8317	5.60658	27.5263	9.57984e-05	0.00165497	1.7399	5.60658	27.9232	8.91263e-05	0.00569494	-0.0918042	5.60658	0.0890403	0.769459	0.902237
ENSCAFG00845023173	4	EMP1	486676	epithelial membrane protein 1 [Source:HGNC Symbol;Acc:HGNC:3333]	protein_coding	1.84112	8.68244	14.2492	0.00181004	0.0141398	1.10814	8.68244	6.13955	0.0254827	0.12894	-0.732977	8.68244	2.95614	0.105934	0.357182
ENSCAFG00845023378	4	GLB1	403873	galactosidase beta 1 [Source:NCBI gene (formerly Entrezgene);Acc:403873]	protein_coding	1.68766	8.16547	8.73193	0.00975991	0.0464154	1.0209	8.16547	3.79069	0.0703444	0.221546	-0.666758	8.16547	1.76493	0.203699	0.489625
ENSCAFG00845023394	4	SETDB2	485441	PHD finger protein 11 [Source:HGNC Symbol;Acc:HGNC:17024]	protein_coding	2.39843	6.88132	41.5682	1.05403e-05	0.000322287	1.00524	6.88132	9.0983	0.00861068	0.0744809	-1.39319	6.88132	19.1576	0.000530857	0.0130334
ENSCAFG00845023504	4	PPFIBP1	486623	PPFIA binding protein 1 [Source:NCBI gene (formerly Entrezgene);Acc:486623]	protein_coding	1.43533	4.75525	63.2683	8.71275e-07	4.59517e-05	0.702265	4.75525	18.1001	0.000679921	0.0204757	-0.733061	4.75525	21.1199	0.000342453	0.00953511
ENSCAFG00845023547	4	BAK1	481744	BCL2 antagonist/killer 1 [Source:NCBI gene (formerly Entrezgene);Acc:481744]	protein_coding	1.77891	6.39046	44.0004	7.62221e-06	0.00025496	0.792587	6.39046	10.5929	0.00528094	0.0586196	-0.986324	6.39046	17.6966	0.000748927	0.0165162
ENSCAFG00845023550	4	TMPPE	106557633	transmembrane protein with metallophosphoesterase domain [Source:HGNC Symbol;Acc:HGNC:33865]	protein_coding	1.54391	4.72656	10.7336	0.00505197	0.0291424	0.804098	4.72656	3.47339	0.0818849	0.240067	-0.739809	4.72656	3.17688	0.0947581	0.336138
ENSCAFG00845023557	4	TENT4A	488057	terminal nucleotidyltransferase 4A [Source:HGNC Symbol;Acc:HGNC:16705]	protein_coding	3.0396	4.00523	85.2669	1.3118e-07	1.03778e-05	1.39208	4.00523	22.4364	0.000258772	0.0111183	-1.64751	4.00523	36.2108	2.27065e-05	0.00141461
ENSCAFG00845023566	4	CABIN1	486403	calcineurin binding protein 1 [Source:HGNC Symbol;Acc:HGNC:24187]	protein_coding	1.03461	4.54879	9.64666	0.00716802	0.0371946	0.807908	4.54879	6.86267	0.019222	0.113242	-0.226704	4.54879	0.574551	0.460099	0.720997
ENSCAFG00845023567	4	EHF	483428	ETS homologous factor [Source:HGNC Symbol;Acc:HGNC:3246]	protein_coding	1.79907	1.11365	11.406	0.00410307	0.0253247	0.69787	1.11365	2.03347	0.174173	0.367051	-1.1012	1.11365	5.67569	0.0307407	0.182344
ENSCAFG00845023590	4	TNIK	488166	TRAF2 and NCK interacting kinase [Source:HGNC Symbol;Acc:HGNC:30765]	protein_coding	1.019	6.58921	12.418	0.00303327	0.0204849	0.918551	6.58921	11.6729	0.00378415	0.0498288	-0.100452	6.58921	0.14856	0.705279	0.869324
ENSCAFG00845023593	4	RBM6	608064	RNA binding motif protein 6 [Source:HGNC Symbol;Acc:HGNC:9903]	protein_coding	1.0859	6.25338	48.1158	4.53822e-06	0.000171352	0.504193	6.25338	12.3798	0.00306736	0.0451632	-0.581707	6.25338	17.3093	0.000822741	0.0178153
ENSCAFG00845023626	4	NFKB2	486858	nuclear factor kappa B subunit 2 [Source:HGNC Symbol;Acc:HGNC:7795]	protein_coding	1.37106	6.12594	10.7198	0.005074	0.0292188	1.06438	6.12594	7.50385	0.0151167	0.100061	-0.306677	6.12594	0.67662	0.423526	0.69312
ENSCAFG00845023649	4	PARP9	488010	poly(ADP-ribose) polymerase family member 9 [Source:HGNC Symbol;Acc:HGNC:24118]	protein_coding	3.09203	5.6611	230.522	1.44146e-10	7.18424e-08	1.3999	5.6611	60.1079	1.19467e-06	0.000248093	-1.69213	5.6611	99.5734	4.74241e-08	1.80817e-05
ENSCAFG00845023682	4	USP25	478387	ubiquitin specific peptidase 25 [Source:HGNC Symbol;Acc:HGNC:12624]	protein_coding	2.269	4.81166	103.194	3.74124e-08	4.0981e-06	0.633255	4.81166	10.135	0.00611218	0.0631073	-1.63575	4.81166	72.3412	3.7647e-07	7.04483e-05
ENSCAFG00845023777	4	SETD1B	486257	SET domain containing 1B, histone lysine methyltransferase [Source:HGNC Symbol;Acc:HGNC:29187]	protein_coding	1.17089	1.91692	13.0405	0.00253441	0.0181226	1.09241	1.91692	13.0566	0.00252278	0.040691	-0.0784761	1.91692	0.0736471	0.789766	0.909997
ENSCAFG00845023787	4	B3GNT7	486158	UDP-GlcNAc:betaGal beta-1,3-N-acetylglucosaminyltransferase 7 [Source:HGNC Symbol;Acc:HGNC:18811]	protein_coding	3.93592	5.94718	35.35	2.58837e-05	0.000607632	2.96074	5.94718	23.544	0.000206055	0.00953461	-0.975186	5.94718	3.40974	0.0844629	0.31699
ENSCAFG00845023824	4		610587		protein_coding	1.71382	8.57674	19.0925	0.000538877	0.00587694	0.789958	8.57674	4.90538	0.0425256	0.169529	-0.923858	8.57674	7.22246	0.0167797	0.128761
ENSCAFG00845023939	4	DTX3L	478586	deltex E3 ubiquitin ligase 3L [Source:HGNC Symbol;Acc:HGNC:30323]	protein_coding	3.52215	6.93441	286.828	3.00866e-11	3.23358e-08	1.55328	6.93441	72.9149	3.58091e-07	0.000106977	-1.96887	6.93441	133.282	6.65284e-09	6.60667e-06
ENSCAFG00845023957	4		492242		protein_coding	1.87326	2.51112	22.1292	0.000275995	0.00363423	1.35076	2.51112	13.3671	0.00231042	0.0389014	-0.522502	2.51112	2.27808	0.15181	0.426566
ENSCAFG00845023988	4	DTNBP1	610315	dystrobrevin binding protein 1 [Source:HGNC Symbol;Acc:HGNC:17328]	protein_coding	1.02044	3.4132	9.79797	0.00682006	0.0358557	0.422067	3.4132	1.99864	0.177683	0.370998	-0.598377	3.4132	4.22001	0.0576455	0.257789
ENSCAFG00845024006	4	SCLT1	483829	sodium channel and clathrin linker 1 [Source:HGNC Symbol;Acc:HGNC:26406]	protein_coding	1.22415	3.45693	16.3818	0.00103564	0.00925852	0.696756	3.45693	6.27256	0.0241724	0.12544	-0.527397	3.45693	3.84351	0.0686155	0.283683
ENSCAFG00845024038	4	MTA1,MTA1	480450,612715	metastasis associated 1 [Source:HGNC Symbol;Acc:HGNC:7410],metastasis associated 1 [Source:HGNC Symbol;Acc:HGNC:7410]	protein_coding,protein_coding	0.923726	2.51956	6.02355	0.0266929	0.092387	1.27232	2.51956	12.8969	0.0026406	0.0417784	0.348598	2.51956	1.04184	0.323436	0.611595
ENSCAFG00845024048	4	TRIM33	475804	tripartite motif containing 33 [Source:HGNC Symbol;Acc:HGNC:16290]	protein_coding	1.00497	3.67462	12.339	0.00310422	0.0208229	0.839211	3.67462	10.0065	0.00637163	0.0640975	-0.165755	3.67462	0.416114	0.528542	0.770927
ENSCAFG00845024135	4	PARP15	608662	poly(ADP-ribose) polymerase family member 15 [Source:HGNC Symbol;Acc:HGNC:26876]	protein_coding	2.88764	5.6545	186.536	6.45451e-10	1.93106e-07	1.13299	5.6545	36.7156	2.105e-05	0.0022419	-1.75465	5.6545	97.4483	5.47001e-08	1.8175e-05
ENSCAFG00845024268	4	BCAR1	479648	BCAR1 scaffold protein, Cas family member [Source:HGNC Symbol;Acc:HGNC:971]	protein_coding	1.29486	1.81663	13.1624	0.00244802	0.01781	0.915924	1.81663	7.67939	0.0141754	0.0970467	-0.378935	1.81663	1.43521	0.249345	0.539609
ENSCAFG00845024271	4	MYLIP	488230	myosin regulatory light chain interacting protein [Source:HGNC Symbol;Acc:HGNC:21155]	protein_coding	1.34243	3.87641	18.3762	0.00063686	0.00654969	0.97307	3.87641	11.2675	0.00428061	0.0530808	-0.369361	3.87641	1.76171	0.20409	0.489973
ENSCAFG00845024327	4	ABCD1	612520	ATP binding cassette subfamily D member 1 [Source:HGNC Symbol;Acc:HGNC:61]	protein_coding	1.23949	4.55195	8.83983	0.00940415	0.0452198	0.978686	4.55195	6.40228	0.0229689	0.122098	-0.260801	4.55195	0.490814	0.494197	0.743907
ENSCAFG00845024440	4	PARP14	608688	poly(ADP-ribose) polymerase family member 14 [Source:HGNC Symbol;Acc:HGNC:29232]	protein_coding	4.86884	6.55123	280.124	3.56763e-11	3.23358e-08	3.21578	6.55123	152.765	2.60147e-09	5.18629e-06	-1.65306	6.55123	55.1743	2.0111e-06	0.000227803
ENSCAFG00845024488	4	CDHR4,CDHR4	608118,476621	ubiquitin like modifier activating enzyme 7 [Source:HGNC Symbol;Acc:HGNC:12471],ubiquitin like modifier activating enzyme 7 [Source:HGNC Symbol;Acc:HGNC:12471]	protein_coding,protein_coding	1.90944	6.21916	30.7961	5.39082e-05	0.00105624	0.671125	6.21916	4.68978	0.0467176	0.177848	-1.23831	6.21916	17.0987	0.000866334	0.0183736
ENSCAFG00845024493	4	CBFA2T2	477196	CBFA2/RUNX1 partner transcriptional co-repressor 2 [Source:HGNC Symbol;Acc:HGNC:1536]	protein_coding	1.28229	5.32144	44.1117	7.51244e-06	0.000252135	0.700905	5.32144	15.6512	0.00124796	0.0279793	-0.581387	5.32144	11.4741	0.00401883	0.0533956
ENSCAFG00845024517	4	ACP2	475983	acid phosphatase 2, lysosomal [Source:HGNC Symbol;Acc:HGNC:123]	protein_coding	1.35012	7.53074	9.37926	0.00783377	0.0396381	0.595014	7.53074	2.1882	0.159587	0.348394	-0.755109	7.53074	3.73513	0.0722185	0.291864
ENSCAFG00845024543	4	DVL1	100855811	dishevelled segment polarity protein 1 [Source:HGNC Symbol;Acc:HGNC:3084]	protein_coding	1.15801	2.13333	7.09759	0.0175845	0.0696948	1.45061	2.13333	12.5019	0.00295994	0.044325	0.2926	2.13333	0.560336	0.465601	0.725005
ENSCAFG00845024651	4	TSC22D2	477111	TSC22 domain family member 2 [Source:HGNC Symbol;Acc:HGNC:29095]	protein_coding	1.01394	4.2763	9.71092	0.00701782	0.0366249	0.341741	4.2763	1.32283	0.267938	0.471291	-0.672204	4.2763	5.3492	0.0352003	0.196349
ENSCAFG00845024663	4	NCOA1	475684	nuclear receptor coactivator 1 [Source:HGNC Symbol;Acc:HGNC:7668]	protein_coding	1.30718	5.24261	37.2962	1.93118e-05	0.000492732	0.668821	5.24261	11.6308	0.00383248	0.0502462	-0.638359	5.24261	11.2858	0.00425658	0.0553911
ENSCAFG00845024687	4	ZNFX1	477260	zinc finger NFX1-type containing 1 [Source:HGNC Symbol;Acc:HGNC:29271]	protein_coding	2.12723	9.1829	55.6925	1.90077e-06	8.65156e-05	1.00458	9.1829	15.1869	0.00140854	0.0296296	-1.12265	9.1829	20.7763	0.000369087	0.0100452
ENSCAFG00845024783	4	BCL2L14	477693	BCL2 like 14 [Source:HGNC Symbol;Acc:HGNC:16657]	protein_coding	4.72365	4.69591	84.7077	1.36901e-07	1.06612e-05	2.31948	4.69591	27.2662	0.000100477	0.00603063	-2.40417	4.69591	36.3509	2.22324e-05	0.00140532
ENSCAFG00845024801	4	PLD1	488167	phospholipase D1 [Source:HGNC Symbol;Acc:HGNC:9067]	protein_coding	1.66045	5.66205	38.1801	1.69685e-05	0.000454941	0.942734	5.66205	14.6485	0.00162499	0.0320096	-0.717719	5.66205	9.24298	0.00820012	0.0822322
ENSCAFG00845025073	4	AVPI1,AVPI1	608786,119866917	,	protein_coding,protein_coding	1.27759	4.24274	16.9915	0.000889532	0.00824824	0.80409	4.24274	7.92781	0.0129559	0.0920487	-0.473495	4.24274	2.94777	0.106388	0.357682
ENSCAFG00845025327	4	B4GALT5	485920	beta-1,4-galactosyltransferase 5 [Source:HGNC Symbol;Acc:HGNC:928]	protein_coding	2.72486	4.90305	50.0163	3.61329e-06	0.0001418	1.44477	4.90305	17.2511	0.000834533	0.0230433	-1.28009	4.90305	15.5527	0.00128023	0.0240781
ENSCAFG00845025415	4	C1S	486714	complement C1s [Source:HGNC Symbol;Acc:HGNC:1247]	protein_coding	4.18696	2.3713	24.9728	0.000155123	0.00236794	1.35329	2.3713	3.44165	0.0831585	0.24181	-2.83367	2.3713	17.7397	0.000741197	0.0164274
ENSCAFG00845025432	4	NUP153	478732	nucleoporin 153 [Source:HGNC Symbol;Acc:HGNC:8062]	protein_coding	2.90186	6.29999	212.505	2.57095e-10	1.0678e-07	0.991656	6.29999	32.1811	4.27962e-05	0.00379684	-1.91021	6.29999	129.81	7.96701e-09	6.60667e-06
ENSCAFG00845025438	4	CDK17	100856032	cyclin dependent kinase 17 [Source:HGNC Symbol;Acc:HGNC:8750]	protein_coding	1.42801	4.49011	23.9754	0.000188909	0.00275702	0.408498	4.49011	2.38436	0.143208	0.327258	-1.01951	4.49011	15.6776	0.00123949	0.0236237
ENSCAFG00845025485	4	SLC9A8	611370	solute carrier family 9 member A8 [Source:HGNC Symbol;Acc:HGNC:20728]	protein_coding	1.19476	5.33569	8.71607	0.0098135	0.0465814	0.719915	5.33569	3.73848	0.0721037	0.224113	-0.474848	5.33569	1.73155	0.2078	0.495895
ENSCAFG00845025530	4	PTCH2	482519	patched 2 [Source:HGNC Symbol;Acc:HGNC:9586]	protein_coding	2.57887	4.11577	17.2025	0.000844521	0.0079342	2.20354	4.11577	14.2073	0.0018308	0.0334744	-0.375325	4.11577	0.50656	0.48746	0.73981
ENSCAFG00845025570	4	NFKB1	442859	nuclear factor kappa B subunit 1 [Source:NCBI gene (formerly Entrezgene);Acc:442859]	protein_coding	1.16085	6.46429	22.5898	0.000250628	0.00339438	0.519977	6.46429	5.42118	0.0341559	0.150449	-0.640877	6.46429	8.67043	0.00996957	0.0928754
ENSCAFG00845025610	4	CASK	480887	calcium/calmodulin dependent serine protein kinase [Source:HGNC Symbol;Acc:HGNC:1497]	protein_coding	1.23576	3.92794	17.6557	0.000756368	0.00731988	0.582672	3.92794	4.6778	0.0469644	0.177947	-0.653085	3.92794	6.245	0.0244374	0.160893
ENSCAFG00845025680	4	XIAP	442989	X-linked inhibitor of apoptosis [Source:NCBI gene (formerly Entrezgene);Acc:442989]	protein_coding	1.29439	5.49294	47.7496	4.74576e-06	0.000176514	0.462907	5.49294	7.3683	0.0158929	0.102758	-0.831481	5.49294	25.0472	0.00015289	0.00513924
ENSCAFG00845025737	4	KDM6B	489481	lysine demethylase 6B [Source:HGNC Symbol;Acc:HGNC:29012]	protein_coding	1.30056	5.04441	25.3218	0.000144961	0.00225073	1.23683	5.04441	26.1495	0.000123748	0.00689115	-0.0637308	5.04441	0.0758599	0.786714	0.909099
ENSCAFG00845025760	4				lncRNA	1.62391	1.61082	18.5337	0.000613701	0.00638556	0.660396	1.61082	3.64948	0.0752248	0.229801	-0.963511	1.61082	8.53537	0.0104484	0.0952044
ENSCAFG00845025786	4	TNFSF10	100174780	TNF superfamily member 10 [Source:NCBI gene (formerly Entrezgene);Acc:100174780]	protein_coding	3.2771	10.592	40.2136	1.27047e-05	0.000367074	1.64652	10.592	12.8943	0.00264259	0.0417784	-1.63058	10.592	14.5838	0.00165347	0.0287139
ENSCAFG00845025831	4	,,,,,,,,	478743,488267,608682,611465,611482,100856186,106558265,119867693,119867694	,,,,,,,,	protein_coding,protein_coding,protein_coding,protein_coding,protein_coding,protein_coding,protein_coding,protein_coding,protein_coding	3.19979	4.49106	51.996	2.87e-06	0.000117247	1.13096	4.49106	8.45251	0.0107552	0.0836252	-2.06883	4.49106	31.4098	4.86243e-05	0.00243227
ENSCAFG00845025853	4	H2AC6	488268	H2A clustered histone 6 [Source:HGNC Symbol;Acc:HGNC:4733]	protein_coding	3.58451	2.91125	169.058	1.28595e-09	3.12643e-07	1.48774	2.91125	37.3041	1.92893e-05	0.0021604	-2.09677	2.91125	87.1961	1.13421e-07	3.05564e-05
ENSCAFG00845025854	4	STAT1	488449	signal transducer and activator of transcription 1 [Source:HGNC Symbol;Acc:HGNC:11362]	protein_coding	1.81709	9.06658	45.5772	6.2224e-06	0.000219947	0.936669	9.06658	14.5792	0.00165549	0.0322935	-0.880422	9.06658	14.0122	0.00193117	0.0321905
ENSCAFG00845025924	4	KLHL21	489634	kelch like family member 21 [Source:HGNC Symbol;Acc:HGNC:29041]	protein_coding	1.52875	4.27273	35.7618	2.43049e-05	0.000579596	1.43779	4.27273	35.9257	2.37071e-05	0.00242358	-0.0909569	4.27273	0.160561	0.694242	0.863713
ENSCAFG00845025941	4	RCAN1	607887	regulator of calcineurin 1 [Source:HGNC Symbol;Acc:HGNC:3040]	protein_coding	2.32971	4.99728	18.6425	0.000598244	0.00627716	1.33239	4.99728	7.34142	0.0160522	0.102986	-0.997317	4.99728	4.65386	0.047462	0.232067
ENSCAFG00845025953	4	HACD3	478345	3-hydroxyacyl-CoA dehydratase 3 [Source:HGNC Symbol;Acc:HGNC:24175]	protein_coding	1.44267	6.22772	13.9916	0.00194212	0.014926	0.622089	6.22772	3.13204	0.0969092	0.264076	-0.820583	6.22772	5.79798	0.0292416	0.178057
ENSCAFG00845026033	4				lncRNA	2.32939	2.26453	11.1505	0.00443737	0.0266297	1.44785	2.26453	5.0762	0.0395138	0.162489	-0.881536	2.26453	2.21303	0.15739	0.433086
ENSCAFG00845026071	4	PLK3	475380	polo like kinase 3 [Source:HGNC Symbol;Acc:HGNC:2154]	protein_coding	1.87342	5.11417	18.5732	0.000608041	0.00634655	1.09491	5.11417	7.55167	0.0148533	0.0992344	-0.77851	5.11417	4.2228	0.0575724	0.257577
ENSCAFG00845026176	4	MARCHF8	606989		protein_coding	1.09083	4.73953	35.142	2.67253e-05	0.000622424	0.440888	4.73953	6.87069	0.0191633	0.113097	-0.649946	4.73953	15.6692	0.00124217	0.0236297
ENSCAFG00845026177	4				lncRNA	1.67796	3.70899	60.251	1.17738e-06	5.92732e-05	1.47271	3.70899	52.9596	2.57206e-06	0.000462707	-0.205242	3.70899	1.16069	0.298198	0.58628
ENSCAFG00845026194	4	TRANK1	477018	tetratricopeptide repeat and ankyrin repeat containing 1 [Source:HGNC Symbol;Acc:HGNC:29011]	protein_coding	4.73455	6.40897	189.385	5.80163e-10	1.92382e-07	2.43074	6.40897	66.8759	6.17114e-07	0.000150034	-2.30381	6.40897	74.1002	3.23248e-07	6.39989e-05
ENSCAFG00845026259	4	DVL3	478650	dishevelled segment polarity protein 3 [Source:HGNC Symbol;Acc:HGNC:3087]	protein_coding	1.3137	3.82506	15.9215	0.00116413	0.0100905	0.825578	3.82506	7.39956	0.0157099	0.102185	-0.488126	3.82506	2.7896	0.115427	0.372356
ENSCAFG00845026478	4	IFNAR2	100856468	interferon alpha and beta receptor subunit 2 [Source:VGNC Symbol;Acc:VGNC:110596]	protein_coding	1.13228	4.64955	13.2048	0.00241877	0.0176632	0.753538	4.64955	6.87308	0.0191459	0.113097	-0.378742	4.64955	1.84946	0.193765	0.477493
ENSCAFG00845026600	4	SLC12A7	488069	solute carrier family 12 member 7 [Source:HGNC Symbol;Acc:HGNC:10915]	protein_coding	1.91718	7.83668	34.257	3.06694e-05	0.000694802	1.6067	7.83668	27.5353	9.56403e-05	0.00584943	-0.310484	7.83668	1.16942	0.296455	0.584119
ENSCAFG00845026620	4	TMPO	482618		protein_coding	1.33631	5.70494	13.5985	0.00216543	0.0161565	1.05523	5.70494	9.83889	0.0067293	0.0657956	-0.281081	5.70494	0.757399	0.39774	0.6705
ENSCAFG00845026733	4	TLDC2	485861	TBC/LysM-associated domain containing 2 [Source:HGNC Symbol;Acc:HGNC:16112]	protein_coding	4.54456	2.08243	79.8141	2.01042e-07	1.44172e-05	2.66458	2.08243	33.6685	3.36573e-05	0.00310644	-1.87997	2.08243	23.3607	0.000213867	0.00660009
ENSCAFG00845026832	4	SAMHD1	485862	SAM and HD domain containing deoxynucleoside triphosphate triphosphohydrolase 1 [Source:HGNC Symbol;Acc:HGNC:15925]	protein_coding	4.25939	7.83653	145.483	3.64557e-09	6.98828e-07	2.36857	7.83653	58.222	1.45169e-06	0.000278277	-1.89082	7.83653	45.7761	6.06749e-06	0.000538805
ENSCAFG00845026895	4	SCEL	100683601	sciellin [Source:HGNC Symbol;Acc:HGNC:10573]	protein_coding	2.76922	4.57769	185.999	6.5867e-10	1.93106e-07	0.983494	4.57769	29.9015	6.28179e-05	0.00457255	-1.78572	4.57769	108.366	2.69943e-08	1.3454e-05
ENSCAFG00845026907	4	PDE4A	100683695	phosphodiesterase 4A [Source:HGNC Symbol;Acc:HGNC:8780]	protein_coding	1.24564	4.40098	17.6688	0.000753967	0.00731084	0.959363	4.40098	12.1942	0.00323928	0.0463348	-0.286274	4.40098	1.17203	0.295934	0.58367
ENSCAFG00845027048	4	P2RY14	102156043	purinergic receptor P2Y14 [Source:HGNC Symbol;Acc:HGNC:16442]	protein_coding	2.72316	5.61721	46.693	5.40756e-06	0.000194594	1.26861	5.61721	12.6441	0.00284013	0.0433387	-1.45456	5.61721	18.697	0.000590676	0.0140521
ENSCAFG00845027103	4	P2RX7	448778	purinergic receptor P2X 7 [Source:NCBI gene (formerly Entrezgene);Acc:448778]	protein_coding	4.32993	5.64972	61.6669	1.02071e-06	5.24458e-05	1.91573	5.64972	16.3267	0.00105014	0.0257448	-2.4142	5.64972	30.3535	5.81236e-05	0.00272953
ENSCAFG00845027281	4	WDR90	479894	WD repeat domain 90 [Source:HGNC Symbol;Acc:HGNC:26960]	protein_coding	1.78003	3.9885	9.45408	0.00764062	0.0388977	1.20433	3.9885	5.0698	0.039622	0.162696	-0.575694	3.9885	1.29308	0.273168	0.56294
ENSCAFG00845027342	4		609484		protein_coding	2.5956	2.3715	41.718	1.03277e-05	0.000317735	1.57394	2.3715	18.2063	0.000662984	0.0202099	-1.02166	2.3715	9.1486	0.00846534	0.0838274
ENSCAFG00845027433	4	PLPP1	607962	phospholipid phosphatase 1 [Source:HGNC Symbol;Acc:HGNC:9228]	protein_coding	1.1811	2.33159	10.9255	0.00475775	0.0278808	0.108835	2.33159	0.112258	0.742187	0.855175	-1.07226	2.33159	11.404	0.00410557	0.0540611
ENSCAFG00845027494	4	MORC3	610219	MORC family CW-type zinc finger 3 [Source:HGNC Symbol;Acc:HGNC:23572]	protein_coding	1.69792	6.0789	124.422	1.06325e-08	1.58186e-06	0.424384	6.0789	9.60661	0.00726349	0.0684078	-1.27354	6.0789	91.1353	8.49897e-08	2.52166e-05
ENSCAFG00845027499	4	RCN1	475952	reticulocalbin 1 [Source:HGNC Symbol;Acc:HGNC:9934]	protein_coding	2.08661	2.53153	22.7338	0.000243249	0.00333158	1.14533	2.53153	8.16749	0.0118922	0.0878734	-0.941279	2.53153	6.22182	0.0246629	0.161524
ENSCAFG00845027571	4	PRKCE	609934	protein kinase C epsilon [Source:HGNC Symbol;Acc:HGNC:9401]	protein_coding	1.75471	2.88806	38.022	1.7363e-05	0.000460303	0.726526	2.88806	7.8522	0.0133138	0.0933934	-1.02818	2.88806	17.1295	0.000859802	0.018274
ENSCAFG00845027618	4	EMD	492249		protein_coding	1.21926	4.03482	17.8555	0.000720846	0.00710721	0.895223	4.03482	11.2366	0.0043214	0.0532087	-0.324036	4.03482	1.5847	0.22716	0.516734
ENSCAFG00845027629	4	HEG1	488015	heart development protein with EGF like domains 1 [Source:HGNC Symbol;Acc:HGNC:29227]	protein_coding	2.47342	2.55276	26.1772	0.000123101	0.00201681	1.61477	2.55276	13.1207	0.00247722	0.0403479	-0.858656	2.55276	4.41357	0.0528145	0.245662
ENSCAFG00845027674	4	NT5C	483309	5', 3'-nucleotidase, cytosolic [Source:HGNC Symbol;Acc:HGNC:17144]	protein_coding	1.08133	3.67566	8.8512	0.00936752	0.0451089	0.549318	3.67566	2.71159	0.120226	0.296198	-0.532015	3.67566	2.68462	0.121942	0.382717
ENSCAFG00845027704	4		609654		protein_coding	5.9286	9.87381	114.012	1.91968e-08	2.4253e-06	3.9811	9.87381	65.5832	6.97034e-07	0.000161582	-1.9475	9.87381	22.9932	0.00023057	0.00705005
ENSCAFG00845027773	4	BATF2	483754	basic leucine zipper ATF-like transcription factor 2 [Source:HGNC Symbol;Acc:HGNC:25163]	protein_coding	3.12654	5.4302	174.136	1.0457e-09	2.6727e-07	1.89621	5.4302	78.0823	2.31442e-07	7.69004e-05	-1.23033	5.4302	39.3042	1.44403e-05	0.00103555
ENSCAFG00845027776	4	CCDC77	486749	coiled-coil domain containing 77 [Source:HGNC Symbol;Acc:HGNC:28203]	protein_coding	1.77925	3.97864	63.804	8.26937e-07	4.38452e-05	0.663331	3.97864	10.7869	0.00496828	0.0565615	-1.11592	3.97864	32.9246	3.79173e-05	0.00203204
ENSCAFG00845027806	4	DUSP12	478985	dual specificity phosphatase 12 [Source:HGNC Symbol;Acc:HGNC:3067]	protein_coding	1.6476	3.38403	18.1581	0.000670617	0.0067659	0.468661	3.38403	1.79067	0.200606	0.399529	-1.17894	3.38403	12.0914	0.00333924	0.046881
ENSCAFG00845027853	4	KPNA4	478680	karyopherin subunit alpha 4 [Source:HGNC Symbol;Acc:HGNC:6397]	protein_coding	1.48425	6.81087	24.0049	0.000187795	0.00275285	0.745079	6.81087	7.23994	0.0166705	0.104919	-0.739169	6.81087	7.63179	0.0144238	0.117753
ENSCAFG00845027986	4	ICAM1	403975	intercellular adhesion molecule 1 [Source:NCBI gene (formerly Entrezgene);Acc:403975]	protein_coding	1.91562	8.86554	12.2527	0.00318396	0.0211585	1.2131	8.86554	5.8219	0.0289584	0.138427	-0.702523	8.86554	2.16633	0.161554	0.437837
ENSCAFG00845028154	4	BAZ2B	478762	bromodomain adjacent to zinc finger domain 2B [Source:HGNC Symbol;Acc:HGNC:963]	protein_coding	2.11006	6.79904	57.2562	1.60722e-06	7.70229e-05	0.657851	6.79904	6.96442	0.0184921	0.110771	-1.4522	6.79904	36.237	2.26172e-05	0.00141461
ENSCAFG00845028187	4		119864230		protein_coding	1.67694	8.09863	18.8822	0.000565744	0.00607687	0.909069	8.09863	6.636	0.0209708	0.118578	-0.767874	8.09863	5.13272	0.0385724	0.20528
ENSCAFG00845028256	4	SRGAP2	478949		protein_coding	2.10514	6.6126	35.7179	2.4468e-05	0.000582093	0.963595	6.6126	9.15554	0.00844549	0.073976	-1.14155	6.6126	14.054	0.00190915	0.0319839
ENSCAFG00845028314	4	SRC	485864	SRC proto-oncogene, non-receptor tyrosine kinase [Source:HGNC Symbol;Acc:HGNC:11283]	protein_coding	1.74818	6.42196	25.8576	0.000130797	0.0020995	1.31387	6.42196	16.9699	0.000894272	0.0237263	-0.434307	6.42196	2.06463	0.171106	0.449784
ENSCAFG00845028338	4	RAB11FIP3	100688052	RAB11 family interacting protein 3 [Source:VGNC Symbol;Acc:VGNC:111678]	protein_coding	1.01841	4.14278	11.8459	0.00359251	0.0230142	0.865606	4.14278	9.9387	0.00651369	0.0645412	-0.152804	4.14278	0.33011	0.574037	0.799274
ENSCAFG00845028359	4				lncRNA	1.87548	2.23939	11.4506	0.00404763	0.0250913	0.693532	2.23939	1.89093	0.189115	0.385488	-1.18195	2.23939	6.04084	0.0265083	0.168303
ENSCAFG00845028377	4	STOML1	487640	stomatin like 1 [Source:HGNC Symbol;Acc:HGNC:14560]	protein_coding	2.94067	6.0501	108.684	2.64694e-08	3.14104e-06	1.77865	6.0501	48.3242	4.42469e-06	0.000711376	-1.16202	6.0501	24.2944	0.00017727	0.00573813
ENSCAFG00845028546	4	NEURL3	102152163		protein_coding	4.09396	5.96288	37.3928	1.90385e-05	0.000489911	2.24823	5.96288	14.4916	0.00169498	0.0324291	-1.84573	5.96288	11.9923	0.00343892	0.0478092
ENSCAFG00845028598	4	ACSS1	477002	acyl-CoA synthetase short chain family member 1 [Source:HGNC Symbol;Acc:HGNC:16091]	protein_coding	1.67686	5.58384	67.8022	5.66219e-07	3.29433e-05	0.662026	5.58384	12.8423	0.00268234	0.0421599	-1.01484	5.58384	32.3036	4.19457e-05	0.00221782
ENSCAFG00845028661	4	OFD1	480841		protein_coding	1.93317	5.02876	86.9044	1.15923e-07	9.31875e-06	0.604625	5.02876	10.5141	0.00541426	0.0591121	-1.32855	5.02876	54.2763	2.21991e-06	0.00024863
ENSCAFG00845028697	4	PML	487641	PML nuclear body scaffold [Source:HGNC Symbol;Acc:HGNC:9113]	protein_coding	2.89872	6.11911	95.4164	6.28602e-08	5.74853e-06	1.95455	6.11911	51.6762	2.97735e-06	0.000511694	-0.944168	6.11911	14.4304	0.00172325	0.0296673
ENSCAFG00845028707	4	ENTPD6	485564	ectonucleoside triphosphate diphosphohydrolase 6 [Source:HGNC Symbol;Acc:HGNC:3368]	protein_coding	1.382	5.98766	21.4256	0.00032058	0.00404498	0.684005	5.98766	6.27236	0.0241743	0.12544	-0.697992	5.98766	6.96502	0.0184879	0.136509
ENSCAFG00845028735	4	BNIP3	607408	BCL2 interacting protein 3 [Source:HGNC Symbol;Acc:HGNC:1084]	protein_coding	1.19293	5.11102	9.8294	0.00675023	0.0355448	0.785517	5.11102	5.01111	0.0406311	0.165109	-0.407415	5.11102	1.43956	0.24866	0.539235
ENSCAFG00845028867	4	SPSB1	479598	splA/ryanodine receptor domain and SOCS box containing 1 [Source:HGNC Symbol;Acc:HGNC:30628]	protein_coding	4.02004	3.48318	133.495	6.58029e-09	1.07843e-06	1.58637	3.48318	27.468	9.68254e-05	0.00584943	-2.43366	3.48318	75.6695	2.82871e-07	5.82278e-05
ENSCAFG00845028869	4	TGM2	485867	transglutaminase 2 [Source:HGNC Symbol;Acc:HGNC:11778]	protein_coding	2.30136	6.30736	37.7145	1.816e-05	0.000476365	1.03456	6.30736	9.39981	0.00778016	0.0705052	-1.2668	6.30736	15.5143	0.00129304	0.024164
ENSCAFG00845028880	4		491316		protein_coding	1.35318	4.41399	10.5603	0.00533561	0.0302878	0.624789	4.41399	2.69215	0.12146	0.298037	-0.72839	4.41399	3.90059	0.0668036	0.279437
ENSCAFG00845029085	4		484728		protein_coding	1.15951	5.09279	33.7903	3.30127e-05	0.000734276	0.234966	5.09279	1.68475	0.213731	0.41465	-0.924545	5.09279	27.1624	0.000102417	0.0039265
ENSCAFG00845029116	4	PLK2	478063	polo like kinase 2 [Source:HGNC Symbol;Acc:HGNC:19699]	protein_coding	4.00514	5.69122	44.6368	7.01827e-06	0.000240368	2.24939	5.69122	17.9149	0.000710659	0.021158	-1.75575	5.69122	13.4806	0.00223799	0.0354099
ENSCAFG00845029189	4	TIMP4	100688494	TIMP metallopeptidase inhibitor 4 [Source:NCBI gene (formerly Entrezgene);Acc:100688494]	protein_coding	2.6796	1.39474	14.2302	0.00181944	0.0141847	1.76706	1.39474	7.22293	0.0167768	0.105376	-0.91254	1.39474	2.37326	0.144078	0.416039
ENSCAFG00845029221	4		480708		protein_coding	1.13617	7.93258	16.8672	0.000917308	0.00839644	0.734645	7.93258	8.30807	0.011315	0.0857704	-0.401529	7.93258	2.63313	0.1253	0.387044
ENSCAFG00845029370	4	FAM20A	480458	FAM20A golgi associated secretory pathway pseudokinase [Source:HGNC Symbol;Acc:HGNC:23015]	protein_coding	0.894488	2.58086	5.94464	0.027554	0.0945468	1.35975	2.58086	15.4008	0.00133183	0.0286339	0.465257	2.58086	1.94363	0.183409	0.464016
ENSCAFG00845029481	4	STARD13	477311	StAR related lipid transfer domain containing 13 [Source:HGNC Symbol;Acc:HGNC:19164]	protein_coding	1.797	4.2957	40.8693	1.15998e-05	0.000344128	0.737462	4.2957	8.3544	0.0111319	0.0847041	-1.05954	4.2957	18.6393	0.000598692	0.0141084
ENSCAFG00845029483	4				lncRNA	2.19103	1.46652	29.0043	7.34692e-05	0.00133639	1.42012	1.46652	14.206	0.00183147	0.0334744	-0.770912	1.46652	4.93456	0.0419926	0.21621
ENSCAFG00845029543	4	AK4	489554		protein_coding	1.88496	2.38873	33.0487	3.7166e-05	0.000798429	1.26184	2.38873	17.3125	0.000822105	0.0229787	-0.623114	2.38873	4.79111	0.0446901	0.223518
ENSCAFG00845029583	4	CRY2	483641	cryptochrome circadian regulator 2 [Source:HGNC Symbol;Acc:HGNC:2385]	protein_coding	2.55351	4.00681	63.1719	8.7953e-07	4.5964e-05	0.68096	4.00681	5.72807	0.030088	0.14088	-1.87255	4.00681	46.6081	5.4651e-06	0.000504409
ENSCAFG00845029623	4	SIN3B	610198	SIN3 transcription regulator family member B [Source:HGNC Symbol;Acc:HGNC:19354]	protein_coding	1.49594	5.50038	31.8034	4.55451e-05	0.000926518	0.970334	5.50038	15.7502	0.00121648	0.0278116	-0.525606	5.50038	5.02061	0.0404658	0.210964
ENSCAFG00845029630	4	ACAA1	477023	acetyl-CoA acyltransferase 1 [Source:HGNC Symbol;Acc:HGNC:82]	protein_coding	1.18187	3.86637	18.7875	0.000578339	0.00613939	0.5651	3.86637	5.11294	0.0388988	0.161023	-0.616774	3.86637	6.45655	0.022486	0.155029
ENSCAFG00845029670	4	SRRD	486331	SRR1 domain containing [Source:HGNC Symbol;Acc:HGNC:33910]	protein_coding	1.12364	2.53351	12.3242	0.00311774	0.0208619	0.477183	2.53351	2.64564	0.124473	0.301886	-0.646457	2.53351	5.1464	0.0383484	0.204832
ENSCAFG00845029862	4	CXCL10	478432	C-X-C motif chemokine ligand 10 [Source:NCBI gene (formerly Entrezgene);Acc:478432]	protein_coding	6.53332	8.05122	66.5298	6.37441e-07	3.55505e-05	3.9787	8.05122	33.235	3.60695e-05	0.00323911	-2.55463	8.05122	19.6877	0.00047036	0.0119606
ENSCAFG00845029947	4	MORN4	477789	MORN repeat containing 4 [Source:HGNC Symbol;Acc:HGNC:24001]	protein_coding	1.07848	4.67603	34.9414	2.75663e-05	0.000636068	0.622955	4.67603	13.7919	0.00205209	0.0362682	-0.455525	4.67603	7.7935	0.0135995	0.113345
ENSCAFG00845029952	4	USF1	488646	upstream transcription factor 1 [Source:HGNC Symbol;Acc:HGNC:12593]	protein_coding	1.79992	7.77904	80.0415	1.97398e-07	1.42584e-05	0.738985	7.77904	16.4597	0.00101552	0.0253069	-1.06093	7.77904	36.4335	2.19583e-05	0.00140308
ENSCAFG00845029977	4	CASP10	488472	caspase 10 [Source:HGNC Symbol;Acc:HGNC:1500]	protein_coding	2.07235	7.30321	33.7005	3.34866e-05	0.000741765	1.08988	7.30321	11.2714	0.0042755	0.0530808	-0.982469	7.30321	10.103	0.00617578	0.0692942
ENSCAFG00845030024	4	CASP8	488473	caspase 8 [Source:NCBI gene (formerly Entrezgene);Acc:488473]	protein_coding	1.4457	6.56543	38.124	1.71072e-05	0.000455301	0.278276	6.56543	1.73723	0.207095	0.406603	-1.16743	6.56543	31.9085	4.47608e-05	0.00228808
ENSCAFG00845030031	4	PLCG1	485874	phospholipase C gamma 1 [Source:HGNC Symbol;Acc:HGNC:9065]	protein_coding	1.65383	4.83431	66.4232	6.43854e-07	3.56552e-05	0.769377	4.83431	17.2967	0.000825278	0.0229787	-0.884457	4.83431	24.6737	0.000164474	0.00540575
ENSCAFG00845030048	4		608786		protein_coding	1.18883	5.03606	23.9166	0.000191146	0.00278152	0.843583	5.03606	14.1014	0.00188452	0.034279	-0.345246	5.03606	2.52584	0.132667	0.400006
ENSCAFG00845030104	4	MX1,MX1	403745,403744	MX dynamin like GTPase 1 [Source:NCBI gene (formerly Entrezgene);Acc:403745],MX dynamin like GTPase 1 [Source:NCBI gene (formerly Entrezgene);Acc:403745]	protein_coding,protein_coding	7.76113	11.7066	145.871	3.57928e-09	6.98828e-07	5.12501	11.7066	84.6268	1.37752e-07	5.2812e-05	-2.63612	11.7066	36.1106	2.30525e-05	0.00142725
ENSCAFG00845030170	4	OASL	100685232	2'-5'-oligoadenylate synthetase like [Source:NCBI gene (formerly Entrezgene);Acc:100685232]	protein_coding	5.09338	9.09984	142.408	4.22358e-09	7.79641e-07	3.1248	9.09984	69.3541	4.91241e-07	0.000125556	-1.96858	9.09984	36.7043	2.10857e-05	0.00136482
ENSCAFG00845030186	4	OASL	477518		protein_coding	1.21136	5.50436	45.5361	6.25493e-06	0.000220315	0.120848	5.50436	0.554992	0.467699	0.653578	-1.09051	5.50436	46.8021	5.3346e-06	0.000500946
ENSCAFG00845030197	4	GLT1D1	610050	glycosyltransferase 1 domain containing 1 [Source:HGNC Symbol;Acc:HGNC:26483]	protein_coding	1.04224	3.68904	17.6085	0.000765042	0.00738604	0.837214	3.68904	13.2323	0.00240001	0.0395426	-0.205025	3.68904	0.845769	0.37218	0.652385
ENSCAFG00845030313	4	IFIH1	488371	interferon induced with helicase C domain 1 [Source:HGNC Symbol;Acc:HGNC:18873]	protein_coding	5.30353	6.39442	396.102	2.88936e-12	1.17267e-08	2.93833	6.39442	162.751	1.67613e-09	5.18629e-06	-2.3652	6.39442	137.421	5.39558e-09	6.60667e-06
ENSCAFG00845030316	4	IFRD1	482408	interferon related developmental regulator 1 [Source:HGNC Symbol;Acc:HGNC:5456]	protein_coding	1.31823	6.43576	37.2174	1.95378e-05	0.000496327	0.377229	6.43576	3.70334	0.0733172	0.226122	-0.940999	6.43576	24.1622	0.000181992	0.00587087
ENSCAFG00845030401	4	HSH2D	484852	hematopoietic SH2 domain containing [Source:HGNC Symbol;Acc:HGNC:24920]	protein_coding	5.99802	3.51604	226.895	1.61387e-10	7.66051e-08	2.29941	3.51604	46.5156	5.52858e-06	0.000810425	-3.69861	3.51604	152.933	2.58175e-09	4.37428e-06
ENSCAFG00845030427	4	ABCG1	487777	ATP binding cassette subfamily G member 1 [Source:HGNC Symbol;Acc:HGNC:73]	protein_coding	1.19415	2.73231	9.64798	0.0071649	0.0371946	0.817191	2.73231	5.29037	0.0360816	0.154365	-0.376957	2.73231	1.21367	0.287822	0.57603
ENSCAFG00845030570	4	CCDC191	487982	coiled-coil domain containing 191 [Source:HGNC Symbol;Acc:HGNC:29272]	protein_coding	1.01217	2.49909	11.8242	0.00361594	0.023105	0.527278	2.49909	3.79771	0.0701117	0.221302	-0.484891	2.49909	3.39541	0.0850569	0.317903
ENSCAFG00845030702	4	LRRK2	486608	leucine rich repeat kinase 2 [Source:HGNC Symbol;Acc:HGNC:18618]	protein_coding	1.08861	4.97384	22.2484	0.000269165	0.00356787	0.449664	4.97384	4.54193	0.0498722	0.183645	-0.638949	4.97384	9.62473	0.00722012	0.0758379
ENSCAFG00845030723	4	ACAP2	488039	ArfGAP with coiled-coil, ankyrin repeat and PH domains 2 [Source:HGNC Symbol;Acc:HGNC:16469]	protein_coding	1.14006	6.29787	11.0484	0.0045796	0.0272042	0.989214	6.29787	9.61736	0.00723772	0.0683494	-0.150848	6.29787	0.239903	0.631301	0.830328
ENSCAFG00845030784	4	SQOR,SQOR	478289,478288	sulfide quinone oxidoreductase [Source:HGNC Symbol;Acc:HGNC:20390],sulfide quinone oxidoreductase [Source:HGNC Symbol;Acc:HGNC:20390]	protein_coding,protein_coding	1.3741	8.28195	45.0322	6.67038e-06	0.000230869	0.206304	8.28195	1.24984	0.281019	0.485252	-1.16779	8.28195	41.5909	1.05077e-05	0.000811943
ENSCAFG00845030895	4	SLAMF9	100684400	SLAM family member 9 [Source:NCBI gene (formerly Entrezgene);Acc:100684400]	protein_coding	4.30961	7.66037	20.2232	0.000417064	0.00491987	2.6544	7.66037	9.67881	0.00709242	0.0677758	-1.65521	7.66037	4.81586	0.0442106	0.222891
ENSCAFG00845030908	4	OSM	611921	oncostatin M [Source:HGNC Symbol;Acc:HGNC:8506]	protein_coding	2.26493	4.10404	13.8925	0.00199586	0.0151868	1.586	4.10404	7.96977	0.012762	0.0914534	-0.678922	4.10404	1.6969	0.212171	0.499751
ENSCAFG00845030962	4	USP18	486763		protein_coding	5.92212	7.8515	365.661	5.17716e-12	1.29015e-08	3.32462	7.8515	157.534	2.10212e-09	5.18629e-06	-2.59749	7.8515	128.327	8.61624e-09	6.60667e-06
ENSCAFG00845030981	4	SLAMF8	488631	SLAM family member 8 [Source:HGNC Symbol;Acc:HGNC:21391]	protein_coding	3.40995	5.82816	48.9958	4.08019e-06	0.000156428	1.72707	5.82816	15.9658	0.00115099	0.0270622	-1.68288	5.82816	17.7192	0.000744856	0.0164628
ENSCAFG00845031074	4	PARP12	482770	poly(ADP-ribose) polymerase family member 12 [Source:HGNC Symbol;Acc:HGNC:21919]	protein_coding	3.14317	6.36641	312.782	1.60927e-11	2.2916e-08	1.36452	6.36641	75.6874	2.82444e-07	9.08193e-05	-1.77865	6.36641	144.723	3.77953e-09	5.38205e-06
ENSCAFG00845001426	5		490266		protein_coding	-1.01791	3.71572	11.2128	0.00435305	0.026309	-0.8818	3.71572	10.5942	0.00527872	0.0586196	0.136107	3.71572	0.242014	0.629815	0.829845
ENSCAFG00845001778	5	IFT46	479416		protein_coding	-1.29784	6.55136	11.8023	0.00363977	0.0232126	-1.19899	6.55136	12.8351	0.0026879	0.0421599	0.0988535	6.55136	0.0843569	0.77542	0.903789
ENSCAFG00845001940	5	S100A13	490457	S100 calcium binding protein A13 [Source:HGNC Symbol;Acc:HGNC:10490]	protein_coding	-0.586609	1.86163	3.33641	0.0875544	0.210502	-1.17818	1.86163	16.589	0.000983114	0.0247467	-0.591569	1.86163	4.09128	0.0611466	0.265004
ENSCAFG00845002392	5	CD3G	489383	CD3 gamma subunit of T-cell receptor complex [Source:HGNC Symbol;Acc:HGNC:1675]	protein_coding	-1.17534	3.54413	3.39239	0.0851825	0.206092	-2.00483	3.54413	12.2773	0.00316099	0.0460655	-0.829491	3.54413	2.09507	0.168175	0.445605
ENSCAFG00845002450	5	CD3D	479419	CD3 delta subunit of T-cell receptor complex [Source:HGNC Symbol;Acc:HGNC:1673]	protein_coding	-1.4282	1.65051	5.73172	0.0300431	0.100832	-2.38138	1.65051	19.5942	0.000480434	0.0169221	-0.953182	1.65051	3.08552	0.0992032	0.345271
ENSCAFG00845003527	5	FRMD6	490688	FERM domain containing 6 [Source:HGNC Symbol;Acc:HGNC:19839]	protein_coding	-0.671541	2.56385	4.38745	0.053438	0.150292	-1.00405	2.56385	12.174	0.00325867	0.0464854	-0.332508	2.56385	1.30122	0.271723	0.561937
ENSCAFG00845004084	5	RHOH	488833	ras homolog family member H [Source:HGNC Symbol;Acc:HGNC:686]	protein_coding	-0.926024	3.09117	6.80715	0.0196343	0.0747459	-1.19577	3.09117	14.2177	0.00182562	0.0334744	-0.269745	3.09117	0.703274	0.414737	0.685517
ENSCAFG00845005364	5	MSH2	494002	mutS homolog 2 [Source:HGNC Symbol;Acc:HGNC:7325]	protein_coding	-0.625249	2.37534	6.00533	0.0268888	0.0928396	-1.03308	2.37534	20.3069	0.000409369	0.0151508	-0.407829	2.37534	3.09082	0.0989386	0.344902
ENSCAFG00845005783	5	TENT5C	483142	terminal nucleotidyltransferase 5C [Source:HGNC Symbol;Acc:HGNC:24712]	protein_coding	-0.967423	4.54915	3.00047	0.103568	0.236958	-2.26425	4.54915	20.0959	0.000429079	0.0157245	-1.29683	4.54915	6.69292	0.020515	0.146696
ENSCAFG00845006703	5	HDAC9	482339	histone deacetylase 9 [Source:HGNC Symbol;Acc:HGNC:14065]	protein_coding	0.367671	3.79147	1.76292	0.203943	0.372149	-0.975194	3.79147	15.198	0.00140447	0.0296296	-1.34287	3.79147	28.8323	7.57368e-05	0.00320282
ENSCAFG00845006949	5		119864697		protein_coding	-0.914019	4.47392	5.81362	0.0290561	0.0984135	-1.16752	4.47392	11.8867	0.00354894	0.0479997	-0.253502	4.47392	0.547921	0.470498	0.727254
ENSCAFG00845007036	5				protein_coding	-0.597864	1.86686	2.66218	0.123392	0.267094	-1.30035	1.86686	15.4981	0.00129849	0.0284831	-0.702485	1.86686	4.43211	0.0523772	0.244542
ENSCAFG00845007702	5	DUSP14	491131	dual specificity phosphatase 14 [Source:HGNC Symbol;Acc:HGNC:17007]	protein_coding	-0.603059	2.80191	4.20849	0.057949	0.15856	-1.21831	2.80191	21.2343	0.000334073	0.0132513	-0.615254	2.80191	5.32786	0.0355171	0.197104
ENSCAFG00845008090	5	MYO6	481884	myosin VI [Source:HGNC Symbol;Acc:HGNC:7605]	protein_coding	-0.265617	2.57315	0.425595	0.523945	0.685752	-1.39006	2.57315	14.228	0.00182052	0.0334744	-1.12445	2.57315	9.25166	0.00817622	0.0820751
ENSCAFG00845008994	5	HMGN3	611307	high mobility group nucleosomal binding domain 3 [Source:HGNC Symbol;Acc:HGNC:12312]	protein_coding	-2.77565	3.84679	18.809	0.00057545	0.00612922	-3.52192	3.84679	38.7364	1.56596e-05	0.00185827	-0.746272	3.84679	1.82688	0.196357	0.480081
ENSCAFG00845009149	5	NQO1	610935	NAD(P)H quinone dehydrogenase 1 [Source:HGNC Symbol;Acc:HGNC:2874]	protein_coding	-1.74535	6.80687	12.1612	0.00327099	0.0215643	-1.67198	6.80687	14.5058	0.00168855	0.0324291	0.0733633	6.80687	0.0271607	0.871279	0.947823
ENSCAFG00845009354	5	RARRES2	475532	retinoic acid receptor responder 2 [Source:HGNC Symbol;Acc:HGNC:9868]	protein_coding	-3.92236	3.85939	20.4776	0.000394172	0.00471652	-4.09563	3.85939	30.5397	5.63061e-05	0.00438483	-0.173264	3.85939	0.0568833	0.814691	0.921044
ENSCAFG00845009716	5		610304		protein_coding	-1.39217	2.07809	9.8739	0.00665276	0.0351802	-1.58114	2.07809	16.2428	0.00107264	0.0260148	-0.188966	2.07809	0.221876	0.644333	0.837123
ENSCAFG00845009951	5	MCM6	476131	minichromosome maintenance complex component 6 [Source:HGNC Symbol;Acc:HGNC:6949]	protein_coding	-1.2533	4.82645	11.3565	0.0041655	0.0255438	-1.07952	4.82645	10.7221	0.00507028	0.0571725	0.173782	4.82645	0.266551	0.613117	0.819897
ENSCAFG00845010575	5	ABRACL	476222	ABRA C-terminal like [Source:HGNC Symbol;Acc:HGNC:21230]	protein_coding	-0.642609	5.68491	3.24848	0.0914408	0.216813	-1.26663	5.68491	15.6752	0.00124026	0.0279764	-0.624024	5.68491	3.77559	0.0708479	0.288721
ENSCAFG00845010699	5	LST1	607208	leukocyte specific transcript 1 [Source:VGNC Symbol;Acc:VGNC:111554]	protein_coding	-0.679208	4.96804	2.64709	0.124378	0.268587	-1.35717	4.96804	13.1223	0.00247606	0.0403479	-0.677966	4.96804	3.25046	0.0913509	0.329237
ENSCAFG00845012721	5				IG_V_gene	-2.12274	4.85638	12.3455	0.00309831	0.0207973	-2.74018	4.85638	26.3158	0.000119923	0.00680388	-0.61744	4.85638	1.37061	0.259815	0.550922
ENSCAFG00845012749	5				IG_V_gene	-2.68774	5.17886	16.7741	0.00093875	0.00854562	-3.20892	5.17886	31.1128	5.11042e-05	0.00420997	-0.521181	5.17886	0.860806	0.368077	0.650768
ENSCAFG00845012778	5				IG_V_gene	-4.21206	4.48403	27.3877	9.82612e-05	0.00169106	-4.05524	4.48403	35.8924	2.38273e-05	0.00242358	0.156815	4.48403	0.0557777	0.816465	0.921903
ENSCAFG00845012800	5				IG_V_gene	-4.54842	4.63691	19.7728	0.000461392	0.00525654	-4.99491	4.63691	32.1462	4.30421e-05	0.00379684	-0.44649	4.63691	0.289583	0.598315	0.812313
ENSCAFG00845012811	5				protein_coding	-3.81267	8.14049	22.87	0.000236496	0.00327416	-4.3772	8.14049	39.9342	1.32115e-05	0.00168836	-0.564534	8.14049	0.766321	0.395041	0.668778
ENSCAFG00845013673	5	TPST1	489788		protein_coding	0.221506	1.90761	0.56171	0.465065	0.636519	-0.806726	1.90761	9.03871	0.00878658	0.0752395	-1.02823	1.90761	14.7079	0.00159935	0.0280675
ENSCAFG00845013705	5				protein_coding	-0.506649	2.31706	2.61663	0.1264	0.271829	-1.12681	2.31706	15.947	0.00115655	0.0270622	-0.620163	2.31706	4.75041	0.0454918	0.22594
ENSCAFG00845014717	5		613005		protein_coding	-1.07931	2.78527	5.0118	0.040619	0.124009	-1.71812	2.78527	15.8514	0.00118524	0.0273128	-0.638811	2.78527	2.1563	0.162466	0.438896
ENSCAFG00845017260	5	PLEKHA5	477679	pleckstrin homology domain containing A5 [Source:HGNC Symbol;Acc:HGNC:30036]	protein_coding	-0.391087	2.14319	0.680643	0.422181	0.599019	-1.55532	2.14319	13.0776	0.00250773	0.0406348	-1.16423	2.14319	7.27449	0.016457	0.127561
ENSCAFG00845018521	5	RWDD2B	487716		protein_coding	-0.819449	2.20897	5.91912	0.0278394	0.0951983	-1.06728	2.20897	12.529	0.00293666	0.0442847	-0.247832	2.20897	0.653654	0.431337	0.698282
ENSCAFG00845019253	5	BTG2	488559	BTG anti-proliferation factor 2 [Source:HGNC Symbol;Acc:HGNC:1131]	protein_coding	-0.984144	4.32549	7.80727	0.0135319	0.0584913	-1.09019	4.32549	12.0428	0.00338768	0.0470968	-0.106049	4.32549	0.110669	0.743948	0.890449
ENSCAFG00845019550	5	BACH1	487718	BTB domain and CNC homolog 1 [Source:HGNC Symbol;Acc:HGNC:935]	protein_coding	-1.39394	7.84121	7.94813	0.0128616	0.0563782	-1.78699	7.84121	16.5982	0.000980855	0.0247467	-0.393049	7.84121	0.798618	0.385499	0.660923
ENSCAFG00845020026	5				lncRNA	0.163463	1.50269	0.0731501	0.790458	0.87402	-2.10203	1.50269	13.9895	0.00194327	0.0347323	-2.26549	1.50269	16.1411	0.00110068	0.021683
ENSCAFG00845020720	5	MS4A1	485430	membrane spanning 4-domains A1 [Source:NCBI gene (formerly Entrezgene);Acc:485430]	protein_coding	-1.54594	1.55718	5.72543	0.0301204	0.101057	-2.38697	1.55718	16.8995	0.000909984	0.0239333	-0.841034	1.55718	2.04676	0.172857	0.451766
ENSCAFG00845021681	5	SATB1	485650	SATB homeobox 1 [Source:HGNC Symbol;Acc:HGNC:10541]	protein_coding	-1.30577	1.95927	6.97453	0.0184214	0.0716443	-1.50653	1.95927	11.8047	0.00363713	0.0486592	-0.200756	1.95927	0.200241	0.660865	0.845061
ENSCAFG00845022052	5	GPD1L	485626	glycerol-3-phosphate dehydrogenase 1 like [Source:HGNC Symbol;Acc:HGNC:28956]	protein_coding	-1.16234	2.83073	15.0001	0.00147972	0.0120505	-0.998707	2.83073	14.057	0.00190757	0.0343845	0.163633	2.83073	0.358682	0.558099	0.788783
ENSCAFG00845023274	5	GLCCI1	612938	glucocorticoid induced 1 [Source:HGNC Symbol;Acc:HGNC:18713]	protein_coding	-0.297448	4.20225	0.743122	0.402118	0.580746	-1.08416	4.20225	12.155	0.003277	0.0466644	-0.786713	4.20225	6.3608	0.0233461	0.157821
ENSCAFG00845023974	5		482609		protein_coding	-0.528848	1.75503	4.43268	0.0523639	0.148364	-1.00103	1.75503	19.5762	0.000482397	0.0169315	-0.472177	1.75503	4.25099	0.0568386	0.256365
ENSCAFG00845025041	5				IG_C_gene	-2.32262	10.2763	12.9124	0.00262891	0.0185605	-2.67025	10.2763	22.2758	0.000267618	0.011449	-0.347638	10.2763	0.387673	0.542795	0.780297
ENSCAFG00845025162	5				protein_coding	-0.421547	1.79353	1.50474	0.238689	0.414619	-1.145	1.79353	13.6008	0.002164	0.0374667	-0.723453	1.79353	5.33737	0.0353754	0.196886
ENSCAFG00845026944	5	TRAT1	478556	T cell receptor associated transmembrane adaptor 1 [Source:HGNC Symbol;Acc:HGNC:30698]	protein_coding	-2.35166	1.96263	7.54978	0.0148636	0.0622523	-2.66878	1.96263	12.6825	0.00280878	0.0431401	-0.317115	1.96263	0.172397	0.683818	0.858049
ENSCAFG00845028244	5	ADD3	486881	adducin 3 [Source:HGNC Symbol;Acc:HGNC:245]	protein_coding	-1.16268	4.08898	19.6061	0.000479139	0.00540278	-1.20473	4.08898	26.667	0.00011228	0.00644573	-0.0420551	4.08898	0.0313962	0.861709	0.943342
ENSCAFG00845028292	5	SPATS2L	478862	spermatogenesis associated serine rich 2 like [Source:HGNC Symbol;Acc:HGNC:24574]	protein_coding	0.131232	1.76639	0.188748	0.670092	0.79423	-1.24213	1.76639	20.4066	0.000400411	0.0150049	-1.37336	1.76639	24.8496	0.000158898	0.00529732
ENSCAFG00845029359	5				IG_V_gene	-3.50631	5.35079	13.9825	0.00194697	0.0149432	-3.12356	5.35079	15.6391	0.00125187	0.0279793	0.382752	5.35079	0.234769	0.634949	0.832287
ENSCAFG00845029395	5	BTLA	487975	B and T lymphocyte associated [Source:HGNC Symbol;Acc:HGNC:21087]	protein_coding	-1.69256	3.65262	13.996	0.00193976	0.0149194	-1.95779	3.65262	24.0669	0.000185484	0.00897526	-0.265239	3.65262	0.431825	0.520965	0.766378
ENSCAFG00845029484	5	C8H14orf119,C8H14orf119	100687663,119865952	,	protein_coding,protein_coding	-1.1691	3.39536	14.4592	0.00170987	0.0135701	-1.06561	3.39536	15.2432	0.00138789	0.0293726	0.103491	3.39536	0.137456	0.715962	0.876648
ENSCAFG00845029842	5	TUBA4A	478918	tubulin alpha 4a [Source:HGNC Symbol;Acc:HGNC:12407]	protein_coding	-0.634146	2.10226	3.5389	0.0793283	0.19685	-1.06629	2.10226	12.3848	0.00306289	0.0451632	-0.432141	2.10226	1.98428	0.179155	0.460263
ENSCAFG00845029934	5	C3AR1	486704	complement C3a receptor 1 [Source:HGNC Symbol;Acc:HGNC:1319]	protein_coding	0.380733	6.15768	1.17003	0.296333	0.476993	-0.938564	6.15768	8.7702	0.009632	0.0790748	-1.3193	6.15768	17.3404	0.000816515	0.0177321
ENSCAFG00845029941	5				protein_coding	-3.33138	6.83285	11.4616	0.00403419	0.0250293	-4.07406	6.83285	22.2241	0.000270541	0.0114756	-0.742672	6.83285	0.83256	0.375841	0.654391
ENSCAFG00845030449	5				protein_coding	-0.0890949	2.07079	0.0510497	0.82427	0.898843	-1.3208	2.07079	13.6058	0.00216098	0.0374667	-1.23171	2.07079	11.7663	0.00367928	0.0503087
ENSCAFG00845031047	5				protein_coding	-0.592119	1.84801	1.73567	0.207289	0.376093	-1.41051	1.84801	12.084	0.00334658	0.0469206	-0.818389	1.84801	3.99849	0.0638257	0.271886
ENSCAFG00845000040	6	ANXA1	476322	annexin A1 [Source:NCBI gene (formerly Entrezgene);Acc:476322]	protein_coding	0.589684	11.2329	3.38632	0.085436	0.206655	-0.487224	11.2329	2.84391	0.112222	0.285148	-1.07691	11.2329	14.0211	0.00192646	0.0321878
ENSCAFG00845000154	6	OPTN	478003	optineurin [Source:HGNC Symbol;Acc:HGNC:17142]	protein_coding	1.44168	7.69395	26.6935	0.000111725	0.00186858	0.152976	7.69395	0.372319	0.550797	0.720234	-1.28871	7.69395	27.3614	9.87361e-05	0.00382958
ENSCAFG00845000423	6	TNPO1	478093	transportin 1 [Source:HGNC Symbol;Acc:HGNC:6401]	protein_coding	1.10884	7.33575	34.265	3.0631e-05	0.000694802	0.312536	7.33575	3.29082	0.0895442	0.252497	-0.796306	7.33575	22.2587	0.000268581	0.00795009
ENSCAFG00845000593	6				protein_coding	0.833632	3.98955	13.8927	0.00199571	0.0151868	-0.687762	3.98955	11.6622	0.00379639	0.049924	-1.52139	3.98955	57.3992	1.58304e-06	0.000197847
ENSCAFG00845000818	6	CELF2	607310	CUGBP Elav-like family member 2 [Source:HGNC Symbol;Acc:HGNC:2550]	protein_coding	1.29694	6.12137	24.5757	0.000167675	0.0025324	-0.0676722	6.12137	0.0830307	0.777141	0.875019	-1.36462	6.12137	34.6163	2.89937e-05	0.0016255
ENSCAFG00845002127	6				processed_pseudogene	1.45677	2.42337	22.0222	0.000282299	0.00368994	0.253628	2.42337	0.811209	0.381874	0.582839	-1.20314	2.42337	19.2766	0.000516542	0.0128082
ENSCAFG00845002153	6	SELL	480080	selectin L [Source:HGNC Symbol;Acc:HGNC:10720]	protein_coding	2.76569	6.21767	16.4696	0.001013	0.00909693	-0.143379	6.21767	0.0606411	0.808795	0.892216	-2.90907	6.21767	24.2953	0.000177236	0.00573813
ENSCAFG00845002403	6	TCF4	403949	transcription factor 4 [Source:VGNC Symbol;Acc:VGNC:47197]	protein_coding	0.768981	6.85531	5.1543	0.0382198	0.118758	-0.491974	6.85531	2.60581	0.127127	0.306014	-1.26095	6.85531	17.2792	0.000828818	0.0178439
ENSCAFG00845002524	6		479911		protein_coding	1.32598	3.93338	9.65309	0.00715283	0.0371697	-0.0221252	3.93338	0.00331283	0.954855	0.976104	-1.34811	3.93338	12.6943	0.00279916	0.0417071
ENSCAFG00845002563	6	ERAP1	488898	endoplasmic reticulum aminopeptidase 1 [Source:HGNC Symbol;Acc:HGNC:18173]	protein_coding	1.19753	7.10304	9.06068	0.00872127	0.0426798	0.606001	7.10304	2.7649	0.116921	0.291585	-0.591532	7.10304	2.78507	0.115699	0.372622
ENSCAFG00845002569	6	AXL	484490	AXL receptor tyrosine kinase [Source:HGNC Symbol;Acc:HGNC:905]	protein_coding	2.1927	7.51441	12.0623	0.00336819	0.0220302	0.553842	7.51441	0.976093	0.3387	0.542919	-1.63886	7.51441	9.02985	0.00881308	0.0857899
ENSCAFG00845002666	6	MAX	609969	MYC associated factor X [Source:HGNC Symbol;Acc:HGNC:6913]	protein_coding	1.32853	7.18108	24.3503	0.000175315	0.00260827	0.179862	7.18108	0.548853	0.470128	0.655417	-1.14867	7.18108	23.2221	0.000219998	0.00676833
ENSCAFG00845003069	6	ZC3H12C	489416	zinc finger CCCH-type containing 12C [Source:HGNC Symbol;Acc:HGNC:29362]	protein_coding	2.14594	2.42095	22.1442	0.000275125	0.00362758	0.860155	2.42095	4.32779	0.0548944	0.193489	-1.28578	2.42095	10.7244	0.00506656	0.0615146
ENSCAFG00845003080	6	CCDC102A	487263	coiled-coil domain containing 102A [Source:HGNC Symbol;Acc:HGNC:28097]	protein_coding	1.706	3.80017	33.0728	3.70223e-05	0.000797059	0.414924	3.80017	2.40295	0.141765	0.325573	-1.29107	3.80017	24.6885	0.000163997	0.00540575
ENSCAFG00845003177	6	DNAJB4	479982	DnaJ heat shock protein family (Hsp40) member B4 [Source:HGNC Symbol;Acc:HGNC:14886]	protein_coding	3.34183	6.11882	152.703	2.60877e-09	5.41755e-07	0.530601	6.11882	5.34303	0.0352915	0.152812	-2.81123	6.11882	152.499	2.63299e-09	4.37428e-06
ENSCAFG00845003309	6	TRAF5	480019	TNF receptor associated factor 5 [Source:NCBI gene (formerly Entrezgene);Acc:480019]	protein_coding	1.30275	3.91924	34.9488	2.75347e-05	0.000636068	0.237356	3.91924	1.41233	0.252988	0.454771	-1.0654	3.91924	29.7696	6.42683e-05	0.00291194
ENSCAFG00845003457	6	ZNF789	111089967	zinc finger protein 789 [Source:VGNC Symbol;Acc:VGNC:48818]	protein_coding	3.05149	4.22875	95.5996	6.20708e-08	5.72891e-06	0.172186	4.22875	0.413044	0.530047	0.70381	-2.87931	4.22875	116.406	1.66883e-08	9.24161e-06
ENSCAFG00845003672	6	ISG20	488729	interferon stimulated exonuclease gene 20 [Source:HGNC Symbol;Acc:HGNC:6130]	protein_coding	5.60145	8.87484	132.844	6.80401e-09	1.09391e-06	2.57691	8.87484	40.4714	1.22567e-05	0.00160756	-3.02454	8.87484	66.9007	6.15682e-07	9.74145e-05
ENSCAFG00845003709	6	ABI1	607247	abl interactor 1 [Source:HGNC Symbol;Acc:HGNC:11320]	protein_coding	0.886439	6.71767	6.6427	0.0209165	0.0778803	-0.31598	6.71767	1.04079	0.323671	0.527372	-1.20242	6.71767	15.2996	0.00136752	0.0251039
ENSCAFG00845003749	6	ATF3	612911	activating transcription factor 3 [Source:HGNC Symbol;Acc:HGNC:785]	protein_coding	2.0408	4.95884	58.0981	1.47066e-06	7.22143e-05	0.283248	4.95884	1.41968	0.25181	0.45406	-1.75755	4.95884	56.9664	1.65751e-06	0.000202901
ENSCAFG00845004117	6		102154313		protein_coding	4.44763	4.82918	146.896	3.41041e-09	6.79899e-07	1.74777	4.82918	31.2127	5.02547e-05	0.00417449	-2.69986	4.82918	85.7356	1.26593e-07	3.32073e-05
ENSCAFG00845004189	6		479238		protein_coding	3.65382	6.5624	28.8718	7.52092e-05	0.00136306	0.725888	6.5624	1.60888	0.223816	0.424791	-2.92793	6.5624	26.7443	0.000110671	0.00416289
ENSCAFG00845004302	6	WARS1	480435	tryptophanyl-tRNA synthetase 1 [Source:HGNC Symbol;Acc:HGNC:12729]	protein_coding	1.64183	8.83245	33.0309	3.72728e-05	0.000799001	0.614151	8.83245	5.63429	0.0312683	0.143365	-1.02768	8.83245	16.7873	0.000935672	0.0194609
ENSCAFG00845004393	6				protein_coding	1.75059	1.53156	30.3484	5.81741e-05	0.00111515	0.353346	1.53156	1.49544	0.240078	0.442429	-1.39724	1.53156	25.2353	0.000147409	0.0050668
ENSCAFG00845004516	6		119872019		protein_coding	0.705107	1.61817	4.24206	0.0570697	0.156973	-0.429709	1.61817	1.90189	0.187911	0.383909	-1.13482	1.61817	13.51	0.00221961	0.035231
ENSCAFG00845005310	6	PSMG2	480215	proteasome assembly chaperone 2 [Source:HGNC Symbol;Acc:HGNC:24929]	protein_coding	1.4746	5.06594	32.9121	3.79939e-05	0.000807512	-0.143856	5.06594	0.392328	0.540413	0.71245	-1.61845	5.06594	50.7015	3.33377e-06	0.000342588
ENSCAFG00845005416	6	SH2D3C	491326	SH2 domain containing 3C [Source:HGNC Symbol;Acc:HGNC:16884]	protein_coding	0.47365	3.09845	1.61847	0.222509	0.394858	-0.807424	3.09845	5.74899	0.0298317	0.140265	-1.28107	3.09845	14.5213	0.00168151	0.02915
ENSCAFG00845005699	6	ZUP1	476272	zinc finger containing ubiquitin peptidase 1 [Source:HGNC Symbol;Acc:HGNC:21224]	protein_coding	1.49075	6.35843	35.3322	2.59547e-05	0.000607632	0.125764	6.35843	0.312406	0.584385	0.745476	-1.36499	6.35843	38.0781	1.72217e-05	0.00119212
ENSCAFG00845005750	6	TSPAN13	482332	tetraspanin 13 [Source:HGNC Symbol;Acc:HGNC:21643]	protein_coding	0.954977	2.06486	12.0133	0.00341751	0.0222216	-0.499996	2.06486	4.01134	0.0634464	0.209625	-1.45497	2.06486	34.5731	2.91898e-05	0.0016255
ENSCAFG00845005844	6	RAPGEF2	100856359	Rap guanine nucleotide exchange factor 2 [Source:HGNC Symbol;Acc:HGNC:16854]	protein_coding	1.94875	5.96009	19.8274	0.00045574	0.0052397	0.386966	5.96009	0.983311	0.336975	0.54114	-1.56179	5.96009	16.7991	0.000932931	0.0194549
ENSCAFG00845006297	6	TFEC	100856330	transcription factor EC [Source:HGNC Symbol;Acc:HGNC:11754]	protein_coding	1.68545	6.72428	78.8497	2.17371e-07	1.54768e-05	0.206253	6.72428	1.47758	0.242778	0.44592	-1.4792	6.72428	78.865	2.17101e-07	4.91892e-05
ENSCAFG00845006391	6	NAF1	475486	nuclear assembly factor 1 ribonucleoprotein [Source:VGNC Symbol;Acc:VGNC:111585]	protein_coding	2.24281	2.8769	43.6198	8.0115e-06	0.00026356	0.671235	2.8769	4.84778	0.0436011	0.17233	-1.57157	2.8769	28.9263	7.44881e-05	0.00317307
ENSCAFG00845006417	6	PGM2L1	485198	phosphoglucomutase 2 like 1 [Source:HGNC Symbol;Acc:HGNC:20898]	protein_coding	2.2512	3.86095	94.5302	6.68445e-08	6.00276e-06	0.0767291	3.86095	0.141311	0.712199	0.833729	-2.17447	3.86095	116.763	1.63473e-08	9.24161e-06
ENSCAFG00845006723	6	TNFAIP3	484006	TNF alpha induced protein 3 [Source:HGNC Symbol;Acc:HGNC:11896]	protein_coding	1.23522	6.02283	18.9996	0.000550569	0.00595235	0.269971	6.02283	1.10491	0.309689	0.513213	-0.965247	6.02283	14.7227	0.00159302	0.0280057
ENSCAFG00845007166	6	ISOC1	100688371	isochorismatase domain containing 1 [Source:HGNC Symbol;Acc:HGNC:24254]	protein_coding	1.30879	2.53702	15.4628	0.00131048	0.0109978	0.213809	2.53702	0.500362	0.490092	0.673163	-1.09498	2.53702	13.7813	0.00205813	0.033522
ENSCAFG00845007258	6	ASF1A	476273	anti-silencing function 1A histone chaperone [Source:HGNC Symbol;Acc:HGNC:20995]	protein_coding	0.791861	5.0519	6.29058	0.0240009	0.0855867	-0.451933	5.0519	2.52348	0.132835	0.313247	-1.24379	5.0519	19.3367	0.000509479	0.0126645
ENSCAFG00845007732	6		484691		protein_coding	1.32099	5.2717	11.9864	0.003445	0.0223276	-0.531141	5.2717	2.43919	0.139005	0.32161	-1.85213	5.2717	29.7259	6.47576e-05	0.0029125
ENSCAFG00845007841	6				processed_pseudogene	1.43083	3.13737	31.3267	4.93039e-05	0.000980961	0.307758	3.13737	1.76216	0.204035	0.403535	-1.12308	3.13737	24.7463	0.000162148	0.00536974
ENSCAFG00845008014	6	CBLN3	490626	cerebellin 3 precursor [Source:HGNC Symbol;Acc:HGNC:20146]	protein_coding	2.19196	3.50927	20.6164	0.000382281	0.00461191	0.555071	3.50927	1.65408	0.217736	0.418751	-1.63689	3.50927	15.4096	0.00132879	0.0245285
ENSCAFG00845008371	6	NMI	476146	N-myc and STAT interactor [Source:HGNC Symbol;Acc:HGNC:7854]	protein_coding	2.11365	5.78968	57.1494	1.62554e-06	7.74964e-05	0.640899	5.78968	6.57395	0.021481	0.119756	-1.47275	5.78968	37.077	1.9948e-05	0.00133712
ENSCAFG00845008857	6	CCL4,CCL4	480600,448786	chemokine (C-C motif) ligand 4 [Source:NCBI gene (formerly Entrezgene);Acc:448786],chemokine (C-C motif) ligand 4 [Source:NCBI gene (formerly Entrezgene);Acc:448786]	protein_coding,protein_coding	1.40641	11.3121	10.1742	0.00603556	0.0328398	0.0257502	11.3121	0.00424591	0.948899	0.97321	-1.38066	11.3121	12.5481	0.0029204	0.0429359
ENSCAFG00845008858	6	MCM3	481839	minichromosome maintenance complex component 3 [Source:HGNC Symbol;Acc:HGNC:6945]	protein_coding	1.50455	3.38425	39.0336	1.50073e-05	0.000416153	-0.119963	3.38425	0.308174	0.586916	0.74708	-1.62452	3.38425	58.1386	1.46443e-06	0.000189577
ENSCAFG00845009083	6	CCL5	403522	C-C motif chemokine ligand 5 [Source:NCBI gene (formerly Entrezgene);Acc:403522]	protein_coding	2.76697	11.9639	37.619	1.84159e-05	0.000480825	0.659217	11.9639	2.81469	0.113933	0.287086	-2.10776	11.9639	30.2218	5.94492e-05	0.0027537
ENSCAFG00845009109	6	IDO2	482846	indoleamine 2,3-dioxygenase 2 [Source:HGNC Symbol;Acc:HGNC:27269]	protein_coding	0.795166	2.42266	2.94887	0.106328	0.241266	-1.39689	2.42266	11.0378	0.00459462	0.0546448	-2.19206	2.42266	26.8815	0.000107883	0.00408888
ENSCAFG00845009482	6	GIMAP4	475533	GTPase, IMAP family member 4 [Source:HGNC Symbol;Acc:HGNC:21872]	protein_coding	3.04353	6.52269	157.123	2.14055e-09	4.84932e-07	0.787897	6.52269	14.0345	0.00191936	0.0344725	-2.25563	6.52269	121.717	1.23427e-08	7.68948e-06
ENSCAFG00845010304	6		481688		protein_coding	2.72642	6.76403	17.3349	0.000817616	0.00777752	-0.422591	6.76403	0.575198	0.459851	0.647572	-3.14901	6.76403	30.3181	5.84766e-05	0.00272953
ENSCAFG00845010306	6	EPSTI1	476931	epithelial stromal interaction 1 [Source:VGNC Symbol;Acc:VGNC:111488]	protein_coding	4.52154	5.97148	206.134	3.18974e-10	1.27181e-07	1.72424	5.97148	42.0516	9.87164e-06	0.00131509	-2.7973	5.97148	124.779	1.04274e-08	6.92932e-06
ENSCAFG00845010372	6	LAMTOR2	480125	late endosomal/lysosomal adaptor, MAPK and MTOR activator 2 [Source:VGNC Symbol;Acc:VGNC:111545]	protein_coding	0.933585	6.16645	5.45055	0.0337401	0.108984	-0.362683	6.16645	1.01691	0.329107	0.533074	-1.29627	6.16645	13.1666	0.0024451	0.0377288
ENSCAFG00845010681	6	ATP5IF1	478165	ATP synthase inhibitory factor subunit 1 [Source:HGNC Symbol;Acc:HGNC:871]	protein_coding	1.1593	5.31259	9.75072	0.00692659	0.0362628	-0.0968826	5.31259	0.0839976	0.775885	0.874581	-1.25618	5.31259	14.4754	0.00170243	0.0294616
ENSCAFG00845010730	6				lncRNA	1.17478	4.25006	23.1332	0.000224038	0.00316319	0.0338844	4.25006	0.0235476	0.880069	0.933688	-1.1409	4.25006	27.6069	9.43995e-05	0.00371927
ENSCAFG00845010928	6	CCDC12	484785	coiled-coil domain containing 12 [Source:HGNC Symbol;Acc:HGNC:28332]	protein_coding	1.01042	5.82205	41.0177	1.13651e-05	0.000338171	0.284628	5.82205	3.9226	0.0661201	0.214756	-0.725788	5.82205	26.5204	0.000115399	0.00419301
ENSCAFG00845010982	6	NUB1	475542	negative regulator of ubiquitin like proteins 1 [Source:HGNC Symbol;Acc:HGNC:17623]	protein_coding	1.05643	6.50624	22.3378	0.000264163	0.00352029	0.287762	6.50624	2.00152	0.177389	0.370737	-0.768667	6.50624	14.8571	0.00153693	0.027222
ENSCAFG00845011012	6				protein_coding	1.64415	2.90329	30.539	5.63124e-05	0.00108995	0.400485	2.90329	2.21112	0.157558	0.345975	-1.24366	2.90329	22.6833	0.000245808	0.00742489
ENSCAFG00845011117	6	SNX10	475261	sorting nexin 10 [Source:HGNC Symbol;Acc:HGNC:14974]	protein_coding	1.28955	8.99512	11.6707	0.00378668	0.0238512	-0.140114	8.99512	0.171746	0.68438	0.817288	-1.42967	8.99512	18.2415	0.000657472	0.0152057
ENSCAFG00845011170	6	RIT1	480126	Ras like without CAAX 1 [Source:HGNC Symbol;Acc:HGNC:10023]	protein_coding	1.43318	4.20392	57.5084	1.56486e-06	7.53554e-05	0.188914	4.20392	1.22734	0.285224	0.489095	-1.24426	4.20392	55.5672	1.92679e-06	0.000220762
ENSCAFG00845011243	6				processed_pseudogene	1.4962	3.49456	28.9322	7.44107e-05	0.00135105	0.205367	3.49456	0.668713	0.42619	0.621031	-1.29084	3.49456	27.684	9.30822e-05	0.00369659
ENSCAFG00845011260	6	RBM8A	475827	RNA binding motif protein 8A [Source:HGNC Symbol;Acc:HGNC:9905]	protein_coding	0.722431	6.25541	6.42487	0.0227665	0.0825064	-0.31197	6.25541	1.46934	0.244037	0.44731	-1.0344	6.25541	16.3949	0.00103223	0.0207444
ENSCAFG00845011445	6	RNF139	609422	ring finger protein 139 [Source:HGNC Symbol;Acc:HGNC:17023]	protein_coding	1.15556	4.65589	11.6776	0.0037788	0.0238249	0.249358	4.65589	0.659106	0.429462	0.623972	-0.906201	4.65589	9.07813	0.00866976	0.0848921
ENSCAFG00845011748	6	HIVEP2	484014	HIVEP zinc finger 2 [Source:HGNC Symbol;Acc:HGNC:4921]	protein_coding	1.40794	4.77437	25.847	0.000131064	0.00210039	0.514289	4.77437	4.16555	0.059097	0.201601	-0.893652	4.77437	13.3263	0.00233715	0.0364832
ENSCAFG00845011803	6				protein_coding	1.34787	3.54961	10.1054	0.00617081	0.0333753	-0.166682	3.54961	0.191171	0.668119	0.807045	-1.51455	3.54961	16.2014	0.00108397	0.0215239
ENSCAFG00845011830	6				protein_coding	2.20759	3.06734	29.4934	6.74289e-05	0.00125398	0.233917	3.06734	0.419416	0.526933	0.701786	-1.97367	3.06734	31.3284	4.92897e-05	0.00243227
ENSCAFG00845011880	6				protein_coding	2.99557	2.37569	66.5139	6.38397e-07	3.55505e-05	0.608164	2.37569	3.53331	0.0795428	0.236823	-2.38741	2.37569	59.1839	1.31352e-06	0.000179358
ENSCAFG00845012012	6	RGCC	609534	regulator of cell cycle [Source:HGNC Symbol;Acc:HGNC:20369]	protein_coding	2.05469	4.71672	43.4144	8.23092e-06	0.000269888	0.87996	4.71672	9.73438	0.00696388	0.0669563	-1.17473	4.71672	18.9509	0.000556804	0.0135702
ENSCAFG00845012354	6	CD109	474970	CD109 molecule [Source:HGNC Symbol;Acc:HGNC:21685]	protein_coding	2.35261	2.35559	17.6972	0.000748823	0.00728932	0.468323	2.35559	0.879177	0.363153	0.566052	-1.88429	2.35559	15.2926	0.00137004	0.0251039
ENSCAFG00845012773	6	TMEM138	612314	transmembrane protein 138 [Source:HGNC Symbol;Acc:HGNC:26944]	protein_coding	1.40734	2.89995	6.47334	0.0223391	0.0814469	-0.442377	2.89995	0.794228	0.386776	0.586749	-1.84972	2.89995	14.0853	0.00189286	0.0319255
ENSCAFG00845012835	6	CYB561A3	483799	cytochrome b561 family member A3 [Source:HGNC Symbol;Acc:HGNC:23014]	protein_coding	1.56089	4.9058	18.484	0.000620906	0.00644036	0.120331	4.9058	0.136604	0.716802	0.836879	-1.44056	4.9058	20.287	0.000411185	0.0108719
ENSCAFG00845012878	6	THOC3	119871504	THO complex subunit 3 [Source:HGNC Symbol;Acc:HGNC:19072]	protein_coding	1.16811	5.4967	24.7021	0.000163559	0.00247398	0.158145	5.4967	0.552469	0.468694	0.654242	-1.00997	5.4967	23.3649	0.000213686	0.00660009
ENSCAFG00845013096	6	ARL5B	100856369	ADP ribosylation factor like GTPase 5B [Source:HGNC Symbol;Acc:HGNC:23052]	protein_coding	1.6131	5.00222	64.3261	7.86172e-07	4.19068e-05	0.449485	5.00222	6.12149	0.0256669	0.129608	-1.16361	5.00222	43.3857	8.26215e-06	0.000692076
ENSCAFG00845013183	6		474798		protein_coding	1.6583	7.03952	12.2794	0.00315908	0.0210212	-0.55898	7.03952	1.79592	0.199983	0.398907	-2.21728	7.03952	27.9254	8.90904e-05	0.00360997
ENSCAFG00845013359	6	LRMP			protein_coding	1.22627	4.90676	32.1699	4.28752e-05	0.000890375	-0.266172	4.90676	1.88373	0.189913	0.386474	-1.49244	4.90676	60.2817	1.1737e-06	0.000164782
ENSCAFG00845013726	6	FRRS1	490144	ferric chelate reductase 1 [Source:HGNC Symbol;Acc:HGNC:27622]	protein_coding	2.96967	1.66463	18.3791	0.000636434	0.00654969	1.2779	1.66463	4.163	0.0591661	0.201645	-1.69178	1.66463	8.65384	0.010027	0.0932363
ENSCAFG00845013774	6	CACNB1	608600	ADP ribosylation factor like GTPase 5C [Source:HGNC Symbol;Acc:HGNC:31111]	protein_coding	1.76564	2.63855	27.1471	0.000102707	0.00174706	0.161494	2.63855	0.281182	0.603623	0.759903	-1.60414	2.63855	29.1081	7.21378e-05	0.00311703
ENSCAFG00845014023	6	CDC25B	485790	cell division cycle 25B [Source:HGNC Symbol;Acc:HGNC:1726]	protein_coding	1.80925	1.84378	11.3684	0.00415047	0.0255067	-1.00253	1.84378	4.3043	0.0554807	0.194573	-2.81178	1.84378	33.4879	3.46396e-05	0.00189011
ENSCAFG00845014026	6				processed_pseudogene	1.62314	4.14169	36.7745	2.08659e-05	0.00052259	0.41057	4.14169	2.88336	0.109962	0.281702	-1.21257	4.14169	26.612	0.000113439	0.00418475
ENSCAFG00845014609	6	MOCS1	481784	molybdenum cofactor synthesis 1 [Source:HGNC Symbol;Acc:HGNC:7190]	protein_coding	0.988155	3.01358	6.57252	0.0214929	0.0792606	-0.220601	3.01358	0.399965	0.536547	0.709606	-1.20876	3.01358	12.2983	0.00314156	0.0451226
ENSCAFG00845014627	6	SSBP3	610575	single stranded DNA binding protein 3 [Source:HGNC Symbol;Acc:HGNC:15674]	protein_coding	1.11139	2.45034	14.1878	0.00184055	0.0142998	-0.0838065	2.45034	0.0981417	0.758348	0.863811	-1.19519	2.45034	20.6296	0.000381175	0.0101865
ENSCAFG00845015103	6	ITPRID2	478824	ITPR interacting domain containing 2 [Source:HGNC Symbol;Acc:HGNC:11319]	protein_coding	1.76401	5.88691	67.7597	5.68444e-07	3.29433e-05	0.322744	5.88691	2.82993	0.113037	0.286051	-1.44127	5.88691	59.0513	1.33165e-06	0.000179377
ENSCAFG00845015290	6	TCEA3	119871129	transcription elongation factor A3 [Source:HGNC Symbol;Acc:HGNC:11615]	protein_coding	0.841662	2.00881	2.48542	0.135578	0.284874	-1.06448	2.00881	4.82808	0.043976	0.172872	-1.90614	2.00881	15.4644	0.00130992	0.0243606
ENSCAFG00845015316	6				lncRNA	1.28752	2.49762	14.3905	0.00174194	0.0137806	-0.278264	2.49762	0.825952	0.377693	0.579296	-1.56578	2.49762	26.844	0.000108637	0.00410187
ENSCAFG00845015756	6		477198		protein_coding	2.17044	4.47467	29.4795	6.75932e-05	0.00125469	0.34167	4.47467	0.929229	0.350217	0.553506	-1.82878	4.47467	27.8704	8.99822e-05	0.00363135
ENSCAFG00845016070	6	PLGRKT	609677	plasminogen receptor with a C-terminal lysine [Source:HGNC Symbol;Acc:HGNC:23633]	protein_coding	0.945333	3.83102	7.79966	0.0135692	0.0585786	-0.246411	3.83102	0.649097	0.432914	0.626155	-1.19174	3.83102	15.5028	0.00129692	0.024164
ENSCAFG00845016131	6	SPP1	478471	secreted phosphoprotein 1 [Source:HGNC Symbol;Acc:HGNC:11255]	protein_coding	1.39334	10.2376	8.16396	0.0119071	0.0532003	-0.446962	10.2376	1.06407	0.318494	0.521734	-1.8403	10.2376	18.0741	0.000684151	0.0156252
ENSCAFG00845016166	6	CYRIA	475673	CYFIP related Rac1 interactor A [Source:HGNC Symbol;Acc:HGNC:25373]	protein_coding	1.1609	6.68846	31.0349	5.1778e-05	0.00102203	0.291366	6.68846	2.37079	0.144272	0.328935	-0.869531	6.68846	22.001	0.000283565	0.00828908
ENSCAFG00845016232	6	PDCD1LG2	609699	programmed cell death 1 ligand 2 [Source:HGNC Symbol;Acc:HGNC:18731]	protein_coding	1.62394	6.26118	52.373	2.749e-06	0.000112765	0.290899	6.26118	2.08477	0.169159	0.360565	-1.33304	6.26118	45.7234	6.10804e-06	0.000538805
ENSCAFG00845017796	6		490169		protein_coding	2.33322	6.87779	15.3971	0.00133311	0.0111386	0.400697	6.87779	0.587133	0.455318	0.644316	-1.93252	6.87779	14.2044	0.00183226	0.0311672
ENSCAFG00845017998	6	CLIC2	492270	chloride intracellular channel 2 [Source:NCBI gene (formerly Entrezgene);Acc:492270]	protein_coding	0.581507	5.192	5.79131	0.0293211	0.0990333	-0.588062	5.192	7.28179	0.0164122	0.103991	-1.16957	5.192	29.0269	7.31768e-05	0.00314408
ENSCAFG00845018055	6	TEK	403714	TEK receptor tyrosine kinase [Source:HGNC Symbol;Acc:HGNC:11724]	protein_coding	1.79805	5.90465	21.0262	0.000349493	0.00433842	0.400767	5.90465	1.30013	0.271917	0.47527	-1.39729	5.90465	16.6211	0.000975255	0.0199208
ENSCAFG00845018127	6	GBP1,GBP1	490170,490172	guanylate binding protein 1 [Source:HGNC Symbol;Acc:HGNC:4182],guanylate binding protein 1 [Source:HGNC Symbol;Acc:HGNC:4182]	protein_coding,protein_coding	3.20755	9.47881	28.4005	8.17886e-05	0.00145584	1.55329	9.47881	8.47943	0.0106544	0.0831659	-1.65425	9.47881	10.9932	0.00465874	0.0588572
ENSCAFG00845018414	6	FAM13A	487854	family with sequence similarity 13 member A [Source:HGNC Symbol;Acc:HGNC:19367]	protein_coding	1.65048	4.07312	36.551	2.15747e-05	0.000534449	-0.243567	4.07312	1.00386	0.332132	0.536405	-1.89404	4.07312	61.6633	1.02108e-06	0.000151913
ENSCAFG00845018834	6	ANGPTL6	611293	angiopoietin like 6 [Source:HGNC Symbol;Acc:HGNC:23140]	protein_coding	1.75654	4.88895	29.9771	6.20035e-05	0.00116834	0.330868	4.88895	1.32251	0.267993	0.471304	-1.42567	4.88895	25.765	0.000133129	0.00460774
ENSCAFG00845018988	6	PPCDC	487653	phosphopantothenoylcysteine decarboxylase [Source:HGNC Symbol;Acc:HGNC:28107]	protein_coding	1.76167	3.60487	91.2986	8.39987e-08	7.34472e-06	0.328532	3.60487	3.92423	0.0660698	0.21472	-1.43314	3.60487	78.8635	2.17127e-07	4.91892e-05
ENSCAFG00845019348	6		607474		protein_coding	1.6309	2.5305	31.6468	4.67431e-05	0.000947023	0.224822	2.5305	0.737463	0.403873	0.601495	-1.40607	2.5305	30.4485	5.71877e-05	0.00270164
ENSCAFG00845019991	6	DNAJA1	119863874	DnaJ heat shock protein family (Hsp40) member A1 [Source:HGNC Symbol;Acc:HGNC:5229]	protein_coding	1.57904	7.60226	30.6896	5.48894e-05	0.00107072	0.388468	7.60226	2.28807	0.150974	0.33764	-1.19057	7.60226	22.5582	0.00025228	0.00758279
ENSCAFG00845019998	6				lncRNA	1.2639	2.76248	16.7411	0.000946503	0.00860049	-1.11159	2.76248	16.0151	0.00113658	0.0269461	-2.37548	2.76248	72.1854	3.81642e-07	7.04483e-05
ENSCAFG00845020186	6	ATXN3	480229	ataxin 3 [Source:HGNC Symbol;Acc:HGNC:7106]	protein_coding	1.36256	6.22086	30.4358	5.7312e-05	0.00110287	0.0717629	6.22086	0.10446	0.750965	0.859922	-1.29079	6.22086	34.8887	2.77922e-05	0.00158304
ENSCAFG00845020684	6				protein_coding	1.2514	3.36556	20.5504	0.000387884	0.00466004	0.354182	3.36556	1.98518	0.179063	0.372711	-0.897214	3.36556	13.4071	0.00228462	0.0359197
ENSCAFG00845020734	6	MTMR4	480570	myotubularin related protein 4 [Source:HGNC Symbol;Acc:HGNC:7452]	protein_coding	1.13457	5.22807	27.5459	9.54562e-05	0.00165192	0.503845	5.22807	6.49206	0.0221764	0.120461	-0.630723	5.22807	10.7076	0.00509346	0.061617
ENSCAFG00845020888	6	PDLIM5	478482	PDZ and LIM domain 5 [Source:HGNC Symbol;Acc:HGNC:17468]	protein_coding	1.14651	6.02566	25.1005	0.000151312	0.00232983	-0.302168	6.02566	2.16805	0.161398	0.350628	-1.44868	6.02566	50.5816	3.38087e-06	0.000343883
ENSCAFG00845020915	6	CYSLTR1	100686426	cysteinyl leukotriene receptor 1 [Source:HGNC Symbol;Acc:HGNC:17451]	protein_coding	2.19838	3.10429	22.0197	0.000282446	0.00368994	-0.247815	3.10429	0.359921	0.557428	0.725006	-2.44619	3.10429	35.3962	2.57011e-05	0.00152493
ENSCAFG00845021201	6	PLSCR1	611500	phospholipid scramblase 1 [Source:HGNC Symbol;Acc:HGNC:9092]	protein_coding	3.4425	3.32087	62.7698	9.14955e-07	4.75014e-05	0.929691	3.32087	6.06627	0.0262396	0.131474	-2.51281	3.32087	48.485	4.33931e-06	0.000419945
ENSCAFG00845021379	6	GABPB2	475841	GA binding protein transcription factor subunit beta 2 [Source:HGNC Symbol;Acc:HGNC:28441]	protein_coding	1.3285	3.05848	42.634	9.1289e-06	0.000285108	0.470465	3.05848	6.4212	0.0227992	0.121877	-0.858039	3.05848	22.6836	0.000245792	0.00742489
ENSCAFG00845021460	6				protein_coding	1.72301	4.03548	9.95795	0.00647301	0.0345412	-0.554567	4.03548	1.31448	0.269391	0.472706	-2.27757	4.03548	22.0591	0.000280105	0.00821201
ENSCAFG00845021504	6	GPBP1L1	475372	GC-rich promoter binding protein 1 like 1 [Source:HGNC Symbol;Acc:HGNC:28843]	protein_coding	1.07238	6.79913	27.7595	9.18115e-05	0.0016084	0.0591982	6.79913	0.10345	0.752128	0.860826	-1.01318	6.79913	31.2292	5.01152e-05	0.00246083
ENSCAFG00845022116	6	DHRS7	480342	dehydrogenase/reductase 7 [Source:HGNC Symbol;Acc:HGNC:21524]	protein_coding	1.15513	9.99304	20.0971	0.000428961	0.00498354	0.32033	9.99304	1.87181	0.191242	0.388327	-0.8348	9.99304	13.2544	0.00238508	0.0370001
ENSCAFG00845022409	6	WNK2	484210	WNK lysine deficient protein kinase 2 [Source:HGNC Symbol;Acc:HGNC:14542]	protein_coding	1.51751	3.33058	14.0793	0.00189598	0.0146278	0.403736	3.33058	1.21208	0.288125	0.492545	-1.11378	3.33058	9.7695	0.00688404	0.0737562
ENSCAFG00845023026	6		611538		protein_coding	0.954235	9.13932	8.82606	0.0094487	0.045364	-0.112266	9.13932	0.149966	0.70396	0.828769	-1.0665	9.13932	13.8373	0.00202648	0.0331691
ENSCAFG00845023205	6	PDCD2	475041		protein_coding	1.62651	3.74681	43.3626	8.28727e-06	0.00027032	0.419455	3.74681	3.52688	0.0797902	0.237064	-1.20706	3.74681	30.9801	5.22586e-05	0.00252871
ENSCAFG00845023265	6	ACSL1	475631	acyl-CoA synthetase long chain family member 1 [Source:HGNC Symbol;Acc:HGNC:3569]	protein_coding	1.64739	7.2375	22.4687	0.000257032	0.00346228	0.353988	7.2375	1.28538	0.274545	0.477936	-1.2934	7.2375	17.9728	0.000700877	0.0158062
ENSCAFG00845023327	6				processed_pseudogene	1.6335	4.79959	41.3409	1.08723e-05	0.000330413	0.448191	4.79959	3.81706	0.069475	0.220521	-1.18531	4.79959	28.2428	8.41348e-05	0.00348701
ENSCAFG00845023502	6	DBR1	609194	debranching RNA lariats 1 [Source:HGNC Symbol;Acc:HGNC:15594]	protein_coding	0.979871	4.15714	26.2833	0.000120659	0.0019847	-0.149423	4.15714	0.74791	0.400641	0.598739	-1.12929	4.15714	43.7711	7.85408e-06	0.00066347
ENSCAFG00845023603	6	NT5C3A	475277	5'-nucleotidase, cytosolic IIIA [Source:HGNC Symbol;Acc:HGNC:17820]	protein_coding	4.09361	6.91432	248.837	8.34956e-11	5.20178e-08	1.18451	6.91432	29.6017	6.61697e-05	0.00471128	-2.9091	6.91432	189.234	5.8343e-10	2.90782e-06
ENSCAFG00845023788	6	GALK1,GALK1	475916,403694	galactokinase 1 [Source:NCBI gene (formerly Entrezgene);Acc:403694],galactokinase 1 [Source:NCBI gene (formerly Entrezgene);Acc:403694]	protein_coding,protein_coding	1.17823	10.8095	18.9418	0.00055798	0.00600642	-0.0583885	10.8095	0.0574964	0.813715	0.894872	-1.23662	10.8095	26.4315	0.000117341	0.00420739
ENSCAFG00845023953	6	DUSP16	486683	dual specificity phosphatase 16 [Source:HGNC Symbol;Acc:HGNC:17909]	protein_coding	1.3214	4.74872	32.588	4.00439e-05	0.000840332	0.160364	4.74872	0.588474	0.454813	0.643882	-1.16104	4.74872	32.0736	4.3559e-05	0.00224972
ENSCAFG00845024003	6	TBC1D4	485494	TBC1 domain family member 4 [Source:HGNC Symbol;Acc:HGNC:19165]	protein_coding	1.54344	4.61769	11.2306	0.00432938	0.0262183	-0.314477	4.61769	0.588035	0.454978	0.644025	-1.85791	4.61769	20.7535	0.000370939	0.0100452
ENSCAFG00845024090	6	NR1H3	483625	nuclear receptor subfamily 1 group H member 3 [Source:HGNC Symbol;Acc:HGNC:7966]	protein_coding	3.49285	7.39606	22.9082	0.000234639	0.00325947	1.39063	7.39606	4.80684	0.0443846	0.173373	-2.10221	7.39606	12.25	0.00318646	0.0454824
ENSCAFG00845024101	6	MED10	607911	mediator complex subunit 10 [Source:HGNC Symbol;Acc:HGNC:28760]	protein_coding	1.09645	5.71338	20.3357	0.00040676	0.00483264	0.2038	5.71338	0.853056	0.370183	0.572284	-0.892654	5.71338	16.987	0.000890505	0.0186875
ENSCAFG00845024121	6	AZI2	485632	5-azacytidine induced 2 [Source:HGNC Symbol;Acc:HGNC:24002]	protein_coding	1.72599	5.74015	75.2789	2.92358e-07	2.03792e-05	0.417188	5.74015	5.44399	0.0338324	0.149486	-1.3088	5.74015	56.4398	1.75351e-06	0.000205636
ENSCAFG00845024544	6	NEK7	480008	NIMA related kinase 7 [Source:HGNC Symbol;Acc:HGNC:13386]	protein_coding	0.805493	5.23154	13.3438	0.00232566	0.0170617	-0.221216	5.23154	1.23169	0.284405	0.488483	-1.02671	5.23154	27.0411	0.000104739	0.00398488
ENSCAFG00845024592	6				protein_coding	1.64836	2.70006	36.9232	2.0409e-05	0.000515031	0.246534	2.70006	1.0138	0.329825	0.533631	-1.40183	2.70006	34.6023	2.90568e-05	0.0016255
ENSCAFG00845024625	6		100855689		protein_coding	1.55065	4.73135	36.9712	2.02638e-05	0.000512664	0.395485	4.73135	2.94507	0.106535	0.27662	-1.15516	4.73135	26.49	0.00011606	0.00419301
ENSCAFG00845024886	6	SNAP29	486442	synaptosome associated protein 29 [Source:HGNC Symbol;Acc:HGNC:11133]	protein_coding	1.34154	7.28558	23.7366	0.000198188	0.00286725	0.0440333	7.28558	0.0316828	0.861087	0.923156	-1.2975	7.28558	28.3331	8.27821e-05	0.0034526
ENSCAFG00845025081	6	DAPP1	478491	dual adaptor of phosphotyrosine and 3-phosphoinositides 1 [Source:HGNC Symbol;Acc:HGNC:16500]	protein_coding	0.546213	6.04865	4.00275	0.0636997	0.169548	-0.466028	6.04865	3.57431	0.077986	0.23388	-1.01224	6.04865	17.0265	0.000881868	0.0185453
ENSCAFG00845025108	6	STK38L	477663	serine/threonine kinase 38 like [Source:NCBI gene (formerly Entrezgene);Acc:477663]	protein_coding	1.86221	6.41219	87.0975	1.1426e-07	9.25974e-06	0.487408	6.41219	7.42361	0.0155708	0.101784	-1.37481	6.41219	62.4066	9.48351e-07	0.00014323
ENSCAFG00845025134	6	C31H21orf91	487697	chromosome 21 open reading frame 91 [Source:HGNC Symbol;Acc:HGNC:16459]	protein_coding	2.60386	6.84742	102.08	4.02129e-08	4.19181e-06	0.445039	6.84742	3.92483	0.0660512	0.21472	-2.15882	6.84742	95.69	6.16849e-08	1.98347e-05
ENSCAFG00845025148	6	TRIM8	486863	tripartite motif containing 8 [Source:HGNC Symbol;Acc:HGNC:15579]	protein_coding	1.10984	6.24025	22.4602	0.000257486	0.00346373	-0.245833	6.24025	1.36608	0.26057	0.463483	-1.35568	6.24025	42.276	9.57758e-06	0.000769914
ENSCAFG00845025694	6	RGS1	488585	regulator of G protein signaling 1 [Source:HGNC Symbol;Acc:HGNC:9991]	protein_coding	1.28873	8.79722	11.3857	0.00412855	0.0253954	-0.144922	8.79722	0.179499	0.677765	0.81309	-1.43365	8.79722	17.9171	0.000710287	0.0159104
ENSCAFG00845026079	6	ACOD1	485496	aconitate decarboxylase 1 [Source:HGNC Symbol;Acc:HGNC:33904]	protein_coding	1.00336	4.81021	15.2241	0.00139485	0.0115099	0.334349	4.81021	2.0293	0.174588	0.367342	-0.669007	4.81021	8.47168	0.0106833	0.0968677
ENSCAFG00845026093	6	,,,,,,,,	478743,488267,608682,611465,611482,100856186,106558265,119867693,119867694	,,,,,,,,	protein_coding,protein_coding,protein_coding,protein_coding,protein_coding,protein_coding,protein_coding,protein_coding,protein_coding	1.69089	1.71831	16.1388	0.00110133	0.00967232	-0.0183814	1.71831	0.00233698	0.962076	0.980069	-1.70927	1.71831	21.1863	0.000337561	0.00942524
ENSCAFG00845026098	6				protein_coding	0.810033	7.0594	7.01489	0.018142	0.0711311	-0.253603	7.0594	0.844158	0.372624	0.57506	-1.06364	7.0594	15.101	0.00144079	0.0261124
ENSCAFG00845026687	6	RASSF4	607383	Ras association domain family member 4 [Source:HGNC Symbol;Acc:HGNC:20793]	protein_coding	1.12148	5.35376	4.35204	0.0542968	0.151872	-0.924102	5.35376	3.71094	0.0730528	0.225656	-2.04558	5.35376	17.9835	0.000699102	0.0158062
ENSCAFG00845026693	6		474876		protein_coding	1.20597	5.3749	20.3016	0.000409852	0.00485779	0.217682	5.3749	0.805806	0.383423	0.584265	-0.988285	5.3749	17.2792	0.000828827	0.0178439
ENSCAFG00845026715	6	TOX4	475403		protein_coding	2.27273	8.08758	121.311	1.26249e-08	1.74785e-06	0.506123	8.08758	7.70118	0.0140633	0.0965445	-1.76661	8.08758	98.5471	5.07914e-08	1.80817e-05
ENSCAFG00845027121	6	SYPL1	475889	synaptophysin like 1 [Source:HGNC Symbol;Acc:HGNC:11507]	protein_coding	1.30809	7.98953	19.1305	0.000534176	0.00585772	0.29574	7.98953	1.19411	0.291595	0.496009	-1.01235	7.98953	14.5967	0.00164773	0.0286641
ENSCAFG00845027374	6	RAB29	478945	RAB29, member RAS oncogene family [Source:HGNC Symbol;Acc:HGNC:9789]	protein_coding	1.25208	4.39825	26.6568	0.000112493	0.00187828	0.173367	4.39825	0.623787	0.441845	0.633788	-1.07871	4.39825	25.1281	0.000150504	0.00512063
ENSCAFG00845027619	6	RASA3	476998	RAS p21 protein activator 3 [Source:HGNC Symbol;Acc:HGNC:20331]	protein_coding	2.32584	6.61335	96.4163	5.86842e-08	5.57109e-06	-0.0340984	6.61335	0.0273683	0.870793	0.928051	-2.35994	6.61335	131.391	7.33517e-09	6.60667e-06
ENSCAFG00845027777	6	MCRIP2	106558945	MAPK regulated corepressor interacting protein 2 [Source:HGNC Symbol;Acc:HGNC:14142]	protein_coding	3.75964	2.96673	68.9775	5.08345e-07	3.01618e-05	1.57238	2.96673	15.5532	0.00128004	0.0284501	-2.18726	2.96673	35.7285	2.44284e-05	0.00148318
ENSCAFG00845028286	6	TNFSF13B	485545	TNF superfamily member 13b [Source:NCBI gene (formerly Entrezgene);Acc:485545]	protein_coding	1.37996	5.99923	20.7553	0.000370794	0.00451291	-0.199427	5.99923	0.542807	0.472541	0.657506	-1.57938	5.99923	34.6353	2.89082e-05	0.0016255
ENSCAFG00845028369	6	UBE2V2,UBE2V2	608470,119868036	ubiquitin conjugating enzyme E2 V2 [Source:NCBI gene (formerly Entrezgene);Acc:608470],ubiquitin conjugating enzyme E2 V2 [Source:NCBI gene (formerly Entrezgene);Acc:608470]	protein_coding,protein_coding	0.832854	7.67141	7.49882	0.0151447	0.0629797	-0.222811	7.67141	0.658802	0.429567	0.623975	-1.05566	7.67141	15.0547	0.00145848	0.0261948
ENSCAFG00845028375	6		486788		protein_coding	3.27171	6.90961	98.8383	4.98091e-08	4.82036e-06	0.677054	6.90961	5.80302	0.0291817	0.138648	-2.59465	6.90961	88.1284	1.05827e-07	2.93024e-05
ENSCAFG00845028435	6	CAMK2D	610764	calcium/calmodulin dependent protein kinase II delta [Source:HGNC Symbol;Acc:HGNC:1462]	protein_coding	2.42555	6.73709	82.844	1.58112e-07	1.21236e-05	0.338019	6.73709	2.10142	0.167571	0.358137	-2.08754	6.73709	82.711	1.59763e-07	3.7917e-05
[truncated: 11 more rows]
