# Supplementary material for: Attenuation of canine distemper virus leads to a potent antiviral innate immune response with restricted infection of alveolar macrophages
Source: J Virol. 2025 Dec 17;100(1):e01761-25. doi: 10.1128/jvi.01761-25 (PMC12817944; doi:10.1128/jvi.01761-25)
Supplement: Table S2 — Enrichment analysis using GO terms annotated to biological function. [file jvi.01761-25-s0007.xlsx]

## Sheet: S2_GO
Supplementary Table S2: Enrichment analysis using gene ontology terms annotated to biological function
Cluster	ID	Description	GeneRatio	BgRatio	pvalue	p.adjust	qvalue	geneID	Count
1	GO:0006635	fatty acid beta-oxidation	10/219	37/7889	4.00188e-08	8.01577e-05	7.65413e-05	EHHADH/ACAD11/HSD17B10/BDH2/HSD17B4/ACAT2/GCDH/PEX7/ACAT1/ECHDC1	10
1	GO:0043436	oxoacid metabolic process	30/219	372/7889	1.09315e-07	0.000109479	0.00010454	IDH1/EHHADH/SULT1C4/ACAD11/BCAT1/MDH1/PAPSS1/MDH2/MTHFD1/HSD17B10/BDH2/MMUT/KYAT3/HSD17B4/PTGS1/ACAT2/MECR/GCDH/IARS2/MARS1/PEX7/NIT2/ELOVL6/CRYL1/FARSA/ACAT1/GOT2/CTPS2/ECHDC1/HIBADH	30
1	GO:0006082	organic acid metabolic process	30/219	384/7889	2.19995e-07	0.00013764	0.00013143	IDH1/EHHADH/SULT1C4/ACAD11/BCAT1/MDH1/PAPSS1/MDH2/MTHFD1/HSD17B10/BDH2/MMUT/KYAT3/HSD17B4/PTGS1/ACAT2/MECR/GCDH/IARS2/MARS1/PEX7/NIT2/ELOVL6/CRYL1/FARSA/ACAT1/GOT2/CTPS2/ECHDC1/HIBADH	30
1	GO:0009062	fatty acid catabolic process	10/219	45/7889	3.01681e-07	0.00013764	0.00013143	EHHADH/ACAD11/HSD17B10/BDH2/HSD17B4/ACAT2/GCDH/PEX7/ACAT1/ECHDC1	10
1	GO:0046033	AMP metabolic process	6/219	12/7889	3.43584e-07	0.00013764	0.00013143	ADSS2/ADK/AK1/LOC100856570/APRT/PPAT	6
1	GO:0019395	fatty acid oxidation	10/219	47/7889	4.66419e-07	0.000155706	0.000148681	EHHADH/ACAD11/HSD17B10/BDH2/HSD17B4/ACAT2/GCDH/PEX7/ACAT1/ECHDC1	10
1	GO:0034440	lipid oxidation	10/219	48/7889	5.75009e-07	0.000164535	0.000157112	EHHADH/ACAD11/HSD17B10/BDH2/HSD17B4/ACAT2/GCDH/PEX7/ACAT1/ECHDC1	10
1	GO:0072329	monocarboxylic acid catabolic process	10/219	49/7889	7.05096e-07	0.000176538	0.000168574	EHHADH/ACAD11/HSD17B10/BDH2/HSD17B4/ACAT2/GCDH/PEX7/ACAT1/ECHDC1	10
1	GO:0019752	carboxylic acid metabolic process	28/219	368/7889	9.92837e-07	0.000220961	0.000210992	IDH1/EHHADH/ACAD11/BCAT1/MDH1/MDH2/MTHFD1/HSD17B10/BDH2/MMUT/KYAT3/HSD17B4/PTGS1/ACAT2/MECR/GCDH/IARS2/MARS1/PEX7/NIT2/ELOVL6/CRYL1/FARSA/ACAT1/GOT2/CTPS2/ECHDC1/HIBADH	28
1	GO:0046395	carboxylic acid catabolic process	13/219	95/7889	1.90131e-06	0.000375272	0.000358341	EHHADH/ACAD11/HSD17B10/BDH2/KYAT3/HSD17B4/ACAT2/GCDH/PEX7/ACAT1/GOT2/ECHDC1/HIBADH	13
1	GO:1902652	secondary alcohol metabolic process	9/219	43/7889	2.06091e-06	0.000375272	0.000358341	FMO5/IDH1/DHCR24/SQLE/CAT/TM7SF2/HSD17B7/CYB5R3/CUBN	9
1	GO:0016054	organic acid catabolic process	13/219	97/7889	2.41787e-06	0.000393619	0.00037586	EHHADH/ACAD11/HSD17B10/BDH2/KYAT3/HSD17B4/ACAT2/GCDH/PEX7/ACAT1/GOT2/ECHDC1/HIBADH	13
1	GO:0044282	small molecule catabolic process	16/219	146/7889	2.55469e-06	0.000393619	0.00037586	EHHADH/DHDH/RBKS/SULT1C4/ACAD11/HSD17B10/BDH2/KYAT3/HSD17B4/ACAT2/GCDH/PEX7/ACAT1/GOT2/ECHDC1/HIBADH	16
1	GO:0009168	purine ribonucleoside monophosphate biosynthetic process	5/219	10/7889	3.54379e-06	0.000507015	0.00048414	ADSS2/ADK/LOC100856570/APRT/PPAT	5
1	GO:0009167	purine ribonucleoside monophosphate metabolic process	6/219	17/7889	4.09467e-06	0.000546775	0.000522107	ADSS2/ADK/AK1/LOC100856570/APRT/PPAT	6
1	GO:0009126	purine nucleoside monophosphate metabolic process	6/219	18/7889	6.00038e-06	0.000748226	0.000714469	ADSS2/ADK/AK1/LOC100856570/APRT/PPAT	6
1	GO:0009127	purine nucleoside monophosphate biosynthetic process	5/219	11/7889	6.3504e-06	0.000748226	0.000714469	ADSS2/ADK/LOC100856570/APRT/PPAT	5
1	GO:0008203	cholesterol metabolic process	8/219	39/7889	9.0891e-06	0.00101142	0.000965784	FMO5/DHCR24/SQLE/CAT/TM7SF2/HSD17B7/CYB5R3/CUBN	8
1	GO:0044242	cellular lipid catabolic process	12/219	98/7889	1.53409e-05	0.00161725	0.00154429	IDH1/EHHADH/ACAD11/GALC/HSD17B10/BDH2/HSD17B4/ACAT2/GCDH/PEX7/ACAT1/ECHDC1	12
1	GO:0016125	sterol metabolic process	8/219	43/7889	1.94681e-05	0.00194973	0.00186176	FMO5/DHCR24/SQLE/CAT/TM7SF2/HSD17B7/CYB5R3/CUBN	8
1	GO:0009260	ribonucleotide biosynthetic process	10/219	73/7889	2.9774e-05	0.00283987	0.00271175	PAPSS1/GCDH/ADSS2/ADK/ELOVL6/CTPS2/AK1/LOC100856570/APRT/PPAT	10
1	GO:0006164	purine nucleotide biosynthetic process	10/219	74/7889	3.36021e-05	0.00305932	0.0029213	PAPSS1/MTHFD1/GCDH/ADSS2/ADK/ELOVL6/AK1/LOC100856570/APRT/PPAT	10
1	GO:0009161	ribonucleoside monophosphate metabolic process	6/219	24/7889	3.78301e-05	0.00315838	0.00301588	ADSS2/ADK/AK1/LOC100856570/APRT/PPAT	6
1	GO:0046390	ribose phosphate biosynthetic process	10/219	75/7889	3.78438e-05	0.00315838	0.00301588	PAPSS1/GCDH/ADSS2/ADK/ELOVL6/CTPS2/AK1/LOC100856570/APRT/PPAT	10
1	GO:0009165	nucleotide biosynthetic process	11/219	93/7889	4.84259e-05	0.0037233	0.00355532	PAPSS1/MTHFD1/GCDH/ADSS2/ADK/ELOVL6/CTPS2/AK1/LOC100856570/APRT/PPAT	11
1	GO:0009123	nucleoside monophosphate metabolic process	6/219	25/7889	4.86321e-05	0.0037233	0.00355532	ADSS2/ADK/AK1/LOC100856570/APRT/PPAT	6
1	GO:0016042	lipid catabolic process	14/219	146/7889	5.01893e-05	0.0037233	0.00355532	IDH1/EHHADH/PCCA/ACAD11/GALC/HSD17B10/BDH2/HSD17B4/ACAT2/GCDH/PEX7/LIPA/ACAT1/ECHDC1	14
1	GO:0009156	ribonucleoside monophosphate biosynthetic process	5/219	16/7889	5.35781e-05	0.00383275	0.00365982	ADSS2/ADK/LOC100856570/APRT/PPAT	5
1	GO:0006631	fatty acid metabolic process	14/219	148/7889	5.83348e-05	0.00398602	0.00380618	EHHADH/ACAD11/HSD17B10/BDH2/HSD17B4/PTGS1/ACAT2/MECR/GCDH/PEX7/ELOVL6/CRYL1/ACAT1/ECHDC1	14
1	GO:0072522	purine-containing compound biosynthetic process	10/219	79/7889	5.97007e-05	0.00398602	0.00380618	PAPSS1/MTHFD1/GCDH/ADSS2/ADK/ELOVL6/AK1/LOC100856570/APRT/PPAT	10
1	GO:1901293	nucleoside phosphate biosynthetic process	11/219	97/7889	7.16884e-05	0.004632	0.00442302	PAPSS1/MTHFD1/GCDH/ADSS2/ADK/ELOVL6/CTPS2/AK1/LOC100856570/APRT/PPAT	11
1	GO:0009124	nucleoside monophosphate biosynthetic process	5/219	17/7889	7.41961e-05	0.00464421	0.00443468	ADSS2/ADK/LOC100856570/APRT/PPAT	5
1	GO:0043648	dicarboxylic acid metabolic process	6/219	27/7889	7.75927e-05	0.00470964	0.00449716	IDH1/MDH1/MDH2/MTHFD1/NIT2/GOT2	6
1	GO:0009152	purine ribonucleotide biosynthetic process	9/219	67/7889	8.76312e-05	0.00516251	0.0049296	PAPSS1/GCDH/ADSS2/ADK/ELOVL6/AK1/LOC100856570/APRT/PPAT	9
1	GO:0008202	steroid metabolic process	11/219	100/7889	9.48954e-05	0.00543073	0.00518571	FMO5/DHCR24/HSD17B10/SQLE/RDH16/CAT/TM7SF2/HSD17B7/CYB5R3/SDR42E1/CUBN	11
1	GO:0046112	nucleobase biosynthetic process	4/219	10/7889	0.000106396	0.00591977	0.00565269	CTPS2/LOC100856570/APRT/PPAT	4
1	GO:0030258	lipid modification	10/219	88/7889	0.000150451	0.00814467	0.00777721	EHHADH/ACAD11/HSD17B10/BDH2/HSD17B4/ACAT2/GCDH/PEX7/ACAT1/ECHDC1	10
1	GO:0016126	sterol biosynthetic process	5/219	20/7889	0.000173656	0.00915351	0.00874054	DHCR24/SQLE/TM7SF2/HSD17B7/CYB5R3	5
1	GO:0090407	organophosphate biosynthetic process	16/219	207/7889	0.000196552	0.0100947	0.00963928	PIK3CG/IDH1/PAPSS1/MTHFD1/GCDH/PNPO/PIP4K2B/PIK3C2A/ADSS2/ADK/ELOVL6/CTPS2/AK1/LOC100856570/APRT/PPAT	16
1	GO:0006520	cellular amino acid metabolic process	12/219	130/7889	0.000249276	0.0124825	0.0119193	BCAT1/MTHFD1/HSD17B10/MMUT/KYAT3/IARS2/MARS1/NIT2/FARSA/GOT2/CTPS2/HIBADH	12
1	GO:1901605	alpha-amino acid metabolic process	9/219	84/7889	0.000501718	0.0245108	0.0234049	BCAT1/MTHFD1/HSD17B10/MMUT/KYAT3/NIT2/GOT2/CTPS2/HIBADH	9
1	GO:0006749	glutathione metabolic process	5/219	25/7889	0.000531375	0.0253415	0.0241982	IDH1/GSTK1/LOC479912/GSTA4/GSTO1	5
1	GO:0006694	steroid biosynthetic process	7/219	53/7889	0.000600361	0.0279657	0.026704	DHCR24/HSD17B10/SQLE/TM7SF2/HSD17B7/CYB5R3/SDR42E1	7
1	GO:0006066	alcohol metabolic process	11/219	125/7889	0.000677379	0.0308361	0.0294449	FMO5/IDH1/SULT1C4/DHCR24/SQLE/CAT/TM7SF2/PECR/HSD17B7/CYB5R3/CUBN	11
1	GO:0006790	sulfur compound metabolic process	11/219	128/7889	0.000826659	0.0367955	0.0351354	IDH1/GSTK1/SULT1C4/LOC479912/PAPSS1/MTHFD1/MMUT/GSTA4/GCDH/ELOVL6/GSTO1	11
1	GO:0006979	response to oxidative stress	11/219	129/7889	0.000882108	0.0384101	0.0366771	CD36/IDH1/DHCR24/SESN3/PTGS1/CAT/AIF1/TP53INP1/FOS/HSPB1/ARL6IP5	11
1	GO:0032787	monocarboxylic acid metabolic process	15/219	218/7889	0.00105512	0.0449661	0.0429374	IDH1/EHHADH/ACAD11/HSD17B10/BDH2/HSD17B4/PTGS1/ACAT2/MECR/GCDH/PEX7/ELOVL6/CRYL1/ACAT1/ECHDC1	15
1	GO:1901615	organic hydroxy compound metabolic process	14/219	197/7889	0.00113201	0.0472378	0.0451066	FMO5/IDH1/SULT1C4/MAOA/DHCR24/HSD17B10/SQLE/CAT/TM7SF2/PNPO/PECR/HSD17B7/CYB5R3/CUBN	14
2	GO:0002703	regulation of leukocyte mediated immunity	8/110	77/7889	1.04753e-05	0.0159749	0.0145111	HFE/IL1B/FUT7/FES/RAC2/SASH3/IL23A/ITGAM	8
2	GO:0002697	regulation of immune effector process	9/110	118/7889	3.61309e-05	0.0275498	0.0250254	HFE/FGL2/IL1B/FUT7/FES/RAC2/SASH3/IL23A/ITGAM	9
2	GO:0002709	regulation of T cell mediated immunity	5/110	31/7889	6.1224e-05	0.0311222	0.0282705	HFE/IL1B/FUT7/SASH3/IL23A	5
2	GO:0070661	leukocyte proliferation	8/110	109/7889	0.000130794	0.0460242	0.0418069	CD180/ARG2/CCND3/IL1B/HHEX/RAC2/SASH3/IL23A	8
2	GO:0002456	T cell mediated immunity	5/110	39/7889	0.000189855	0.0460242	0.0418069	HFE/IL1B/FUT7/SASH3/IL23A	5
2	GO:0002443	leukocyte mediated immunity	8/110	115/7889	0.000190046	0.0460242	0.0418069	HFE/IL1B/FUT7/FES/RAC2/SASH3/IL23A/ITGAM	8
2	GO:0030036	actin cytoskeleton organization	13/110	294/7889	0.000211259	0.0460242	0.0418069	ARHGDIB/ACTN1/FES/HCLS1/RAC2/CAP1/WAS/GAS7/IQGAP1/DMD/RND3/CSRP1/NCKAP1L	13
4	GO:0051607	defense response to virus	27/252	100/7889	2.52935e-18	2.16512e-15	1.78474e-15	IFIH1/LOC488947/EIF2AK2/DTX3L/OAS3/IFNB1/DHX58/SAMHD1/OASL/RSAD2/BST2/IFNA7/LOC100683567/OAS1/RNASEL/CXCL10/TRIM25/TRIM35/OAS2/LOC477518/TRIM56/IRF5/PMAIP1/CD40/TREX1/IFNAR2/IL15	27
4	GO:0140546	defense response to symbiont	27/252	100/7889	2.52935e-18	2.16512e-15	1.78474e-15	IFIH1/LOC488947/EIF2AK2/DTX3L/OAS3/IFNB1/DHX58/SAMHD1/OASL/RSAD2/BST2/IFNA7/LOC100683567/OAS1/RNASEL/CXCL10/TRIM25/TRIM35/OAS2/LOC477518/TRIM56/IRF5/PMAIP1/CD40/TREX1/IFNAR2/IL15	27
4	GO:0009607	response to biotic stimulus	54/252	437/7889	1.30858e-18	2.16512e-15	1.78474e-15	IFIH1/LOC488947/EIF2AK2/DTX3L/PARP9/OAS3/IFNB1/IFI35/GCH1/BATF2/DHX58/SAMHD1/OASL/RSAD2/BST2/IFNA7/LOC100683567/PELI1/OAS1/RNASEL/NR1D1/PLAAT3/DDIT3/CXCL10/TRIM25/P2RX7/TRIM14/CD274/FMR1/TRIM35/OAS2/LOC477518/TRAFD1/TENT5A/TRIM56/TLR5/PRKCE/RIPK2/IRF5/PMAIP1/RAB20/NOD1/RELB/CD40/TREX1/PPP1R15B/CCL8/TNF/IFNAR2/NECTIN2/CEBPG/TNFRSF14/IL15/CIITA	54
4	GO:0098542	defense response to other organism	45/252	316/7889	6.13914e-18	3.12388e-15	2.57506e-15	IFIH1/LOC488947/EIF2AK2/DTX3L/PARP9/OAS3/IFNB1/IFI35/GCH1/BATF2/DHX58/SAMHD1/OASL/RSAD2/BST2/IFNA7/LOC100683567/OAS1/RNASEL/CXCL10/TRIM25/P2RX7/TRIM14/TRIM35/OAS2/LOC477518/TRAFD1/TRIM56/TLR5/RIPK2/IRF5/PMAIP1/RAB20/NOD1/RELB/CD40/TREX1/CCL8/TNF/IFNAR2/NECTIN2/CEBPG/TNFRSF14/IL15/CIITA	45
4	GO:0051707	response to other organism	52/252	421/7889	6.57113e-18	3.12388e-15	2.57506e-15	IFIH1/LOC488947/EIF2AK2/DTX3L/PARP9/OAS3/IFNB1/IFI35/GCH1/BATF2/DHX58/SAMHD1/OASL/RSAD2/BST2/IFNA7/LOC100683567/PELI1/OAS1/RNASEL/NR1D1/PLAAT3/CXCL10/TRIM25/P2RX7/TRIM14/CD274/FMR1/TRIM35/OAS2/LOC477518/TRAFD1/TENT5A/TRIM56/TLR5/PRKCE/RIPK2/IRF5/PMAIP1/RAB20/NOD1/RELB/CD40/TREX1/CCL8/TNF/IFNAR2/NECTIN2/CEBPG/TNFRSF14/IL15/CIITA	52
4	GO:0043207	response to external biotic stimulus	52/252	422/7889	7.29878e-18	3.12388e-15	2.57506e-15	IFIH1/LOC488947/EIF2AK2/DTX3L/PARP9/OAS3/IFNB1/IFI35/GCH1/BATF2/DHX58/SAMHD1/OASL/RSAD2/BST2/IFNA7/LOC100683567/PELI1/OAS1/RNASEL/NR1D1/PLAAT3/CXCL10/TRIM25/P2RX7/TRIM14/CD274/FMR1/TRIM35/OAS2/LOC477518/TRAFD1/TENT5A/TRIM56/TLR5/PRKCE/RIPK2/IRF5/PMAIP1/RAB20/NOD1/RELB/CD40/TREX1/CCL8/TNF/IFNAR2/NECTIN2/CEBPG/TNFRSF14/IL15/CIITA	52
4	GO:0009615	response to virus	29/252	125/7889	1.22773e-17	4.50402e-15	3.71273e-15	IFIH1/LOC488947/EIF2AK2/DTX3L/OAS3/IFNB1/DHX58/SAMHD1/OASL/RSAD2/BST2/IFNA7/LOC100683567/OAS1/RNASEL/CXCL10/TRIM25/FMR1/TRIM35/OAS2/LOC477518/TRIM56/IRF5/PMAIP1/CD40/TREX1/TNF/IFNAR2/IL15	29
4	GO:0044419	biological process involved in interspecies interaction between organisms	52/252	463/7889	4.12751e-16	1.32493e-13	1.09216e-13	IFIH1/LOC488947/EIF2AK2/DTX3L/PARP9/OAS3/IFNB1/IFI35/GCH1/BATF2/DHX58/SAMHD1/OASL/RSAD2/BST2/IFNA7/LOC100683567/PELI1/OAS1/RNASEL/NR1D1/PLAAT3/CXCL10/TRIM25/P2RX7/TRIM14/CD274/FMR1/TRIM35/OAS2/LOC477518/TRAFD1/TENT5A/TRIM56/TLR5/PRKCE/RIPK2/IRF5/PMAIP1/RAB20/NOD1/RELB/CD40/TREX1/CCL8/TNF/IFNAR2/NECTIN2/CEBPG/TNFRSF14/IL15/CIITA	52
4	GO:0045087	innate immune response	33/252	228/7889	1.55768e-13	4.44459e-11	3.66374e-11	IFIH1/LOC488947/PARP9/OAS3/IFNB1/IFI35/GCH1/DHX58/SAMHD1/OASL/BST2/OAS1/CXCL10/TRIM25/TRIM14/TRIM35/OAS2/LOC477518/TRAFD1/TRIM56/TLR5/RIPK2/IRF5/RAB20/NOD1/RELB/CD40/TREX1/CCL8/IFNAR2/NECTIN2/CEBPG/CIITA	33
4	GO:0048525	negative regulation of viral process	11/252	22/7889	1.47129e-11	3.77828e-09	3.1145e-09	LOC488947/EIF2AK2/IFNB1/OASL/RSAD2/OAS1/RNASEL/TRIM25/TRIM14/LOC477518/TNF	11
4	GO:0034097	response to cytokine	33/252	291/7889	1.44657e-10	3.37708e-08	2.78378e-08	LOC488947/EIF2AK2/PARP9/IFNB1/GCH1/SAMHD1/OASL/EDN1/OAS1/NR1D1/CXCL10/TRIM25/CD274/XIAP/TRIM56/CASP8/OTUD4/TRAF2/B3GNT2/IRF5/SRC/RAB20/RELB/CD40/TREX1/CCL8/TNF/TIMP4/OSM/IFNAR2/IL15/VRK2/CIITA	33
4	GO:0050792	regulation of viral process	13/252	44/7889	5.69133e-10	1.21794e-07	1.00397e-07	LOC488947/EIF2AK2/IFNB1/OASL/RSAD2/OAS1/RNASEL/TRIM25/TRIM14/FMR1/LOC477518/TNF/NECTIN2	13
4	GO:1903900	regulation of viral life cycle	12/252	37/7889	7.92333e-10	1.56516e-07	1.29019e-07	LOC488947/EIF2AK2/IFNB1/OASL/RSAD2/OAS1/RNASEL/TRIM25/FMR1/LOC477518/TNF/NECTIN2	12
4	GO:0001817	regulation of cytokine production	29/252	248/7889	1.00897e-09	1.82387e-07	1.50344e-07	IFIH1/EIF2AK2/IFNB1/DHX58/RSAD2/PELI1/OAS1/PANX1/DDIT3/P2RX7/CD274/MCOLN2/TLR5/CASP8/TRAF2/IRF5/ATF4/NOD1/CD40/TREX1/TNF/OSM/CEBPG/TNFRSF14/IL15/TNFRSF1B/TMEM106A/ABCD1/TRPM4	29
4	GO:0001816	cytokine production	29/252	249/7889	1.11007e-09	1.82387e-07	1.50344e-07	IFIH1/EIF2AK2/IFNB1/DHX58/RSAD2/PELI1/OAS1/PANX1/DDIT3/P2RX7/CD274/MCOLN2/TLR5/CASP8/TRAF2/IRF5/ATF4/NOD1/CD40/TREX1/TNF/OSM/CEBPG/TNFRSF14/IL15/TNFRSF1B/TMEM106A/ABCD1/TRPM4	29
4	GO:0045071	negative regulation of viral genome replication	9/252	18/7889	1.13637e-09	1.82387e-07	1.50344e-07	LOC488947/EIF2AK2/IFNB1/OASL/RSAD2/OAS1/RNASEL/LOC477518/TNF	9
4	GO:0001819	positive regulation of cytokine production	24/252	177/7889	1.55892e-09	2.35489e-07	1.94117e-07	IFIH1/EIF2AK2/DHX58/RSAD2/PELI1/OAS1/PANX1/DDIT3/P2RX7/CD274/MCOLN2/TLR5/CASP8/TRAF2/IRF5/ATF4/NOD1/CD40/TNF/OSM/CEBPG/TNFRSF14/IL15/TMEM106A	24
4	GO:0050776	regulation of immune response	29/252	268/7889	6.19098e-09	8.83246e-07	7.28074e-07	PARP9/IFNB1/IFI35/DHX58/SAMHD1/OASL/RSAD2/PELI1/OAS1/NR1D1/P2RX7/CD274/TRAFD1/TRIM56/TLR5/PRKCE/OTUD4/TRAF2/NOD1/PLCL2/CD40/NINJ1/TREX1/TNF/CBLB/NECTIN2/IL15/TNFRSF1B/TRPM4	29
4	GO:0019079	viral genome replication	11/252	42/7889	5.06031e-08	6.83941e-06	5.63783e-06	LOC488947/EIF2AK2/IFNB1/OASL/RSAD2/OAS1/RNASEL/FMR1/LOC477518/CCL8/TNF	11
4	GO:0002221	pattern recognition receptor signaling pathway	13/252	62/7889	5.44966e-08	6.99736e-06	5.76803e-06	IFI35/DHX58/OASL/RSAD2/PELI1/OAS1/NR1D1/TLR5/PRKCE/OTUD4/NOD1/CD40/NINJ1	13
4	GO:0045069	regulation of viral genome replication	9/252	26/7889	5.83346e-08	7.13348e-06	5.88024e-06	LOC488947/EIF2AK2/IFNB1/OASL/RSAD2/OAS1/RNASEL/LOC477518/TNF	9
4	GO:0019221	cytokine-mediated signaling pathway	20/252	160/7889	1.52313e-07	1.77791e-05	1.46556e-05	PARP9/IFNB1/SAMHD1/OASL/EDN1/OAS1/CXCL10/XIAP/TRIM56/OTUD4/TRAF2/IRF5/SRC/TREX1/CCL8/TNF/OSM/IFNAR2/IL15/VRK2	20
4	GO:0043123	positive regulation of I-kappaB kinase/NF-kappaB signaling	12/252	58/7889	2.09828e-07	2.34278e-05	1.93119e-05	TRIM22/PELI1/TRIM25/TAB3/CASP8/PRKCE/TRAF2/RIPK2/NOD1/CD40/TNF/TMEM106A	12
4	GO:0071345	cellular response to cytokine stimulus	26/252	267/7889	3.34367e-07	3.57772e-05	2.94917e-05	LOC488947/PARP9/IFNB1/SAMHD1/OASL/EDN1/OAS1/NR1D1/CXCL10/TRIM25/XIAP/TRIM56/OTUD4/TRAF2/B3GNT2/IRF5/SRC/RAB20/CD40/TREX1/CCL8/TNF/OSM/IFNAR2/IL15/VRK2	26
4	GO:0002682	regulation of immune system process	36/252	459/7889	4.01846e-07	4.12777e-05	3.40258e-05	PARP9/IFNB1/IFI35/DHX58/SAMHD1/OASL/RSAD2/PELI1/OAS1/NR1D1/CXCL10/P2RX7/CD274/PAG1/STK10/TRAFD1/TRIM56/TLR5/CASP8/PRKCE/OTUD4/TRAF2/SWAP70/NOD1/INHBA/PLCL2/CD40/NINJ1/TREX1/TNF/CBLB/NECTIN2/TNFRSF14/IL15/TNFRSF1B/TRPM4	36
4	GO:0030162	regulation of proteolysis	23/252	220/7889	4.72933e-07	4.67112e-05	3.85048e-05	PSMF1/USP25/TLK2/XIAP/CASP8/OTUD4/PMAIP1/TRIB1/SRC/SERPINB8/LRRK2/NOD1/CRYAB/PSME1/PSMB9/TNF/PSME2/TIMP4/FZR1/AQP11/PIDD1/TNFRSF1B/DVL1	23
4	GO:0019058	viral life cycle	13/252	75/7889	5.73254e-07	5.07627e-05	4.18445e-05	LOC488947/EIF2AK2/IFNB1/OASL/RSAD2/OAS1/RNASEL/TRIM25/FMR1/LOC477518/CCL8/TNF/NECTIN2	13
4	GO:0007249	I-kappaB kinase/NF-kappaB signaling	15/252	100/7889	5.42357e-07	5.07627e-05	4.18445e-05	TRIM22/EDN1/PELI1/NR1D1/TRIM25/TAB3/CASP8/PRKCE/TRAF2/RIPK2/NOD1/RELB/CD40/TNF/TMEM106A	15
4	GO:1902533	positive regulation of intracellular signal transduction	29/252	329/7889	5.64611e-07	5.07627e-05	4.18445e-05	EIF2AK2/IFI35/DHX58/OASL/TRIM22/EDN1/PELI1/DDIT3/TRIM25/P2RX7/TAB3/XIAP/PDGFRB/CASP8/PRKCE/TRAF2/RIPK2/GADD45B/NCF1/PMAIP1/SRC/LRRK2/NOD1/CD40/CCL8/DVL3/TNF/OSM/TMEM106A	29
4	GO:0002831	regulation of response to biotic stimulus	15/252	101/7889	6.19001e-07	5.16961e-05	4.26139e-05	LOC488947/DTX3L/PARP9/IFI35/DHX58/SAMHD1/OASL/OAS1/CD274/TRAFD1/TRIM56/NOD1/TREX1/NECTIN2/IL15	15
4	GO:0009894	regulation of catabolic process	28/252	312/7889	6.24057e-07	5.16961e-05	4.26139e-05	DTX3L/PSMF1/TRIM22/USP25/TLK2/SESN2/P2RX7/FMR1/TENT5A/PRKCE/TRAF2/PLEKHN1/TRIB1/LRRK2/NOD1/TREX1/PSME1/DRAM2/TNF/PSME2/TIMP4/CBLB/FZR1/AQP11/TNFRSF1B/ABCD1/USP36/DVL1	28
4	GO:0031329	regulation of cellular catabolic process	25/252	265/7889	1.03522e-06	8.30767e-05	6.84814e-05	DTX3L/PSMF1/TRIM22/USP25/TLK2/SESN2/P2RX7/FMR1/TENT5A/TRAF2/PLEKHN1/TRIB1/LRRK2/NOD1/PSME1/DRAM2/TNF/PSME2/TIMP4/FZR1/AQP11/TNFRSF1B/ABCD1/USP36/DVL1	25
4	GO:0002224	toll-like receptor signaling pathway	10/252	45/7889	1.10173e-06	8.57347e-05	7.06725e-05	IFI35/RSAD2/PELI1/OAS1/NR1D1/TLR5/PRKCE/OTUD4/CD40/NINJ1	10
4	GO:0001959	regulation of cytokine-mediated signaling pathway	10/252	46/7889	1.36866e-06	0.000103374	8.52126e-05	PARP9/SAMHD1/EDN1/OAS1/XIAP/TRIM56/OTUD4/TRAF2/TREX1/VRK2	10
4	GO:0001775	cell activation	28/252	328/7889	1.7074e-06	0.000121795	0.000100397	HSH2D/IFNB1/IFI35/BATF2/RSAD2/IFNA7/PELI1/NR1D1/CXCL10/P2RX7/CD274/PAG1/LMO4/PRKCE/SWAP70/SLAMF9/PLCL2/CD40/TREX1/TNF/CBLB/NECTIN2/CEBPG/NFKB2/TNFRSF14/IL15/TNFRSF1B/TMEM106A	28
4	GO:0071357	cellular response to type I interferon	7/252	20/7889	1.69572e-06	0.000121795	0.000100397	LOC488947/IFNB1/SAMHD1/OAS1/TRIM56/TREX1/IFNAR2	7
4	GO:0080134	regulation of response to stress	33/252	429/7889	1.99199e-06	0.000138255	0.000113966	LOC488947/EIF2AK2/DTX3L/PARP9/IFI35/GCH1/DHX58/SAMHD1/USP25/OAS1/NR1D1/SESN2/FMR1/XIAP/TRAFD1/TRIM56/PRKCE/TRAF2/NCF1/PMAIP1/ATF4/LRRK2/NOD1/NINJ1/TREX1/TNF/OSM/NECTIN2/CEBPG/AQP11/IL15/TNFRSF1B/ABCD1	33
4	GO:0060759	regulation of response to cytokine stimulus	10/252	48/7889	2.07578e-06	0.000140279	0.000115634	PARP9/SAMHD1/EDN1/OAS1/XIAP/TRIM56/OTUD4/TRAF2/TREX1/VRK2	10
4	GO:0010628	positive regulation of gene expression	30/252	371/7889	2.19982e-06	0.00014485	0.000119402	IFIH1/EIF2AK2/DHX58/RSAD2/PELI1/OAS1/PANX1/DDIT3/P2RX7/CD274/FMR1/TENT5A/MCOLN2/SERTAD1/TLR5/CASP8/TRAF2/IRF5/ATF4/SRC/NOD1/INHBA/CD40/TNF/OSM/CEBPG/TNFRSF14/IL15/TMEM106A/SMAD1	30
4	GO:0043122	regulation of I-kappaB kinase/NF-kappaB signaling	13/252	85/7889	2.51615e-06	0.000161537	0.000133157	TRIM22/PELI1/NR1D1/TRIM25/TAB3/CASP8/PRKCE/TRAF2/RIPK2/NOD1/CD40/TNF/TMEM106A	13
4	GO:0016032	viral process	14/252	99/7889	2.69951e-06	0.000169082	0.000139377	LOC488947/EIF2AK2/IFNB1/OASL/RSAD2/OAS1/RNASEL/TRIM25/TRIM14/FMR1/LOC477518/CCL8/TNF/NECTIN2	14
4	GO:0043068	positive regulation of programmed cell death	18/252	160/7889	3.07958e-06	0.000188294	0.000155214	IFNB1/DDIT3/P2RX7/CD274/TRIM35/BAK1/TRAF2/RIPK2/IRF5/PMAIP1/PLEKHN1/ATF4/LRRK2/INHBA/CD40/TNF/MFN2/BNIP3	18
4	GO:0051336	regulation of hydrolase activity	25/252	283/7889	3.45279e-06	0.000206102	0.000169893	OASL/OAS1/RASAL2/XIAP/LOC477518/PDGFRB/PPP1R15A/CASP8/SRGAP2/PMAIP1/SRC/SERPINB8/LRRK2/NOD1/PPP1R15B/CRYAB/PSME1/CCL8/DVL3/PSMB9/TNF/PSME2/TIMP4/CBLB/PIDD1	25
4	GO:0034340	response to type I interferon	7/252	22/7889	3.53133e-06	0.000206102	0.000169893	LOC488947/IFNB1/SAMHD1/OAS1/TRIM56/TREX1/IFNAR2	7
4	GO:0002764	immune response-regulating signaling pathway	16/252	131/7889	3.77566e-06	0.00021078	0.000173749	IFI35/DHX58/OASL/RSAD2/PELI1/OAS1/NR1D1/TLR5/PRKCE/OTUD4/NOD1/PLCL2/CD40/NINJ1/CBLB/NECTIN2	16
4	GO:0051240	positive regulation of multicellular organismal process	34/252	462/7889	3.70252e-06	0.00021078	0.000173749	IFIH1/EIF2AK2/GCH1/DHX58/RSAD2/EDN1/PELI1/OAS1/PANX1/DDIT3/P2RX7/CD274/TENT5A/MCOLN2/TLR5/CASP8/PRKCE/TRAF2/IRF5/ATF4/NOD1/INHBA/CD40/NINJ1/TNF/OSM/MFN2/CBLB/CEBPG/TNFRSF14/IL15/TNFRSF1B/TMEM106A/SMAD1	34
4	GO:0002460	adaptive immune response based on somatic recombination of immune receptors built from immunoglobulin superfamily domains	13/252	91/7889	5.50454e-06	0.000300759	0.00024792	IFNB1/RSAD2/P2RX7/CD274/TRAF2/SWAP70/CD40/TREX1/TNF/NECTIN2/NFKB2/TNFRSF1B/TRPM4	13
4	GO:0010942	positive regulation of cell death	18/252	169/7889	6.73199e-06	0.000360162	0.000296887	IFNB1/DDIT3/P2RX7/CD274/TRIM35/BAK1/TRAF2/RIPK2/IRF5/PMAIP1/PLEKHN1/ATF4/LRRK2/INHBA/CD40/TNF/MFN2/BNIP3	18
4	GO:0051900	regulation of mitochondrial depolarization	5/252	10/7889	7.06543e-06	0.000370286	0.000305232	HSH2D/P2RX7/SRC/LRRK2/ABCD1	5
4	GO:0045321	leukocyte activation	25/252	295/7889	7.23973e-06	0.000371833	0.000306507	HSH2D/IFNB1/IFI35/BATF2/RSAD2/IFNA7/PELI1/NR1D1/P2RX7/CD274/PAG1/PRKCE/SWAP70/SLAMF9/PLCL2/CD40/TREX1/TNF/CBLB/NECTIN2/CEBPG/TNFRSF14/IL15/TNFRSF1B/TMEM106A	25
4	GO:0032270	positive regulation of cellular protein metabolic process	33/252	456/7889	7.47754e-06	0.000376516	0.000310368	IFNB1/EDN1/PELI1/BIRC3/P2RX7/FMR1/XIAP/PDGFRB/PPP1R15A/CASP8/TRAF2/NCF1/PMAIP1/TRIB1/SRC/MOB3B/LRRK2/NOD1/INHBA/CD40/PPP1R15B/PSME1/DVL3/TNF/PSME2/OSM/CBLB/FZR1/TNFRSF14/IL15/PIDD1/TNFRSF1B/DVL1	33
4	GO:0062208	positive regulation of pattern recognition receptor signaling pathway	6/252	17/7889	9.21347e-06	0.000455004	0.000375067	IFI35/DHX58/OASL/RSAD2/PELI1/NINJ1	6
4	GO:0043065	positive regulation of apoptotic process	17/252	158/7889	1.06568e-05	0.000513611	0.000423377	IFNB1/DDIT3/P2RX7/CD274/TRIM35/BAK1/TRAF2/RIPK2/IRF5/PMAIP1/PLEKHN1/ATF4/INHBA/CD40/TNF/MFN2/BNIP3	17
4	GO:0062207	regulation of pattern recognition receptor signaling pathway	8/252	35/7889	1.08002e-05	0.000513611	0.000423377	IFI35/DHX58/OASL/RSAD2/PELI1/NR1D1/OTUD4/NINJ1	8
4	GO:0002822	regulation of adaptive immune response based on somatic recombination of immune receptors built from immunoglobulin superfamily domains	10/252	58/7889	1.24982e-05	0.000578544	0.000476903	IFNB1/RSAD2/P2RX7/CD274/TRAF2/CD40/TNF/NECTIN2/TNFRSF1B/TRPM4	10
4	GO:0051882	mitochondrial depolarization	5/252	11/7889	1.26162e-05	0.000578544	0.000476903	HSH2D/P2RX7/SRC/LRRK2/ABCD1	5
4	GO:0034142	toll-like receptor 4 signaling pathway	6/252	18/7889	1.34525e-05	0.00060607	0.000499593	IFI35/PELI1/OAS1/NR1D1/PRKCE/NINJ1	6
4	GO:0002440	production of molecular mediator of immune response	11/252	72/7889	1.52846e-05	0.000676739	0.000557847	IFNB1/SAMHD1/RSAD2/TRAF2/SWAP70/CD40/TREX1/TNF/TNFRSF14/TNFRSF1B/TRPM4	11
4	GO:0030163	protein catabolic process	30/252	409/7889	1.55507e-05	0.000676851	0.000557939	USP18/DTX3L/PSMF1/USP25/UBE2L6/PELI1/TLK2/NR1D1/DDIT3/TRIM25/P2RX7/CASP8/TRAF2/PMAIP1/KLHL42/TRIB1/LRRK2/MYLIP/PSME1/PSMB9/TNF/PSME2/TIMP4/CBLB/FZR1/AQP11/TNFRSF1B/CTSB/USP36/DVL1	30
4	GO:0031347	regulation of defense response	18/252	181/7889	1.75012e-05	0.00074905	0.000617453	LOC488947/DTX3L/PARP9/IFI35/DHX58/SAMHD1/OAS1/NR1D1/TRAFD1/TRIM56/NOD1/NINJ1/TREX1/TNF/OSM/NECTIN2/IL15/TNFRSF1B	18
4	GO:0060337	type I interferon signaling pathway	6/252	19/7889	1.91384e-05	0.000805697	0.000664149	IFNB1/SAMHD1/OAS1/TRIM56/TREX1/IFNAR2	6
4	GO:0044093	positive regulation of molecular function	33/252	478/7889	2.00017e-05	0.000828457	0.00068291	EIF2AK2/DTX3L/GCH1/TRIM22/EDN1/DDIT3/TRIM25/P2RX7/TRIM14/FMR1/LMO4/PDGFRB/PPP1R15A/CASP8/TRAF2/SRGAP2/NCF1/PMAIP1/SRC/LRRK2/NOD1/PLCL2/CD40/DUSP12/PPP1R15B/PSME1/CCL8/DVL3/TNF/PSME2/H1-0/RFC2/PIDD1	33
4	GO:0032269	negative regulation of cellular protein metabolic process	24/252	295/7889	2.20496e-05	0.00088474	0.000729305	EIF2AK2/DTX3L/PSMF1/PKIG/EDN1/USP25/TLK2/SESN2/FMR1/XIAP/PPP1R15A/PRKCE/SWAP70/GADD45B/PLEKHN1/SRC/SERPINB8/LRRK2/PPP1R15B/CRYAB/TNF/TIMP4/AQP11/DVL1	24
4	GO:0051247	positive regulation of protein metabolic process	33/252	480/7889	2.17887e-05	0.00088474	0.000729305	IFNB1/EDN1/PELI1/BIRC3/P2RX7/FMR1/XIAP/PDGFRB/PPP1R15A/CASP8/TRAF2/NCF1/PMAIP1/TRIB1/SRC/MOB3B/LRRK2/NOD1/INHBA/CD40/PPP1R15B/PSME1/DVL3/TNF/PSME2/OSM/CBLB/FZR1/TNFRSF14/IL15/PIDD1/TNFRSF1B/DVL1	33
4	GO:0002456	T cell mediated immunity	8/252	39/7889	2.5272e-05	0.00099844	0.00082303	IFNB1/RSAD2/P2RX7/TRAF2/TREX1/NECTIN2/TNFRSF1B/TRPM4	8
4	GO:0070265	necrotic cell death	6/252	20/7889	2.66139e-05	0.00103552	0.000853597	PELI1/BIRC3/CASP8/TRAF2/NINJ1/TNF	6
4	GO:0002449	lymphocyte mediated immunity	12/252	91/7889	2.90922e-05	0.00111506	0.000919159	IFNB1/RSAD2/P2RX7/TRAF2/SWAP70/CD40/TREX1/TNF/NECTIN2/CEBPG/TNFRSF1B/TRPM4	12
4	GO:0052548	regulation of endopeptidase activity	13/252	106/7889	2.98216e-05	0.00112621	0.000928349	XIAP/CASP8/PMAIP1/SRC/SERPINB8/NOD1/CRYAB/PSME1/PSMB9/TNF/PSME2/TIMP4/PIDD1	13
4	GO:0002819	regulation of adaptive immune response	10/252	64/7889	3.06525e-05	0.00114081	0.000940384	IFNB1/RSAD2/P2RX7/CD274/TRAF2/CD40/TNF/NECTIN2/TNFRSF1B/TRPM4	10
4	GO:0043410	positive regulation of MAPK cascade	17/252	172/7889	3.25879e-05	0.00119551	0.000985479	EIF2AK2/EDN1/P2RX7/XIAP/PDGFRB/PRKCE/TRAF2/GADD45B/NCF1/SRC/LRRK2/NOD1/CCL8/DVL3/TNF/OSM/TMEM106A	17
4	GO:0034121	regulation of toll-like receptor signaling pathway	6/252	21/7889	3.62696e-05	0.00131183	0.00108137	IFI35/RSAD2/PELI1/NR1D1/OTUD4/NINJ1	6
4	GO:0052547	regulation of peptidase activity	13/252	109/7889	4.02366e-05	0.00143511	0.00118298	XIAP/CASP8/PMAIP1/SRC/SERPINB8/NOD1/CRYAB/PSME1/PSMB9/TNF/PSME2/TIMP4/PIDD1	13
4	GO:0002709	regulation of T cell mediated immunity	7/252	31/7889	4.25542e-05	0.00149698	0.00123398	IFNB1/RSAD2/P2RX7/TRAF2/NECTIN2/TNFRSF1B/TRPM4	7
4	GO:0002250	adaptive immune response	14/252	127/7889	4.9531e-05	0.00171886	0.00141688	IFNB1/RSAD2/P2RX7/CD274/TRAF2/RIPK2/SWAP70/CD40/TREX1/TNF/NECTIN2/NFKB2/TNFRSF1B/TRPM4	14
4	GO:0019220	regulation of phosphate metabolic process	31/252	457/7889	5.11165e-05	0.0017272	0.00142376	IFNB1/PKIG/EDN1/SESN2/P2RX7/FMR1/LMO4/PDGFRB/PPP1R15A/PRKCE/TRAF2/AK4/SWAP70/GADD45B/NCF1/TRIB1/SRC/MOB3B/LRRK2/INHBA/PLCL2/CD40/DUSP12/TREX1/PPP1R15B/DVL3/TNF/OSM/TNFRSF14/IL15/DVL1	31
4	GO:0051174	regulation of phosphorus metabolic process	31/252	457/7889	5.11165e-05	0.0017272	0.00142376	IFNB1/PKIG/EDN1/SESN2/P2RX7/FMR1/LMO4/PDGFRB/PPP1R15A/PRKCE/TRAF2/AK4/SWAP70/GADD45B/NCF1/TRIB1/SRC/MOB3B/LRRK2/INHBA/PLCL2/CD40/DUSP12/TREX1/PPP1R15B/DVL3/TNF/OSM/TNFRSF14/IL15/DVL1	31
4	GO:0045861	negative regulation of proteolysis	11/252	82/7889	5.34013e-05	0.00178097	0.00146808	PSMF1/USP25/TLK2/XIAP/SRC/SERPINB8/LRRK2/CRYAB/TNF/TIMP4/AQP11	11
4	GO:0051248	negative regulation of protein metabolic process	24/252	312/7889	5.48359e-05	0.00180537	0.00148819	EIF2AK2/DTX3L/PSMF1/PKIG/EDN1/USP25/TLK2/SESN2/FMR1/XIAP/PPP1R15A/PRKCE/SWAP70/GADD45B/PLEKHN1/SRC/SERPINB8/LRRK2/PPP1R15B/CRYAB/TNF/TIMP4/AQP11/DVL1	24
4	GO:0002683	negative regulation of immune system process	14/252	129/7889	5.8931e-05	0.00191563	0.00157908	IFNB1/DHX58/SAMHD1/PELI1/OAS1/NR1D1/CD274/PAG1/TRAFD1/PLCL2/TREX1/TNF/CBLB/TNFRSF14	14
4	GO:0000302	response to reactive oxygen species	9/252	57/7889	7.05842e-05	0.00226575	0.00186769	GCH1/EDN1/SESN2/NCF1/SRC/LRRK2/TREX1/PPP1R15B/CRYAB	9
4	GO:0042176	regulation of protein catabolic process	14/252	133/7889	8.25015e-05	0.0026156	0.00215608	PSMF1/USP25/TLK2/TRIB1/LRRK2/PSME1/TNF/PSME2/TIMP4/CBLB/FZR1/AQP11/TNFRSF1B/DVL1	14
4	GO:0031401	positive regulation of protein modification process	24/252	321/7889	8.6043e-05	0.00269461	0.00222121	IFNB1/EDN1/PELI1/BIRC3/P2RX7/FMR1/XIAP/PDGFRB/PPP1R15A/TRAF2/NCF1/SRC/MOB3B/LRRK2/INHBA/CD40/PPP1R15B/DVL3/TNF/OSM/CBLB/TNFRSF14/IL15/DVL1	24
4	GO:0042325	regulation of phosphorylation	28/252	409/7889	0.000103337	0.00308684	0.00254453	IFNB1/PKIG/EDN1/SESN2/P2RX7/FMR1/LMO4/PDGFRB/PRKCE/TRAF2/GADD45B/NCF1/TRIB1/SRC/MOB3B/LRRK2/INHBA/PLCL2/CD40/DUSP12/TREX1/PPP1R15B/DVL3/TNF/OSM/TNFRSF14/IL15/DVL1	28
4	GO:0002369	T cell cytokine production	5/252	16/7889	0.000104578	0.00308684	0.00254453	IFNB1/RSAD2/TRAF2/TNFRSF1B/TRPM4	5
4	GO:0002724	regulation of T cell cytokine production	5/252	16/7889	0.000104578	0.00308684	0.00254453	IFNB1/RSAD2/TRAF2/TNFRSF1B/TRPM4	5
4	GO:0003254	regulation of membrane depolarization	5/252	16/7889	0.000104578	0.00308684	0.00254453	HSH2D/P2RX7/SRC/LRRK2/ABCD1	5
4	GO:0097300	programmed necrotic cell death	5/252	16/7889	0.000104578	0.00308684	0.00254453	PELI1/BIRC3/CASP8/TRAF2/TNF	5
4	GO:0061136	regulation of proteasomal protein catabolic process	10/252	75/7889	0.000123208	0.00347691	0.00286607	PSMF1/USP25/TLK2/TRIB1/LRRK2/PSME1/PSME2/FZR1/AQP11/DVL1	10
4	GO:0002252	immune effector process	17/252	191/7889	0.000122182	0.00347691	0.00286607	IFNB1/IFI35/DHX58/RSAD2/P2RX7/PRKCE/TRAF2/SWAP70/PLCL2/CD40/TREX1/TNF/NECTIN2/CEBPG/TNFRSF14/TNFRSF1B/TRPM4	17
4	GO:0002706	regulation of lymphocyte mediated immunity	9/252	61/7889	0.000121716	0.00347691	0.00286607	IFNB1/RSAD2/P2RX7/TRAF2/CD40/TNF/NECTIN2/TNFRSF1B/TRPM4	9
4	GO:0045088	regulation of innate immune response	9/252	61/7889	0.000121716	0.00347691	0.00286607	PARP9/IFI35/DHX58/SAMHD1/OAS1/TRAFD1/TRIM56/TREX1/NECTIN2	9
4	GO:0043067	regulation of programmed cell death	30/252	458/7889	0.000128542	0.003588	0.00295764	IFIH1/EIF2AK2/HSH2D/IFNB1/PELI1/DDIT3/CXCL10/BIRC3/P2RX7/CD274/XIAP/TRIM35/BAK1/CASP8/TRAF2/RIPK2/IRF5/PMAIP1/PLEKHN1/ATF4/SRC/LRRK2/NOD1/INHBA/CD40/CRYAB/TNF/MFN2/BNIP3/USP36	30
4	GO:0045862	positive regulation of proteolysis	13/252	122/7889	0.000130674	0.00360828	0.00297436	CASP8/PMAIP1/TRIB1/SRC/LRRK2/NOD1/PSME1/TNF/PSME2/FZR1/PIDD1/TNFRSF1B/DVL1	13
4	GO:0031330	negative regulation of cellular catabolic process	10/252	76/7889	0.000137956	0.003632	0.00299391	PSMF1/USP25/TLK2/FMR1/TENT5A/TRAF2/LRRK2/TIMP4/AQP11/USP36	10
4	GO:0002684	positive regulation of immune system process	22/252	290/7889	0.000138654	0.003632	0.00299391	PARP9/IFI35/DHX58/RSAD2/PELI1/CXCL10/P2RX7/CD274/TRIM56/CASP8/TRAF2/SWAP70/NOD1/PLCL2/CD40/NINJ1/TREX1/TNF/CBLB/NECTIN2/TNFRSF14/IL15	22
4	GO:0010562	positive regulation of phosphorus metabolic process	22/252	290/7889	0.000138654	0.003632	0.00299391	IFNB1/EDN1/P2RX7/FMR1/LMO4/PDGFRB/PPP1R15A/TRAF2/NCF1/SRC/MOB3B/LRRK2/INHBA/CD40/DUSP12/PPP1R15B/DVL3/TNF/OSM/TNFRSF14/IL15/DVL1	22
4	GO:0045937	positive regulation of phosphate metabolic process	22/252	290/7889	0.000138654	0.003632	0.00299391	IFNB1/EDN1/P2RX7/FMR1/LMO4/PDGFRB/PPP1R15A/TRAF2/NCF1/SRC/MOB3B/LRRK2/INHBA/CD40/DUSP12/PPP1R15B/DVL3/TNF/OSM/TNFRSF14/IL15/DVL1	22
4	GO:0002367	cytokine production involved in immune response	7/252	37/7889	0.000141433	0.003632	0.00299391	IFNB1/RSAD2/TRAF2/TNF/TNFRSF14/TNFRSF1B/TRPM4	7
4	GO:0002718	regulation of cytokine production involved in immune response	7/252	37/7889	0.000141433	0.003632	0.00299391	IFNB1/RSAD2/TRAF2/TNF/TNFRSF14/TNFRSF1B/TRPM4	7
4	GO:0002274	myeloid leukocyte activation	9/252	62/7889	0.000138477	0.003632	0.00299391	IFI35/BATF2/NR1D1/PRKCE/TREX1/TNF/NECTIN2/IL15/TMEM106A	9
4	GO:1901698	response to nitrogen compound	23/252	313/7889	0.000157276	0.00395966	0.00326401	LOC488947/IFNB1/EDN1/USP25/PELI1/NCOA5/SESN2/PANX1/AGRN/TRIM25/CRY2/P2RX7/PRKCE/TRAF2/IRF5/PMAIP1/ATF4/SRC/LRRK2/NOD1/TREX1/TNF/AQP11	23
4	GO:0002700	regulation of production of molecular mediator of immune response	9/252	63/7889	0.000157123	0.00395966	0.00326401	IFNB1/RSAD2/TRAF2/CD40/TREX1/TNF/TNFRSF14/TNFRSF1B/TRPM4	9
4	GO:0042116	macrophage activation	6/252	27/7889	0.000168384	0.00419816	0.00346061	IFI35/NR1D1/PRKCE/TREX1/TNF/TMEM106A	6
4	GO:0001960	negative regulation of cytokine-mediated signaling pathway	5/252	18/7889	0.000194644	0.00471552	0.00388707	SAMHD1/OAS1/XIAP/OTUD4/TREX1	5
4	GO:0032731	positive regulation of interleukin-1 beta production	5/252	18/7889	0.000194644	0.00471552	0.00388707	PANX1/P2RX7/CASP8/TNF/TMEM106A	5
4	GO:0060761	negative regulation of response to cytokine stimulus	5/252	18/7889	0.000194644	0.00471552	0.00388707	SAMHD1/OAS1/XIAP/OTUD4/TREX1	5
4	GO:0043408	regulation of MAPK cascade	19/252	238/7889	0.000207781	0.00498674	0.00411064	EIF2AK2/EDN1/P2RX7/XIAP/PDGFRB/PRKCE/TRAF2/GADD45B/NCF1/SRC/LRRK2/NOD1/CCL8/DVL3/TNF/OSM/PAK4/VRK2/TMEM106A	19
4	GO:0032101	regulation of response to external stimulus	22/252	299/7889	0.000215171	0.00506936	0.00417875	LOC488947/DTX3L/PARP9/IFI35/DHX58/SAMHD1/OASL/OAS1/NR1D1/CXCL10/TRAFD1/TRIM56/SWAP70/NOD1/NINJ1/TREX1/TNF/OSM/NECTIN2/IL15/TNFRSF1B/DVL1	22
4	GO:0010941	regulation of cell death	31/252	494/7889	0.000214478	0.00506936	0.00417875	IFIH1/EIF2AK2/HSH2D/IFNB1/PELI1/DDIT3/CXCL10/BIRC3/P2RX7/CD274/XIAP/TRIM35/BAK1/CASP8/TRAF2/RIPK2/IRF5/PMAIP1/PLEKHN1/ATF4/SRC/LRRK2/NOD1/INHBA/CD40/CRYAB/TNF/MFN2/TNFRSF1B/BNIP3/USP36	31
4	GO:0042981	regulation of apoptotic process	29/252	450/7889	0.00022169	0.00517545	0.0042662	IFIH1/EIF2AK2/HSH2D/IFNB1/DDIT3/CXCL10/BIRC3/P2RX7/CD274/XIAP/TRIM35/BAK1/CASP8/TRAF2/RIPK2/IRF5/PMAIP1/PLEKHN1/ATF4/SRC/LRRK2/NOD1/INHBA/CD40/CRYAB/TNF/MFN2/BNIP3/USP36	29
4	GO:0043085	positive regulation of catalytic activity	24/252	342/7889	0.000227858	0.00527152	0.0043454	DTX3L/GCH1/EDN1/P2RX7/LMO4/PDGFRB/PPP1R15A/CASP8/TRAF2/SRGAP2/NCF1/PMAIP1/SRC/LRRK2/NOD1/DUSP12/PPP1R15B/PSME1/CCL8/DVL3/TNF/PSME2/RFC2/PIDD1	24
4	GO:0051603	proteolysis involved in cellular protein catabolic process	24/252	343/7889	0.000238071	0.00541032	0.00445981	USP18/DTX3L/PSMF1/USP25/UBE2L6/PELI1/TLK2/NR1D1/DDIT3/TRIM25/CASP8/PMAIP1/KLHL42/TRIB1/LRRK2/MYLIP/PSME1/PSMB9/PSME2/FZR1/AQP11/CTSB/USP36/DVL1	24
4	GO:0002824	positive regulation of adaptive immune response based on somatic recombination of immune receptors built from immunoglobulin superfamily domains	7/252	40/7889	0.000236006	0.00541032	0.00445981	RSAD2/P2RX7/CD274/TRAF2/CD40/TNF/NECTIN2	7
4	GO:0042327	positive regulation of phosphorylation	20/252	261/7889	0.000245312	0.00552598	0.00455515	IFNB1/EDN1/P2RX7/FMR1/LMO4/PDGFRB/TRAF2/NCF1/SRC/MOB3B/LRRK2/INHBA/CD40/DUSP12/DVL3/TNF/OSM/TNFRSF14/IL15/DVL1	20
4	GO:0032732	positive regulation of interleukin-1 production	5/252	19/7889	0.000257324	0.00564793	0.00465568	PANX1/P2RX7/CASP8/TNF/TMEM106A	5
4	GO:0120163	negative regulation of cold-induced thermogenesis	5/252	19/7889	0.000257324	0.00564793	0.00465568	NR1D1/DDIT3/ATF4/PLCL2/IL15	5
4	GO:0098586	cellular response to virus	6/252	29/7889	0.000256101	0.00564793	0.00465568	IFNB1/DHX58/OASL/OAS1/CXCL10/FMR1	6
4	GO:1903050	regulation of proteolysis involved in cellular protein catabolic process	10/252	82/7889	0.000261378	0.0056883	0.00468896	PSMF1/USP25/TLK2/TRIB1/LRRK2/PSME1/PSME2/FZR1/AQP11/DVL1	10
4	GO:0009895	negative regulation of catabolic process	11/252	98/7889	0.000272292	0.00582705	0.00480332	PSMF1/USP25/TLK2/FMR1/TENT5A/TRAF2/LRRK2/TNF/TIMP4/AQP11/USP36	11
4	GO:0000165	MAPK cascade	20/252	263/7889	0.000271434	0.00582705	0.00480332	EIF2AK2/EDN1/P2RX7/XIAP/PDGFRB/PRKCE/TRAF2/GADD45B/NCF1/SRC/LRRK2/NOD1/CCL8/DVL3/TNF/OSM/PAK4/VRK2/TMEM106A/SMAD1	20
4	GO:0009896	positive regulation of catabolic process	15/252	167/7889	0.000277303	0.00586704	0.00483629	DTX3L/TRIM22/SESN2/P2RX7/PRKCE/PLEKHN1/TRIB1/LRRK2/NOD1/TNF/CBLB/FZR1/TNFRSF1B/ABCD1/DVL1	15
4	GO:0034123	positive regulation of toll-like receptor signaling pathway	4/252	11/7889	0.000281015	0.00586704	0.00483629	IFI35/RSAD2/PELI1/NINJ1	4
4	GO:0070266	necroptotic process	4/252	11/7889	0.000281015	0.00586704	0.00483629	PELI1/BIRC3/CASP8/TNF	4
4	GO:0002443	leukocyte mediated immunity	12/252	115/7889	0.000288375	0.00597216	0.00492295	IFNB1/RSAD2/P2RX7/TRAF2/SWAP70/CD40/TREX1/TNF/NECTIN2/CEBPG/TNFRSF1B/TRPM4	12
4	GO:0010629	negative regulation of gene expression	24/252	348/7889	0.000295464	0.00607001	0.0050036	EIF2AK2/PARP9/IFNB1/PARP15/H2AC6/DHX58/OAS1/PIWIL4/SESN2/DDIT3/CD274/ZNFX1/FMR1/XIAP/TENT5A/SETDB2/GTPBP2/TRAF2/PLEKHN1/LRRK2/CRYAB/TNF/H1-0/ABCD1	24
4	GO:0044265	cellular macromolecule catabolic process	30/252	481/7889	0.000303243	0.00618038	0.00509458	USP18/DTX3L/PSMF1/USP25/UBE2L6/PELI1/TLK2/NR1D1/DDIT3/TRIM25/FMR1/TENT5A/GTPBP2/CASP8/TRAF2/PMAIP1/PLEKHN1/KLHL42/TRIB1/LRRK2/MYLIP/TREX1/PSME1/PSMB9/PSME2/FZR1/AQP11/CTSB/USP36/DVL1	30
4	GO:0002821	positive regulation of adaptive immune response	7/252	42/7889	0.000323416	0.00648853	0.00534859	RSAD2/P2RX7/CD274/TRAF2/CD40/TNF/NECTIN2	7
4	GO:0043393	regulation of protein binding	8/252	55/7889	0.000321565	0.00648853	0.00534859	LOC488947/DTX3L/MITD1/SRC/LRRK2/PLCL2/CBLB/DVL1	8
4	GO:0045824	negative regulation of innate immune response	5/252	20/7889	0.000334227	0.00665345	0.00548455	DHX58/SAMHD1/OAS1/TRAFD1/TREX1	5
4	GO:0002697	regulation of immune effector process	12/252	118/7889	0.000366581	0.00724138	0.00596918	IFNB1/DHX58/RSAD2/P2RX7/TRAF2/CD40/TREX1/TNF/NECTIN2/TNFRSF14/TNFRSF1B/TRPM4	12
4	GO:2000116	regulation of cysteine-type endopeptidase activity	9/252	72/7889	0.000440017	0.00862567	0.00711027	XIAP/CASP8/PMAIP1/SRC/NOD1/CRYAB/PSMB9/TNF/PIDD1	9
4	GO:0044257	cellular protein catabolic process	24/252	360/7889	0.000485659	0.00944828	0.00778836	USP18/DTX3L/PSMF1/USP25/UBE2L6/PELI1/TLK2/NR1D1/DDIT3/TRIM25/CASP8/PMAIP1/KLHL42/TRIB1/LRRK2/MYLIP/PSME1/PSMB9/PSME2/FZR1/AQP11/CTSB/USP36/DVL1	24
4	GO:0051098	regulation of binding	11/252	105/7889	0.000497338	0.00960274	0.00791569	LOC488947/DTX3L/DDIT3/FMR1/MITD1/SRC/LRRK2/PLCL2/H1-0/CBLB/DVL1	11
4	GO:0038061	NIK/NF-kappaB signaling	7/252	45/7889	0.000501386	0.00960866	0.00792057	EIF2AK2/IFI35/TRAF2/NOD1/RELB/TNF/NFKB2	7
4	GO:0001932	regulation of protein phosphorylation	24/252	361/7889	0.000505529	0.00961628	0.00792685	IFNB1/PKIG/EDN1/SESN2/P2RX7/FMR1/PRKCE/TRAF2/GADD45B/NCF1/TRIB1/SRC/MOB3B/LRRK2/INHBA/PLCL2/CD40/PPP1R15B/DVL3/TNF/OSM/TNFRSF14/IL15/DVL1	24
4	GO:1903362	regulation of cellular protein catabolic process	10/252	89/7889	0.000510867	0.00964637	0.00795165	PSMF1/USP25/TLK2/TRIB1/LRRK2/PSME1/PSME2/FZR1/AQP11/DVL1	10
4	GO:0051092	positive regulation of NF-kappaB transcription factor activity	8/252	59/7889	0.000524613	0.00983362	0.008106	EIF2AK2/TRIM22/TRIM25/TRIM14/TRAF2/NOD1/CD40/TNF	8
4	GO:0034599	cellular response to oxidative stress	10/252	90/7889	0.000558895	0.0104003	0.00857314	GCH1/EDN1/SESN2/NCF1/ATF4/SRC/LRRK2/TREX1/VRK2/ABCD1	10
4	GO:0035456	response to interferon-beta	4/252	13/7889	0.000578833	0.0106938	0.00881509	IFNB1/OAS1/TREX1/IFNAR2	4
4	GO:0051090	regulation of DNA-binding transcription factor activity	13/252	143/7889	0.000628076	0.0115207	0.00949669	EIF2AK2/TRIM22/EDN1/PELI1/DDIT3/TRIM25/TRIM14/TRAF2/BHLHE40/NOD1/CD40/TNF/CEBPG	13
4	GO:0009617	response to bacterium	16/252	201/7889	0.000678886	0.0123644	0.0101922	GCH1/DHX58/PELI1/OAS1/NR1D1/PLAAT3/CXCL10/P2RX7/CD274/TENT5A/TLR5/PRKCE/IRF5/NOD1/TNF/TNFRSF14	16
4	GO:0002703	regulation of leukocyte mediated immunity	9/252	77/7889	0.000726017	0.0131297	0.010823	IFNB1/RSAD2/P2RX7/TRAF2/CD40/TNF/NECTIN2/TNFRSF1B/TRPM4	9
4	GO:0062197	cellular response to chemical stress	11/252	110/7889	0.000739596	0.0132817	0.0109483	GCH1/EDN1/SESN2/DDIT3/NCF1/ATF4/SRC/LRRK2/TREX1/VRK2/ABCD1	11
4	GO:0002377	immunoglobulin production	6/252	35/7889	0.0007453	0.0132912	0.0109561	SAMHD1/TRAF2/SWAP70/CD40/TREX1/TNF	6
4	GO:0031331	positive regulation of cellular catabolic process	13/252	146/7889	0.000764783	0.0135446	0.011165	DTX3L/TRIM22/SESN2/P2RX7/PLEKHN1/TRIB1/LRRK2/NOD1/TNF/FZR1/TNFRSF1B/ABCD1/DVL1	13
4	GO:0046633	alpha-beta T cell proliferation	4/252	14/7889	0.000790159	0.0138036	0.0113785	CD274/CBLB/TNFRSF14/IL15	4
4	GO:0060338	regulation of type I interferon-mediated signaling pathway	4/252	14/7889	0.000790159	0.0138036	0.0113785	SAMHD1/OAS1/TRIM56/TREX1	4
4	GO:0006979	response to oxidative stress	12/252	129/7889	0.000824189	0.0141289	0.0116467	GCH1/EDN1/SESN2/NCF1/ATF4/SRC/LRRK2/TREX1/PPP1R15B/CRYAB/VRK2/ABCD1	12
4	GO:0006919	activation of cysteine-type endopeptidase activity involved in apoptotic process	5/252	24/7889	0.000825286	0.0141289	0.0116467	CASP8/PMAIP1/NOD1/TNF/PIDD1	5
4	GO:1902882	regulation of response to oxidative stress	5/252	24/7889	0.000825286	0.0141289	0.0116467	GCH1/SESN2/ATF4/LRRK2/ABCD1	5
4	GO:0043281	regulation of cysteine-type endopeptidase activity involved in apoptotic process	8/252	64/7889	0.000912763	0.015523	0.0127959	XIAP/CASP8/PMAIP1/SRC/NOD1/CRYAB/TNF/PIDD1	8
4	GO:0010498	proteasomal protein catabolic process	17/252	227/7889	0.000926959	0.0156607	0.0129094	PSMF1/USP25/PELI1/TLK2/NR1D1/DDIT3/TRIM25/PMAIP1/KLHL42/TRIB1/LRRK2/PSME1/PSMB9/PSME2/FZR1/AQP11/DVL1	17
4	GO:0051345	positive regulation of hydrolase activity	14/252	168/7889	0.000935267	0.0156978	0.0129399	PDGFRB/PPP1R15A/CASP8/SRGAP2/PMAIP1/LRRK2/NOD1/PPP1R15B/PSME1/CCL8/DVL3/TNF/PSME2/PIDD1	14
4	GO:0002833	positive regulation of response to biotic stimulus	7/252	50/7889	0.000963511	0.0159632	0.0131587	PARP9/IFI35/DHX58/OASL/CD274/TRIM56/NECTIN2	7
4	GO:0010950	positive regulation of endopeptidase activity	7/252	50/7889	0.000963511	0.0159632	0.0131587	CASP8/PMAIP1/NOD1/PSME1/TNF/PSME2/PIDD1	7
4	GO:0034976	response to endoplasmic reticulum stress	11/252	114/7889	0.00099778	0.016425	0.0135394	EIF2AK2/USP25/SESN2/DDIT3/TRIM25/PPP1R15A/ATF4/LRRK2/PPP1R15B/AQP11/ERN1	11
4	GO:0043331	response to dsRNA	5/252	25/7889	0.00100503	0.016439	0.0135509	LOC488947/IFNB1/PELI1/P2RX7/PMAIP1	5
4	GO:0043406	positive regulation of MAP kinase activity	6/252	37/7889	0.00101196	0.0164475	0.0135579	EDN1/P2RX7/TRAF2/LRRK2/DVL3/TNF	6
4	GO:0043507	positive regulation of JUN kinase activity	4/252	15/7889	0.00105065	0.016969	0.0139878	EDN1/TRAF2/DVL3/TNF	4
4	GO:0050778	positive regulation of immune response	14/252	171/7889	0.00111166	0.0178421	0.0147075	PARP9/IFI35/RSAD2/P2RX7/CD274/TRIM56/TRAF2/PLCL2/CD40/TREX1/TNF/CBLB/NECTIN2/IL15	14
4	GO:0046649	lymphocyte activation	18/252	253/7889	0.00119398	0.0190444	0.0156986	HSH2D/IFNB1/RSAD2/IFNA7/PELI1/P2RX7/CD274/PAG1/SWAP70/SLAMF9/PLCL2/CD40/TREX1/CBLB/CEBPG/TNFRSF14/IL15/TNFRSF1B	18
4	GO:0051899	membrane depolarization	5/252	26/7889	0.0012123	0.0192171	0.015841	HSH2D/P2RX7/SRC/LRRK2/ABCD1	5
4	GO:0001934	positive regulation of protein phosphorylation	17/252	233/7889	0.00123699	0.0194883	0.0160645	IFNB1/EDN1/P2RX7/FMR1/TRAF2/NCF1/SRC/MOB3B/LRRK2/INHBA/CD40/DVL3/TNF/OSM/TNFRSF14/IL15/DVL1	17
4	GO:0051091	positive regulation of DNA-binding transcription factor activity	10/252	100/7889	0.00127954	0.0200357	0.0165157	EIF2AK2/TRIM22/EDN1/DDIT3/TRIM25/TRIM14/TRAF2/NOD1/CD40/TNF	10
4	GO:0032103	positive regulation of response to external stimulus	12/252	136/7889	0.00131205	0.0204203	0.0168328	PARP9/IFI35/DHX58/OASL/CXCL10/TRIM56/SWAP70/NOD1/NINJ1/TNF/OSM/NECTIN2	12
4	GO:0051347	positive regulation of transferase activity	13/252	155/7889	0.00133366	0.0206316	0.0170069	DTX3L/EDN1/P2RX7/LMO4/PDGFRB/TRAF2/NCF1/SRC/LRRK2/DUSP12/DVL3/TNF/RFC2	13
4	GO:0002695	negative regulation of leukocyte activation	7/252	53/7889	0.0013708	0.0209537	0.0172725	IFNB1/PELI1/NR1D1/CD274/PAG1/CBLB/TNFRSF14	7
4	GO:0010952	positive regulation of peptidase activity	7/252	53/7889	0.0013708	0.0209537	0.0172725	CASP8/PMAIP1/NOD1/PSME1/TNF/PSME2/PIDD1	7
4	GO:0051881	regulation of mitochondrial membrane potential	5/252	27/7889	0.00144955	0.0220263	0.0181566	HSH2D/P2RX7/SRC/LRRK2/ABCD1	5
4	GO:0051338	regulation of transferase activity	18/252	260/7889	0.00162529	0.0245514	0.0202381	DTX3L/PKIG/EDN1/SESN2/P2RX7/LMO4/PDGFRB/TRAF2/GADD45B/NCF1/TRIB1/SRC/LRRK2/DUSP12/DVL3/TNF/RFC2/DVL1	18
4	GO:0031349	positive regulation of defense response	8/252	70/7889	0.00165151	0.0246575	0.0203255	PARP9/IFI35/TRIM56/NOD1/NINJ1/TNF/OSM/NECTIN2	8
4	GO:0072593	reactive oxygen species metabolic process	8/252	70/7889	0.00165151	0.0246575	0.0203255	GCH1/SESN2/P2RX7/NCF1/PMAIP1/LRRK2/TNF/ABCD1	8
4	GO:0071902	positive regulation of protein serine/threonine kinase activity	7/252	55/7889	0.00170955	0.0253764	0.0209182	EDN1/P2RX7/TRAF2/SRC/LRRK2/DVL3/TNF	7
4	GO:0050868	negative regulation of T cell activation	6/252	41/7889	0.00175932	0.0259651	0.0214034	IFNB1/PELI1/CD274/PAG1/CBLB/TNFRSF14	6
4	GO:0043549	regulation of kinase activity	16/252	221/7889	0.00185468	0.027216	0.0224346	PKIG/EDN1/SESN2/P2RX7/LMO4/PDGFRB/TRAF2/GADD45B/NCF1/TRIB1/SRC/LRRK2/DUSP12/DVL3/TNF/DVL1	16
4	GO:0033674	positive regulation of kinase activity	11/252	124/7889	0.00198174	0.0285138	0.0235044	EDN1/P2RX7/LMO4/PDGFRB/TRAF2/NCF1/SRC/LRRK2/DUSP12/DVL3/TNF	11
4	GO:0002520	immune system development	21/252	330/7889	0.00195546	0.0285138	0.0235044	EIF2AK2/IFNB1/BATF2/SAMHD1/RSAD2/CD274/LMO4/CASP8/SWAP70/ATF4/SRC/INHBA/PLCL2/CD40/NINJ1/TREX1/TNF/CBLB/CEBPG/NFKB2/IL15	21
4	GO:0034341	response to interferon-gamma	6/252	42/7889	0.00199863	0.0285138	0.0235044	PARP9/GCH1/RAB20/CD40/CCL8/CIITA	6
4	GO:0070555	response to interleukin-1	6/252	42/7889	0.00199863	0.0285138	0.0235044	NR1D1/OTUD4/SRC/CD40/CCL8/VRK2	6
4	GO:1903038	negative regulation of leukocyte cell-cell adhesion	6/252	42/7889	0.00199863	0.0285138	0.0235044	IFNB1/PELI1/CD274/PAG1/CBLB/TNFRSF14	6
4	GO:0032611	interleukin-1 beta production	5/252	29/7889	0.00202415	0.0285605	0.0235429	PANX1/P2RX7/CASP8/TNF/TMEM106A	5
4	GO:0032651	regulation of interleukin-1 beta production	5/252	29/7889	0.00202415	0.0285605	0.0235429	PANX1/P2RX7/CASP8/TNF/TMEM106A	5
4	GO:0043666	regulation of phosphoprotein phosphatase activity	4/252	18/7889	0.00218399	0.0304809	0.0251259	PDGFRB/PPP1R15A/PPP1R15B/TNF	4
4	GO:1901799	negative regulation of proteasomal protein catabolic process	4/252	18/7889	0.00218399	0.0304809	0.0251259	PSMF1/USP25/TLK2/AQP11	4
4	GO:0071900	regulation of protein serine/threonine kinase activity	10/252	108/7889	0.00229099	0.0318015	0.0262144	PKIG/EDN1/SESN2/P2RX7/TRAF2/TRIB1/SRC/LRRK2/DVL3/TNF	10
4	GO:0001659	temperature homeostasis	7/252	58/7889	0.00233567	0.0319043	0.0262992	NR1D1/DDIT3/ATF4/PLCL2/TNF/MFN2/IL15	7
4	GO:0022408	negative regulation of cell-cell adhesion	7/252	58/7889	0.00233567	0.0319043	0.0262992	IFNB1/PELI1/CD274/PAG1/SWAP70/CBLB/TNFRSF14	7
4	GO:0050866	negative regulation of cell activation	7/252	58/7889	0.00233567	0.0319043	0.0262992	IFNB1/PELI1/NR1D1/CD274/PAG1/CBLB/TNFRSF14	7
4	GO:0023061	signal release	12/252	146/7889	0.00240367	0.0326594	0.0269217	EDN1/NR1D1/CRY2/P2RX7/PRKCE/STX11/LRRK2/MCTP2/INHBA/TNF/OSM/DVL1	12
4	GO:0043405	regulation of MAP kinase activity	7/252	59/7889	0.00257947	0.0347205	0.0286207	EDN1/P2RX7/TRAF2/TRIB1/LRRK2/DVL3/TNF	7
4	GO:0031647	regulation of protein stability	9/252	92/7889	0.00258241	0.0347205	0.0286207	MORC3/NR1D1/SRC/LRRK2/TREX1/CRYAB/DVL3/USP36/DVL1	9
4	GO:0035304	regulation of protein dephosphorylation	5/252	31/7889	0.00274941	0.0367734	0.0303129	PDGFRB/PPP1R15A/SWAP70/PPP1R15B/TNF	5
4	GO:0080135	regulation of cellular response to stress	16/252	230/7889	0.00278067	0.0369988	0.0304987	EIF2AK2/DTX3L/GCH1/USP25/FMR1/XIAP/TRAF2/NCF1/PMAIP1/ATF4/LRRK2/NOD1/TNF/CEBPG/AQP11/ABCD1	16
4	GO:0002708	positive regulation of lymphocyte mediated immunity	6/252	45/7889	0.0028654	0.0379297	0.031266	RSAD2/P2RX7/TRAF2/CD40/TNF/NECTIN2	6
4	GO:0044092	negative regulation of molecular function	18/252	275/7889	0.00300642	0.0395923	0.0326365	LOC488947/DTX3L/PKIG/PELI1/DDIT3/XIAP/MITD1/PPP1R15A/BHLHE40/GADD45B/SRC/SERPINB8/LRRK2/CRYAB/TNF/TIMP4/CEBPG/DVL1	18
4	GO:0018904	ether metabolic process	3/252	10/7889	0.00327171	0.0400249	0.0329931	PLAAT3/PLA2G7/LPCAT2	3
4	GO:0051043	regulation of membrane protein ectodomain proteolysis	3/252	10/7889	0.00327171	0.0400249	0.0329931	TNF/TIMP4/TNFRSF1B	3
4	GO:0071480	cellular response to gamma radiation	3/252	10/7889	0.00327171	0.0400249	0.0329931	TLK2/TREX1/CRYAB	3
4	GO:0001961	positive regulation of cytokine-mediated signaling pathway	4/252	20/7889	0.00328865	0.0400249	0.0329931	PARP9/EDN1/TRIM56/TRAF2	4
4	GO:0006509	membrane protein ectodomain proteolysis	4/252	20/7889	0.00328865	0.0400249	0.0329931	P2RX7/TNF/TIMP4/TNFRSF1B	4
4	GO:0042149	cellular response to glucose starvation	4/252	20/7889	0.00328865	0.0400249	0.0329931	SESN2/KPTN/PMAIP1/ATF4	4
4	GO:0043154	negative regulation of cysteine-type endopeptidase activity involved in apoptotic process	4/252	20/7889	0.00328865	0.0400249	0.0329931	XIAP/SRC/CRYAB/TNF	4
4	GO:0043506	regulation of JUN kinase activity	4/252	20/7889	0.00328865	0.0400249	0.0329931	EDN1/TRAF2/DVL3/TNF	4
4	GO:0048661	positive regulation of smooth muscle cell proliferation	4/252	20/7889	0.00328865	0.0400249	0.0329931	EDN1/PDGFRB/TNF/MFN2	4
4	GO:2001238	positive regulation of extrinsic apoptotic signaling pathway	4/252	20/7889	0.00328865	0.0400249	0.0329931	TRAF2/PMAIP1/INHBA/TNF	4
4	GO:0032612	interleukin-1 production	5/252	32/7889	0.00317507	0.0400249	0.0329931	PANX1/P2RX7/CASP8/TNF/TMEM106A	5
4	GO:0032652	regulation of interleukin-1 production	5/252	32/7889	0.00317507	0.0400249	0.0329931	PANX1/P2RX7/CASP8/TNF/TMEM106A	5
4	GO:0042542	response to hydrogen peroxide	5/252	32/7889	0.00317507	0.0400249	0.0329931	EDN1/SRC/LRRK2/PPP1R15B/CRYAB	5
4	GO:0019882	antigen processing and presentation	6/252	46/7889	0.00320889	0.0400249	0.0329931	MARCHF8/NOD1/TREX1/PSME1/TAPBP/PSME2	6
4	GO:0034614	cellular response to reactive oxygen species	6/252	46/7889	0.00320889	0.0400249	0.0329931	GCH1/EDN1/NCF1/SRC/LRRK2/TREX1	6
4	GO:0035303	regulation of dephosphorylation	6/252	46/7889	0.00320889	0.0400249	0.0329931	PDGFRB/PPP1R15A/SWAP70/SRC/PPP1R15B/TNF	6
4	GO:0043086	negative regulation of catalytic activity	13/252	172/7889	0.00336583	0.040771	0.0336082	LOC488947/DTX3L/PKIG/XIAP/PPP1R15A/GADD45B/SRC/SERPINB8/LRRK2/CRYAB/TNF/TIMP4/DVL1	13
4	GO:0050777	negative regulation of immune response	6/252	47/7889	0.00358217	0.042986	0.035434	IFNB1/DHX58/SAMHD1/OAS1/TRAFD1/TREX1	6
4	GO:0002699	positive regulation of immune effector process	8/252	79/7889	0.00356862	0.042986	0.035434	DHX58/RSAD2/P2RX7/TRAF2/CD40/TNF/NECTIN2/TNFRSF14	8
4	GO:0016311	dephosphorylation	10/252	115/7889	0.00363089	0.0431673	0.0355835	PDGFRB/PPP1R15A/SWAP70/SRC/EPHX2/DUSP12/PPP1R15B/TNF/PLPP1/INPPL1	10
4	GO:0062012	regulation of small molecule metabolic process	10/252	115/7889	0.00363089	0.0431673	0.0355835	NR1D1/SESN2/P2RX7/PRKCE/AK4/PMAIP1/DUSP12/TREX1/TNF/ABCD1	10
4	GO:0002237	response to molecule of bacterial origin	9/252	97/7889	0.00370129	0.0438014	0.0361062	GCH1/PELI1/NR1D1/CXCL10/P2RX7/CD274/PRKCE/IRF5/TNF	9
4	GO:0050804	modulation of chemical synaptic transmission	10/252	116/7889	0.00386471	0.0445133	0.036693	EDN1/PLK2/PRKCE/ATF4/LRRK2/MCTP2/PLCL2/TNF/HOMER3/DVL1	10
4	GO:0099177	regulation of trans-synaptic signaling	10/252	116/7889	0.00386471	0.0445133	0.036693	EDN1/PLK2/PRKCE/ATF4/LRRK2/MCTP2/PLCL2/TNF/HOMER3/DVL1	10
4	GO:0002711	positive regulation of T cell mediated immunity	4/252	21/7889	0.0039619	0.0445133	0.036693	RSAD2/P2RX7/TRAF2/NECTIN2	4
4	GO:0034198	cellular response to amino acid starvation	4/252	21/7889	0.0039619	0.0445133	0.036693	EIF2AK2/SESN2/KPTN/ATF4	4
4	GO:1900407	regulation of cellular response to oxidative stress	4/252	21/7889	0.0039619	0.0445133	0.036693	GCH1/ATF4/LRRK2/ABCD1	4
4	GO:1903051	negative regulation of proteolysis involved in cellular protein catabolic process	4/252	21/7889	0.0039619	0.0445133	0.036693	PSMF1/USP25/TLK2/AQP11	4
4	GO:1990928	response to amino acid starvation	4/252	21/7889	0.0039619	0.0445133	0.036693	EIF2AK2/SESN2/KPTN/ATF4	4
4	GO:0062013	positive regulation of small molecule metabolic process	6/252	48/7889	0.00398679	0.0445133	0.036693	NR1D1/P2RX7/PRKCE/PMAIP1/TNF/ABCD1	6
4	GO:0106106	cold-induced thermogenesis	6/252	48/7889	0.00398679	0.0445133	0.036693	NR1D1/DDIT3/ATF4/PLCL2/MFN2/IL15	6
4	GO:0120161	regulation of cold-induced thermogenesis	6/252	48/7889	0.00398679	0.0445133	0.036693	NR1D1/DDIT3/ATF4/PLCL2/MFN2/IL15	6
4	GO:0034612	response to tumor necrosis factor	8/252	80/7889	0.00385842	0.0445133	0.036693	GCH1/NR1D1/XIAP/CASP8/TRAF2/CD40/CCL8/TNF	8
4	GO:0032943	mononuclear cell proliferation	9/252	98/7889	0.00396488	0.0445133	0.036693	PELI1/P2RX7/CD274/PLCL2/CD40/CBLB/TNFRSF14/IL15/TNFRSF1B	9
4	GO:0046651	lymphocyte proliferation	9/252	98/7889	0.00396488	0.0445133	0.036693	PELI1/P2RX7/CD274/PLCL2/CD40/CBLB/TNFRSF14/IL15/TNFRSF1B	9
4	GO:0010939	regulation of necrotic cell death	3/252	11/7889	0.00439323	0.0474025	0.0390746	PELI1/BIRC3/CASP8	3
4	GO:0032069	regulation of nuclease activity	3/252	11/7889	0.00439323	0.0474025	0.0390746	OASL/OAS1/LOC477518	3
4	GO:0035308	negative regulation of protein dephosphorylation	3/252	11/7889	0.00439323	0.0474025	0.0390746	PPP1R15A/SWAP70/TNF	3
4	GO:0035458	cellular response to interferon-beta	3/252	11/7889	0.00439323	0.0474025	0.0390746	IFNB1/OAS1/TREX1	3
4	GO:0043525	positive regulation of neuron apoptotic process	3/252	11/7889	0.00439323	0.0474025	0.0390746	DDIT3/ATF4/TNF	3
4	GO:0046640	regulation of alpha-beta T cell proliferation	3/252	11/7889	0.00439323	0.0474025	0.0390746	CD274/CBLB/TNFRSF14	3
4	GO:0071108	protein K48-linked deubiquitination	3/252	11/7889	0.00439323	0.0474025	0.0390746	USP25/OTUD4/VCPIP1	3
4	GO:1901522	positive regulation of transcription from RNA polymerase II promoter involved in cellular response to chemical stimulus	3/252	11/7889	0.00439323	0.0474025	0.0390746	SESN2/ATF4/SMAD1	3
4	GO:0051346	negative regulation of hydrolase activity	8/252	82/7889	0.00449233	0.0482691	0.039789	XIAP/PPP1R15A/SRC/SERPINB8/LRRK2/CRYAB/TNF/TIMP4	8
4	GO:1903530	regulation of secretion by cell	12/252	158/7889	0.00459205	0.0491349	0.0405027	RSAD2/EDN1/NR1D1/CRY2/P2RX7/PRKCE/LRRK2/MCTP2/INHBA/TNF/OSM/DVL1	12
5	GO:0002768	immune response-regulating cell surface receptor signaling pathway	4/17	75/7889	1.63305e-05	0.00759368	0.00544923	BTLA/MS4A1/TRAT1/C3AR1	4
5	GO:0002764	immune response-regulating signaling pathway	4/17	131/7889	0.000146154	0.0185177	0.0132883	BTLA/MS4A1/TRAT1/C3AR1	4
5	GO:0050776	regulation of immune response	5/17	268/7889	0.000192769	0.0185177	0.0132883	BTLA/MSH2/MS4A1/TRAT1/C3AR1	5
5	GO:0048246	macrophage chemotaxis	2/17	11/7889	0.000237676	0.0185177	0.0132883	RARRES2/C3AR1	2
5	GO:1905521	regulation of macrophage migration	2/17	11/7889	0.000237676	0.0185177	0.0132883	RARRES2/C3AR1	2
5	GO:0002682	regulation of immune system process	6/17	459/7889	0.000267818	0.0185177	0.0132883	RARRES2/BTLA/MSH2/MS4A1/TRAT1/C3AR1	6
5	GO:0002684	positive regulation of immune system process	5/17	290/7889	0.000278761	0.0185177	0.0132883	RARRES2/MSH2/MS4A1/TRAT1/C3AR1	5
5	GO:0002429	immune response-activating cell surface receptor signaling pathway	3/17	68/7889	0.000382042	0.0189146	0.0135731	MS4A1/TRAT1/C3AR1	3
5	GO:0002757	immune response-activating signal transduction	3/17	68/7889	0.000382042	0.0189146	0.0135731	MS4A1/TRAT1/C3AR1	3
5	GO:0050778	positive regulation of immune response	4/17	171/7889	0.000406766	0.0189146	0.0135731	MSH2/MS4A1/TRAT1/C3AR1	4
5	GO:1905517	macrophage migration	2/17	17/7889	0.000583254	0.0246557	0.017693	RARRES2/C3AR1	2
5	GO:0071622	regulation of granulocyte chemotaxis	2/17	20/7889	0.000811748	0.0314552	0.0225723	RARRES2/C3AR1	2
5	GO:0002253	activation of immune response	3/17	94/7889	0.000987017	0.0353048	0.0253348	MS4A1/TRAT1/C3AR1	3
5	GO:0030837	negative regulation of actin filament polymerization	2/17	26/7889	0.001378	0.0457693	0.0328441	ADD3/TMSB10	2
