# Supplementary material for: Attenuation of canine distemper virus leads to a potent antiviral innate immune response with restricted infection of alveolar macrophages
Source: J Virol. 2025 Dec 17;100(1):e01761-25. doi: 10.1128/jvi.01761-25 (PMC12817944; doi:10.1128/jvi.01761-25)
Supplement: Table S3 — Enrichment analysis using KEGG pathways. [file jvi.01761-25-s0008.xlsx]

## Sheet: S3_KEGG
Supplementary Table S3: Enrichment analysis using Kyoto Encyclopedia of Genes and Genomes (KEGG) pathways
Cluster	ID	Description	GeneRatio	BgRatio	pvalue	p.adjust	qvalue	geneID	Count
1	cfa00280	Valine, leucine and isoleucine degradation	14/219	47/7602	2.64047e-11	7.36691e-09	6.69845e-09	488110/476975/486633/481486/490207/480930/474930/478645/484063/477076/479344/489421/477856/479610	14
1	cfa00100	Steroid biosynthesis	8/219	21/7602	6.15299e-08	8.58342e-06	7.80458e-06	489573/475225/608021/102154725/476027/609364/102153215/100856363	8
1	cfa00630	Glyoxylate and dicarboxylate metabolism	8/219	29/7602	1.06325e-06	9.88824e-05	8.991e-05	476975/474614/482945/474930/403474/484063/477076/489421	8
1	cfa01212	Fatty acid metabolism	10/219	58/7602	4.98526e-06	0.000347722	0.000316171	488110/490207/474630/484063/478159/486839/477352/487900/489421/477856	10
1	cfa00380	Tryptophan metabolism	8/219	43/7602	2.53647e-05	0.00141535	0.00128693	488110/403450/481486/479959/403474/484063/476696/489421	8
1	cfa00980	Metabolism of xenobiotics by cytochrome P450	7/219	36/7602	6.12643e-05	0.00244182	0.00222026	480113/403786/475518/479912/476006/474939/477813	7
1	cfa00982	Drug metabolism - cytochrome P450	7/219	36/7602	6.12643e-05	0.00244182	0.00222026	475819/475518/479912/403450/476006/474939/477813	7
1	cfa05204	Chemical carcinogenesis - DNA adducts	6/219	28/7602	0.000118189	0.00370504	0.00336886	480113/475518/479912/476006/474939/477813	6
1	cfa00900	Terpenoid backbone biosynthesis	5/219	18/7602	0.000119517	0.00370504	0.00336886	100687634/484063/479344/489421/482460	5
1	cfa00071	Fatty acid degradation	7/219	43/7602	0.000199256	0.00545016	0.00495563	488110/481486/490207/484063/476696/489421/477856	7
1	cfa00640	Propanoate metabolism	6/219	31/7602	0.000214881	0.00545016	0.00495563	488110/476975/474930/477076/475414/609850	6
1	cfa04146	Peroxisome	9/219	78/7602	0.000376074	0.00864777	0.00786309	478889/488110/475518/480254/474630/403474/478901/477247/484000	9
1	cfa00480	Glutathione metabolism	7/219	48/7602	0.000402943	0.00864777	0.00786309	478889/475518/479912/476006/474939/119864793/477813	7
1	cfa01200	Carbon metabolism	10/219	111/7602	0.00130229	0.0259527	0.0235978	478889/476975/474614/482945/474930/403474/484063/477076/489421/478103	10
1	cfa00230	Purine metabolism	10/219	123/7602	0.00281014	0.0498898	0.0453629	478504/475791/479545/480098/479253/474499/480712/100856570/479615/611407	10
1	cfa00270	Cysteine and methionine metabolism	6/219	50/7602	0.00294186	0.0498898	0.0453629	486633/474614/482945/479959/484914/478103	6
1	cfa00250	Alanine, aspartate and glutamate metabolism	5/219	35/7602	0.00303988	0.0498898	0.0453629	480098/478540/474499/478103/611407	5
2	cfa00640	Propanoate metabolism	5/110	31/7602	7.28874e-05	0.00943708	0.00829809	480828/479856/477205/477675/609911	5
2	cfa00270	Cysteine and methionine metabolism	6/110	50/7602	7.57999e-05	0.00943708	0.00829809	491310/611790/484394/475943/477675/609911	6
2	cfa00620	Pyruvate metabolism	5/110	42/7602	0.000321554	0.0266058	0.0233947	477205/609781/477675/403874/609911	5
2	cfa00010	Glycolysis / Gluconeogenesis	6/110	70/7602	0.000494856	0.0266058	0.0233947	480622/477205/609781/477675/403874/609911	6
2	cfa05133	Pertussis	6/110	71/7602	0.000534254	0.0266058	0.0233947	612821/607269/403974/478351/481110/489928	6
2	cfa01200	Carbon metabolism	7/110	111/7602	0.00108208	0.0449065	0.0394866	480622/100684847/480828/477205/609781/478983/403874	7
4	cfa04621	NOD-like receptor signaling pathway	30/264	140/7602	3.53042e-16	9.39091e-14	7.87841e-14	477490/481558/611406/100683045/474181/100684769/100683567/608778/490310/607532/489433/448778/481111/491807/442989/611051/488449/485818/609395/488473/480673/477936/611694/442859/482382/403922/100856468/487439/100856408/486077	30
4	cfa05164	Influenza A	28/264	134/7602	7.23064e-15	9.61675e-13	8.06787e-13	488371/611397/477490/481558/609005/611406/100683045/474181/487641/100683567/100855668/608778/490310/482905/478432/491103/481111/611051/488449/481744/100174780/488473/611694/442859/403922/100856468/403975/490008	28
4	cfa05169	Epstein-Barr virus infection	28/264	171/7602	4.27226e-12	3.40997e-10	2.86076e-10	611397/100855667/477490/481558/611406/100683045/474181/100683567/608778/478432/481111/611051/488449/481744/488473/480673/611694/485069/102155642/490269/442859/484454/403469/481740/403922/100856468/403975/486858	28
4	cfa04622	RIG-I-like receptor signaling pathway	17/264	58/7602	5.12777e-12	3.40997e-10	2.86076e-10	488371/100855667/481558/607803/611406/100683045/474181/100683567/100855668/478432/491103/488473/480673/611694/488472/442859/403922	17
4	cfa05160	Hepatitis C	24/264	135/7602	2.63259e-11	1.40054e-09	1.17497e-09	488947/611397/477490/481558/609005/611406/100683045/474181/100683567/608778/490310/482905/478432/481111/611051/488449/481744/488473/480673/611694/442859/403922/100856468/611606	24
4	cfa04620	Toll-like receptor signaling pathway	19/264	89/7602	1.25789e-10	5.57665e-09	4.67847e-09	481558/100533188/611406/100683045/474181/100683567/482905/478432/481111/488449/488605/488473/611694/482264/442859/403469/403922/100856468/609544	19
4	cfa04668	TNF signaling pathway	20/264	104/7602	2.96653e-10	1.12728e-08	9.45722e-09	481558/481471/403424/478432/489433/491807/442989/488473/480673/611694/488472/100855872/474503/442859/403922/403975/612349/403584/487437/611795	20
4	cfa04623	Cytosolic DNA-sensing pathway	15/264	59/7602	8.79028e-10	2.92277e-08	2.45203e-08	611033/481558/611825/485862/611406/100683045/474181/100683567/100855668/478432/609395/488473/611694/442859/102155466	15
4	cfa04217	Necroptosis	21/264	133/7602	4.6131e-09	1.36343e-07	1.14383e-07	611397/481558/611825/488268/100533188/611406/100683045/474181/100683567/482905/489433/481111/442989/488449/485818/100174780/488473/480673/611694/403922/100856468	21
4	cfa05168	Herpes simplex virus 1 infection	31/264	289/7602	1.61035e-08	4.28353e-07	3.59362e-07	488371/611397/611033/477490/481558/609654/611406/100683045/474181/477402/487641/100683567/608778/490310/482905/489433/481111/611051/488449/481744/488473/480673/484204/611694/485864/442859/481740/403922/100856468/611060/479580	31
4	cfa05162	Measles	19/264	119/7602	2.13402e-08	5.16046e-07	4.32931e-07	488371/611397/477490/481558/611406/100683045/474181/100683567/100855668/608778/481111/611051/488449/481744/488473/611694/442859/100856468/487965	19
4	cfa04064	NF-kappa B signaling pathway	16/264	90/7602	6.07499e-08	1.34662e-06	1.12973e-06	100533188/485874/491103/489433/491807/442989/480673/485069/442859/484454/403469/403922/403975/486858/483649/609544	16
4	cfa05152	Tuberculosis	20/264	147/7602	1.42691e-07	2.91967e-06	2.44943e-06	481558/611406/100683045/474181/100683567/488449/488473/477936/611694/488472/485864/479409/442859/475380/610451/403922/474897/100686458/609544/490008	20
4	cfa05417	Lipid and atherosclerosis	22/264	187/7602	4.52795e-07	8.6031e-06	7.21748e-06	481558/100533188/611406/100683045/474181/100683567/607439/485874/100174780/488473/480673/607700/474503/485864/442859/403469/403922/403975/476336/610766/487777/609544	22
4	cfa04210	Apoptosis	17/264	124/7602	1.13817e-06	2.01836e-05	1.69328e-05	607439/489433/442989/481744/100174780/488473/480673/611694/488472/485069/100502558/474503/442859/403922/610766/483649/486077	17
4	cfa05161	Hepatitis B	18/264	145/7602	2.39784e-06	3.9864e-05	3.34435e-05	488371/481558/100533188/611406/100683045/474181/100683567/482905/481111/488449/488473/611694/488472/474503/485864/442859/403922/609544	18
4	cfa04625	C-type lectin receptor signaling pathway	14/264	93/7602	3.3375e-06	5.22221e-05	4.38112e-05	481111/488449/488473/100855872/485864/479409/442859/484454/475380/610451/403922/487965/612349/486858	14
4	cfa05167	Kaposi sarcoma-associated herpesvirus infection	19/264	165/7602	3.91131e-06	5.78004e-05	4.8491e-05	611397/481558/611406/100683045/474181/100683567/482905/485874/481111/488449/481744/488473/480673/611694/485864/442859/607887/100856468/403975	19
4	cfa05171	Coronavirus disease - COVID-19	24/264	260/7602	1.06189e-05	0.000148664	0.00012472	488371/611397/100855667/611033/477490/481558/611406/100683045/474181/100683567/100855668/608778/482905/478432/485874/481111/611051/488449/119864483/486714/442859/403922/100856468/100688056	24
4	cfa05170	Human immunodeficiency virus 1 infection	19/264	184/7602	1.92131e-05	0.000255534	0.000214377	611033/481558/485862/609654/611406/100683045/474181/100683567/485874/610245/481744/488473/480673/611694/442859/481740/403922/484513/487437	19
4	cfa04650	Natural killer cell mediated cytotoxicity	11/264	87/7602	0.000193622	0.00236066	0.00198045	481558/611406/100683045/474181/100683567/485874/100174780/102156541/403922/100856468/403975	11
4	cfa05200	Pathways in cancer	33/264	494/7602	0.000197212	0.00236066	0.00198045	612582/611406/100683045/403424/474181/487641/100683567/480686/485874/489433/481111/442989/488449/481744/442985/486114/488167/488473/475684/480673/611694/485069/100502558/479409/442859/482519/478650/100688511/100856468/119865679/486858/403584/100855811	33
4	cfa04060	Cytokine-cytokine receptor interaction	20/264	237/7602	0.000204117	0.00236066	0.00198045	612582/481558/607880/611406/100683045/474181/100683567/478432/100174780/483245/403469/448792/403922/611921/100856468/479580/403584/487437/611795/609964	20
4	cfa05165	Human papillomavirus infection	23/264	306/7602	0.000379591	0.00420714	0.00352953	611397/100855667/481558/100685232/611406/100683045/474181/100683567/482905/481111/488449/477518/481744/475253/442985/488473/611694/100855872/442859/478650/403922/100856468/100855811	23
4	cfa05163	Human cytomegalovirus infection	17/264	194/7602	0.000395453	0.00420762	0.00352994	611033/481558/611406/100683045/474181/100683567/481744/488473/480673/611694/474503/485864/479409/442859/481740/403922/479648	17
4	cfa04380	Osteoclast differentiation	12/264	114/7602	0.000564851	0.00577886	0.00484811	481558/481111/488449/480673/607700/485167/442859/484454/403922/100856468/486858/611795	12
4	cfa04215	Apoptosis - multiple species	6/264	31/7602	0.000586725	0.00578033	0.00484935	489433/442989/481744/488473/611694/100502558	6
4	cfa04612	Antigen processing and presentation	7/264	43/7602	0.000620474	0.0058945	0.00494513	480256/481740/403922/480258/474897/486077/490008	7
4	cfa04630	JAK-STAT signaling pathway	13/264	143/7602	0.00135299	0.0124102	0.0104114	612582/481558/607880/611406/100683045/474181/100683567/481111/488449/442985/611921/100856468/403584	13
4	cfa04657	IL-17 signaling pathway	9/264	79/7602	0.00157192	0.0139377	0.0116929	478387/478432/491807/488473/480673/611694/442859/403922/100688511	9
4	cfa05133	Pertussis	8/264	71/7602	0.00304276	0.0261088	0.0219037	100533188/100855872/486714/442859/482382/403922/475966/609544	8
4	cfa00565	Ether lipid metabolism	6/264	43/7602	0.00342934	0.0285064	0.0239151	476045/403848/488167/611330/607962/479557	6
4	cfa05132	Salmonella infection	17/264	238/7602	0.00372531	0.0295241	0.0247689	489433/491807/481744/100174780/488605/609395/488473/480673/477936/611694/100687846/478680/442859/482382/478828/403922/609544	17
4	cfa04936	Alcoholic liver disease	11/264	124/7602	0.00377376	0.0295241	0.0247689	481558/611406/100683045/474181/100683567/491807/488473/611694/442859/403922/609544	11
4	cfa05134	Legionellosis	6/264	45/7602	0.00432449	0.0326257	0.027371	488605/488473/442859/403922/486858/607408	6
4	cfa04666	Fc gamma R-mediated phagocytosis	9/264	92/7602	0.00448895	0.0326257	0.027371	485874/488167/609934/607700/485167/489261/607962/479557/485209	9
4	cfa05320	Autoimmune thyroid disease	5/264	32/7602	0.00453816	0.0326257	0.027371	611406/100683045/474181/100683567/403469	5
4	cfa05145	Toxoplasmosis	9/264	96/7602	0.00594265	0.0415985	0.0348987	100684769/489433/442989/488449/488473/442859/403469/403922/490008	9
5	cfa04640	Hematopoietic cell lineage	3/17	75/7602	0.000567882	0.0312335	0.0251064	479419/485430/489383	3
6	cfa04064	NF-kappa B signaling pathway	5/55	90/7602	0.000453847	0.0341074	0.0331016	477024/480019/488471/485545/484006	5
6	cfa04621	NOD-like receptor signaling pathway	6/55	140/7602	0.000483793	0.0341074	0.0331016	403522/477024/480019/484006/474798/480008	6
